# Supplementary material for: The role of DNAJC3 in enhancing glioma progression and regulating the tumor immune microenvironment
Source: J Biol Chem. 2025 Dec 13;302(2):111059. doi: 10.1016/j.jbc.2025.111059 (PMC12805106; doi:10.1016/j.jbc.2025.111059)
Supplement: Table S1 [file mmc2.xlsx]

## Sheet: GeneCards-SearchResults
Table S1 ERS-related proteins
Gene Symbol	Description	Category	Gifts	GC Id	Relevance score	GeneCards Link
ERN1	Endoplasmic Reticulum To Nucleus Signaling 1	Protein Coding	40	GC17M064039	12.9085	https://www.genecards.org/cgi-bin/carddisp.pl?gene=ERN1
XBP1	X-Box Binding Protein 1	Protein Coding	40	GC22M028794	10.9544	https://www.genecards.org/cgi-bin/carddisp.pl?gene=XBP1
ATF6	Activating Transcription Factor 6	Protein Coding	42	GC01P161766	10.7123	https://www.genecards.org/cgi-bin/carddisp.pl?gene=ATF6
EIF2AK3	Eukaryotic Translation Initiation Factor 2 Alpha Kinase 3	Protein Coding	43	GC02M088556	9.82199	https://www.genecards.org/cgi-bin/carddisp.pl?gene=EIF2AK3
HSPA5	Heat Shock Protein Family A (Hsp70) Member 5	Protein Coding	42	GC09M125234	8.12501	https://www.genecards.org/cgi-bin/carddisp.pl?gene=HSPA5
ATF6B	Activating Transcription Factor 6 Beta	Protein Coding	34	GC06M032115	5.18101	https://www.genecards.org/cgi-bin/carddisp.pl?gene=ATF6B
HERPUD1	Homocysteine Inducible ER Protein With Ubiquitin Like Domain 1	Protein Coding	35	GC16P056932	5.1437	https://www.genecards.org/cgi-bin/carddisp.pl?gene=HERPUD1
DDIT3	DNA Damage Inducible Transcript 3	Protein Coding	40	GC12M057516	5.11213	https://www.genecards.org/cgi-bin/carddisp.pl?gene=DDIT3
ATF4	Activating Transcription Factor 4	Protein Coding	40	GC22P039606	4.87446	https://www.genecards.org/cgi-bin/carddisp.pl?gene=ATF4
PDIA6	Protein Disulfide Isomerase Family A Member 6	Protein Coding	35	GC02M010784	4.54216	https://www.genecards.org/cgi-bin/carddisp.pl?gene=PDIA6
CREB3	CAMP Responsive Element Binding Protein 3	Protein Coding	36	GC09P040164	4.08946	https://www.genecards.org/cgi-bin/carddisp.pl?gene=CREB3
DNAJB9	DnaJ Heat Shock Protein Family (Hsp40) Member B9	Protein Coding	34	GC07P108569	4.02658	https://www.genecards.org/cgi-bin/carddisp.pl?gene=DNAJB9
CREB3L1	CAMP Responsive Element Binding Protein 3 Like 1	Protein Coding	38	GC11P046466	3.83613	https://www.genecards.org/cgi-bin/carddisp.pl?gene=CREB3L1
CREB3L4	CAMP Responsive Element Binding Protein 3 Like 4	Protein Coding	33	GC01P153967	3.81309	https://www.genecards.org/cgi-bin/carddisp.pl?gene=CREB3L4
CREB3L2	CAMP Responsive Element Binding Protein 3 Like 2	Protein Coding	35	GC07M137874	3.56001	https://www.genecards.org/cgi-bin/carddisp.pl?gene=CREB3L2
CREBRF	CREB3 Regulatory Factor	Protein Coding	29	GC05P173056	3.45743	https://www.genecards.org/cgi-bin/carddisp.pl?gene=CREBRF
DNAJC3	DnaJ Heat Shock Protein Family (Hsp40) Member C3	Protein Coding	36	GC13P095677	3.05732	https://www.genecards.org/cgi-bin/carddisp.pl?gene=DNAJC3
SYVN1	Synoviolin 1	Protein Coding	36	GC11M087246	2.87285	https://www.genecards.org/cgi-bin/carddisp.pl?gene=SYVN1
EIF2S1	Eukaryotic Translation Initiation Factor 2 Subunit Alpha	Protein Coding	39	GC14P067359	2.55828	https://www.genecards.org/cgi-bin/carddisp.pl?gene=EIF2S1
EDEM1	ER Degradation Enhancing Alpha-Mannosidase Like Protein 1	Protein Coding	38	GC03P005187	2.46905	https://www.genecards.org/cgi-bin/carddisp.pl?gene=EDEM1
UBQLN1	Ubiquilin 1	Protein Coding	37	GC09M083659	2.44423	https://www.genecards.org/cgi-bin/carddisp.pl?gene=UBQLN1
LAMP3	Lysosomal Associated Membrane Protein 3	Protein Coding	35	GC03M183122	2.35344	https://www.genecards.org/cgi-bin/carddisp.pl?gene=LAMP3
CCL2	C-C Motif Chemokine Ligand 2	Protein Coding	43	GC17P034255	2.2982	https://www.genecards.org/cgi-bin/carddisp.pl?gene=CCL2
QRICH1	Glutamine Rich 1	Protein Coding	31	GC03M051016	2.25484	https://www.genecards.org/cgi-bin/carddisp.pl?gene=QRICH1
PARP16	Poly(ADP-Ribose) Polymerase Family Member 16	Protein Coding	32	GC15M081178	2.21392	https://www.genecards.org/cgi-bin/carddisp.pl?gene=PARP16
FICD	FIC Domain Protein Adenylyltransferase	Protein Coding	30	GC12P108515	2.21392	https://www.genecards.org/cgi-bin/carddisp.pl?gene=FICD
SERP1	Stress Associated Endoplasmic Reticulum Protein 1	Protein Coding	30	GC03M150541	2.15605	https://www.genecards.org/cgi-bin/carddisp.pl?gene=SERP1
HSP90B1	Heat Shock Protein 90 Beta Family Member 1	Protein Coding	41	GC12P103930	2.0744	https://www.genecards.org/cgi-bin/carddisp.pl?gene=HSP90B1
VAPB	VAMP Associated Protein B And C	Protein Coding	40	GC20P058389	1.98923	https://www.genecards.org/cgi-bin/carddisp.pl?gene=VAPB
MGST2	Microsomal Glutathione S-Transferase 2	Protein Coding	39	GC04P139665	1.94946	https://www.genecards.org/cgi-bin/carddisp.pl?gene=MGST2
CALR	Calreticulin	Protein Coding	46	GC19P012938	1.92426	https://www.genecards.org/cgi-bin/carddisp.pl?gene=CALR
NFE2L2	NFE2 Like BZIP Transcription Factor 2	Protein Coding	45	GC02M177227	1.7772	https://www.genecards.org/cgi-bin/carddisp.pl?gene=NFE2L2
RNF186	Ring Finger Protein 186	Protein Coding	32	GC01M019814	1.7199	https://www.genecards.org/cgi-bin/carddisp.pl?gene=RNF186
DERL3	Derlin 3	Protein Coding	31	GC22M023834	1.7199	https://www.genecards.org/cgi-bin/carddisp.pl?gene=DERL3
ELANE	Elastase, Neutrophil Expressed	Protein Coding	44	GC19P002492	1.71701	https://www.genecards.org/cgi-bin/carddisp.pl?gene=ELANE
DNAJB11	DnaJ Heat Shock Protein Family (Hsp40) Member B11	Protein Coding	36	GC03P186567	1.67884	https://www.genecards.org/cgi-bin/carddisp.pl?gene=DNAJB11
MBTPS2	Membrane Bound Transcription Factor Peptidase, Site 2	Protein Coding	38	GC0XP021839	1.66692	https://www.genecards.org/cgi-bin/carddisp.pl?gene=MBTPS2
ERP44	Endoplasmic Reticulum Protein 44	Protein Coding	37	GC09M099979	1.66413	https://www.genecards.org/cgi-bin/carddisp.pl?gene=ERP44
TRAM1	Translocation Associated Membrane Protein 1	Protein Coding	35	GC08M070573	1.64294	https://www.genecards.org/cgi-bin/carddisp.pl?gene=TRAM1
DDRGK1	DDRGK Domain Containing 1	Protein Coding	34	GC20M003315	1.64294	https://www.genecards.org/cgi-bin/carddisp.pl?gene=DDRGK1
UFL1	UFM1 Specific Ligase 1	Protein Coding	31	GC06P096521	1.64294	https://www.genecards.org/cgi-bin/carddisp.pl?gene=UFL1
TMEM241	Transmembrane Protein 241	Protein Coding	28	GC18M023197	1.64294	https://www.genecards.org/cgi-bin/carddisp.pl?gene=TMEM241
ASNS	Asparagine Synthetase (Glutamine-Hydrolyzing)	Protein Coding	42	GC07M097854	1.64214	https://www.genecards.org/cgi-bin/carddisp.pl?gene=ASNS
ATF3	Activating Transcription Factor 3	Protein Coding	39	GC01P212565	1.62923	https://www.genecards.org/cgi-bin/carddisp.pl?gene=ATF3
ERO1B	Endoplasmic Reticulum Oxidoreductase 1 Beta	Protein Coding	32	GC01M236216	1.6199	https://www.genecards.org/cgi-bin/carddisp.pl?gene=ERO1B
CEBPB	CCAAT Enhancer Binding Protein Beta	Protein Coding	39	GC20P050190	1.61594	https://www.genecards.org/cgi-bin/carddisp.pl?gene=CEBPB
DERL2	Derlin 2	Protein Coding	34	GC17M005471	1.59441	https://www.genecards.org/cgi-bin/carddisp.pl?gene=DERL2
SGPP1	Sphingosine-1-Phosphate Phosphatase 1	Protein Coding	34	GC14M063684	1.59441	https://www.genecards.org/cgi-bin/carddisp.pl?gene=SGPP1
TM7SF3	Transmembrane 7 Superfamily Member 3	Protein Coding	31	GC12M026971	1.59441	https://www.genecards.org/cgi-bin/carddisp.pl?gene=TM7SF3
SIAH1	Siah E3 Ubiquitin Protein Ligase 1	Protein Coding	42	GC16M048357	1.56548	https://www.genecards.org/cgi-bin/carddisp.pl?gene=SIAH1
EIF2AK4	Eukaryotic Translation Initiation Factor 2 Alpha Kinase 4	Protein Coding	41	GC15P039934	1.56548	https://www.genecards.org/cgi-bin/carddisp.pl?gene=EIF2AK4
CRELD1	Cysteine Rich With EGF Like Domains 1	Protein Coding	37	GC03P012219	1.56548	https://www.genecards.org/cgi-bin/carddisp.pl?gene=CRELD1
DAB2IP	DAB2 Interacting Protein	Protein Coding	36	GC09P121566	1.56548	https://www.genecards.org/cgi-bin/carddisp.pl?gene=DAB2IP
TMX3	Thioredoxin Related Transmembrane Protein 3	Protein Coding	34	GC18M068673	1.56548	https://www.genecards.org/cgi-bin/carddisp.pl?gene=TMX3
PDIA5	Protein Disulfide Isomerase Family A Member 5	Protein Coding	33	GC03P123067	1.54216	https://www.genecards.org/cgi-bin/carddisp.pl?gene=PDIA5
MANF	Mesencephalic Astrocyte Derived Neurotrophic Factor	Protein Coding	34	GC03P051385	1.52727	https://www.genecards.org/cgi-bin/carddisp.pl?gene=MANF
MBTPS1	Membrane Bound Transcription Factor Peptidase, Site 1	Protein Coding	40	GC16M084053	1.5255	https://www.genecards.org/cgi-bin/carddisp.pl?gene=MBTPS1
NFYC	Nuclear Transcription Factor Y Subunit Gamma	Protein Coding	38	GC01P040691	1.48945	https://www.genecards.org/cgi-bin/carddisp.pl?gene=NFYC
NFYA	Nuclear Transcription Factor Y Subunit Alpha	Protein Coding	34	GC06P080568	1.48945	https://www.genecards.org/cgi-bin/carddisp.pl?gene=NFYA
SIAH2	Siah E3 Ubiquitin Protein Ligase 2	Protein Coding	39	GC03M150741	1.48644	https://www.genecards.org/cgi-bin/carddisp.pl?gene=SIAH2
CHAC1	ChaC Glutathione Specific Gamma-Glutamylcyclotransferase 1	Protein Coding	32	GC15P040942	1.48644	https://www.genecards.org/cgi-bin/carddisp.pl?gene=CHAC1
HYOU1	Hypoxia Up-Regulated 1	Protein Coding	40	GC11M119170	1.44854	https://www.genecards.org/cgi-bin/carddisp.pl?gene=HYOU1
ATP13A5	ATPase 13A5	Protein Coding	31	GC03M193274	1.44083	https://www.genecards.org/cgi-bin/carddisp.pl?gene=ATP13A5
PPP1R15A	Protein Phosphatase 1 Regulatory Subunit 15A	Protein Coding	35	GC19P048872	1.43889	https://www.genecards.org/cgi-bin/carddisp.pl?gene=PPP1R15A
TNF	Tumor Necrosis Factor	Protein Coding	46	GC06P080353	1.42729	https://www.genecards.org/cgi-bin/carddisp.pl?gene=TNF
NFYB	Nuclear Transcription Factor Y Subunit Beta	Protein Coding	35	GC12M104117	1.4255	https://www.genecards.org/cgi-bin/carddisp.pl?gene=NFYB
TP53	Tumor Protein P53	Protein Coding	47	GC17M007661	1.4216	https://www.genecards.org/cgi-bin/carddisp.pl?gene=TP53
SEL1L	SEL1L Adaptor Subunit Of ERAD E3 Ubiquitin Ligase	Protein Coding	39	GC14M081471	1.41063	https://www.genecards.org/cgi-bin/carddisp.pl?gene=SEL1L
CREB3L3	CAMP Responsive Element Binding Protein 3 Like 3	Protein Coding	36	GC19P004153	1.40001	https://www.genecards.org/cgi-bin/carddisp.pl?gene=CREB3L3
CXCL8	C-X-C Motif Chemokine Ligand 8	Protein Coding	35	GC04P073740	1.40001	https://www.genecards.org/cgi-bin/carddisp.pl?gene=CXCL8
CD81	CD81 Molecule	Protein Coding	40	GC11P002516	1.39311	https://www.genecards.org/cgi-bin/carddisp.pl?gene=CD81
MFN2	Mitofusin 2	Protein Coding	43	GC01P011980	1.37848	https://www.genecards.org/cgi-bin/carddisp.pl?gene=MFN2
CPEB4	Cytoplasmic Polyadenylation Element Binding Protein 4	Protein Coding	33	GC05P173888	1.37848	https://www.genecards.org/cgi-bin/carddisp.pl?gene=CPEB4
IER3IP1	Immediate Early Response 3 Interacting Protein 1	Protein Coding	33	GC18M047152	1.37848	https://www.genecards.org/cgi-bin/carddisp.pl?gene=IER3IP1
RNF185	Ring Finger Protein 185	Protein Coding	32	GC22P031160	1.37848	https://www.genecards.org/cgi-bin/carddisp.pl?gene=RNF185
LACC1	Laccase Domain Containing 1	Protein Coding	31	GC13P043879	1.37848	https://www.genecards.org/cgi-bin/carddisp.pl?gene=LACC1
RHBDD1	Rhomboid Domain Containing 1	Protein Coding	31	GC02P226805	1.37848	https://www.genecards.org/cgi-bin/carddisp.pl?gene=RHBDD1
HERPUD2	HERPUD Family Member 2	Protein Coding	30	GC07M035632	1.37848	https://www.genecards.org/cgi-bin/carddisp.pl?gene=HERPUD2
CD82	CD82 Molecule	Protein Coding	38	GC11P044586	1.37458	https://www.genecards.org/cgi-bin/carddisp.pl?gene=CD82
LMNA	Lamin A/C	Protein Coding	44	GC01P156082	1.37108	https://www.genecards.org/cgi-bin/carddisp.pl?gene=LMNA
WFS1	Wolframin ER Transmembrane Glycoprotein	Protein Coding	42	GC04P006260	1.37108	https://www.genecards.org/cgi-bin/carddisp.pl?gene=WFS1
ARFGAP1	ADP Ribosylation Factor GTPase Activating Protein 1	Protein Coding	36	GC20P063272	1.37108	https://www.genecards.org/cgi-bin/carddisp.pl?gene=ARFGAP1
EIF2S2	Eukaryotic Translation Initiation Factor 2 Subunit Beta	Protein Coding	36	GC20M034088	1.37108	https://www.genecards.org/cgi-bin/carddisp.pl?gene=EIF2S2
PREB	Prolactin Regulatory Element Binding	Protein Coding	35	GC02M027130	1.37108	https://www.genecards.org/cgi-bin/carddisp.pl?gene=PREB
GFPT1	Glutamine--Fructose-6-Phosphate Transaminase 1	Protein Coding	41	GC02M069283	1.33676	https://www.genecards.org/cgi-bin/carddisp.pl?gene=GFPT1
CFTR	CF Transmembrane Conductance Regulator	Protein Coding	46	GC07P117287	1.31706	https://www.genecards.org/cgi-bin/carddisp.pl?gene=CFTR
GSK3A	Glycogen Synthase Kinase 3 Alpha	Protein Coding	43	GC19M063852	1.29204	https://www.genecards.org/cgi-bin/carddisp.pl?gene=GSK3A
ACADVL	Acyl-CoA Dehydrogenase Very Long Chain	Protein Coding	40	GC17P007219	1.29204	https://www.genecards.org/cgi-bin/carddisp.pl?gene=ACADVL
EIF2S3	Eukaryotic Translation Initiation Factor 2 Subunit Gamma	Protein Coding	40	GC0XP024054	1.29204	https://www.genecards.org/cgi-bin/carddisp.pl?gene=EIF2S3
SEC31A	SEC31 Homolog A, COPII Coat Complex Component	Protein Coding	38	GC04M082818	1.29204	https://www.genecards.org/cgi-bin/carddisp.pl?gene=SEC31A
EXOSC8	Exosome Component 8	Protein Coding	36	GC13P036998	1.29204	https://www.genecards.org/cgi-bin/carddisp.pl?gene=EXOSC8
TLN1	Talin 1	Protein Coding	36	GC09M035696	1.29204	https://www.genecards.org/cgi-bin/carddisp.pl?gene=TLN1
MYDGF	Myeloid Derived Growth Factor	Protein Coding	29	GC19M004641	1.29204	https://www.genecards.org/cgi-bin/carddisp.pl?gene=MYDGF
MPZ	Myelin Protein Zero	Protein Coding	40	GC01M161304	1.28497	https://www.genecards.org/cgi-bin/carddisp.pl?gene=MPZ
ERN2	Endoplasmic Reticulum To Nucleus Signaling 2	Protein Coding	34	GC16M023690	1.27088	https://www.genecards.org/cgi-bin/carddisp.pl?gene=ERN2
APP	Amyloid Beta Precursor Protein	Protein Coding	46	GC21M025880	1.26246	https://www.genecards.org/cgi-bin/carddisp.pl?gene=APP
ATF5	Activating Transcription Factor 5	Protein Coding	35	GC19P064099	1.21411	https://www.genecards.org/cgi-bin/carddisp.pl?gene=ATF5
GBA	Glucosylceramidase Beta	Protein Coding	45	GC01M155234	1.2012	https://www.genecards.org/cgi-bin/carddisp.pl?gene=GBA
SOX2	SRY-Box Transcription Factor 2	Protein Coding	40	GC03P181711	1.18791	https://www.genecards.org/cgi-bin/carddisp.pl?gene=SOX2
DCTN1	Dynactin Subunit 1	Protein Coding	41	GC02M074361	1.18407	https://www.genecards.org/cgi-bin/carddisp.pl?gene=DCTN1
ADD1	Adducin 1	Protein Coding	40	GC04P002855	1.18407	https://www.genecards.org/cgi-bin/carddisp.pl?gene=ADD1
EXTL3	Exostosin Like Glycosyltransferase 3	Protein Coding	40	GC08P028617	1.18407	https://www.genecards.org/cgi-bin/carddisp.pl?gene=EXTL3
PARN	Poly(A)-Specific Ribonuclease	Protein Coding	40	GC16M014435	1.18407	https://www.genecards.org/cgi-bin/carddisp.pl?gene=PARN
DDX11	DEAD/H-Box Helicase 11	Protein Coding	39	GC12P031073	1.18407	https://www.genecards.org/cgi-bin/carddisp.pl?gene=DDX11
SHC1	SHC Adaptor Protein 1	Protein Coding	39	GC01M154962	1.18407	https://www.genecards.org/cgi-bin/carddisp.pl?gene=SHC1
TPP1	Tripeptidyl Peptidase 1	Protein Coding	39	GC11M006620	1.18407	https://www.genecards.org/cgi-bin/carddisp.pl?gene=TPP1
ATP6V0D1	ATPase H+ Transporting V0 Subunit D1	Protein Coding	38	GC16M067438	1.18407	https://www.genecards.org/cgi-bin/carddisp.pl?gene=ATP6V0D1
EXOSC3	Exosome Component 3	Protein Coding	38	GC09M037772	1.18407	https://www.genecards.org/cgi-bin/carddisp.pl?gene=EXOSC3
GOSR2	Golgi SNAP Receptor Complex Member 2	Protein Coding	38	GC17P053365	1.18407	https://www.genecards.org/cgi-bin/carddisp.pl?gene=GOSR2
IGFBP1	Insulin Like Growth Factor Binding Protein 1	Protein Coding	38	GC07P047629	1.18407	https://www.genecards.org/cgi-bin/carddisp.pl?gene=IGFBP1
CUL7	Cullin 7	Protein Coding	37	GC06M043037	1.18407	https://www.genecards.org/cgi-bin/carddisp.pl?gene=CUL7
DIS3	DIS3 Homolog, Exosome Endoribonuclease And 3'-5' Exoribonuclease	Protein Coding	37	GC13M072752	1.18407	https://www.genecards.org/cgi-bin/carddisp.pl?gene=DIS3
EXOSC2	Exosome Component 2	Protein Coding	37	GC09P130693	1.18407	https://www.genecards.org/cgi-bin/carddisp.pl?gene=EXOSC2
KHSRP	KH-Type Splicing Regulatory Protein	Protein Coding	37	GC19M006413	1.18407	https://www.genecards.org/cgi-bin/carddisp.pl?gene=KHSRP
CXXC1	CXXC Finger Protein 1	Protein Coding	36	GC18M050282	1.18407	https://www.genecards.org/cgi-bin/carddisp.pl?gene=CXXC1
FKBP14	FKBP Prolyl Isomerase 14	Protein Coding	36	GC07M030010	1.18407	https://www.genecards.org/cgi-bin/carddisp.pl?gene=FKBP14
HDGF	Heparin Binding Growth Factor	Protein Coding	36	GC01M156897	1.18407	https://www.genecards.org/cgi-bin/carddisp.pl?gene=HDGF
ZBTB17	Zinc Finger And BTB Domain Containing 17	Protein Coding	36	GC01M015943	1.18407	https://www.genecards.org/cgi-bin/carddisp.pl?gene=ZBTB17
CTDSP2	CTD Small Phosphatase 2	Protein Coding	35	GC12M057819	1.18407	https://www.genecards.org/cgi-bin/carddisp.pl?gene=CTDSP2
EXOSC5	Exosome Component 5	Protein Coding	35	GC19M063823	1.18407	https://www.genecards.org/cgi-bin/carddisp.pl?gene=EXOSC5
EXOSC9	Exosome Component 9	Protein Coding	35	GC04P121801	1.18407	https://www.genecards.org/cgi-bin/carddisp.pl?gene=EXOSC9
EXTL1	Exostosin Like Glycosyltransferase 1	Protein Coding	35	GC01P026032	1.18407	https://www.genecards.org/cgi-bin/carddisp.pl?gene=EXTL1
EXTL2	Exostosin Like Glycosyltransferase 2	Protein Coding	35	GC01M100872	1.18407	https://www.genecards.org/cgi-bin/carddisp.pl?gene=EXTL2
PLA2G4B	Phospholipase A2 Group IVB	Protein Coding	35	GC15P041837	1.18407	https://www.genecards.org/cgi-bin/carddisp.pl?gene=PLA2G4B
SSR1	Signal Sequence Receptor Subunit 1	Protein Coding	35	GC06M007268	1.18407	https://www.genecards.org/cgi-bin/carddisp.pl?gene=SSR1
EXOSC1	Exosome Component 1	Protein Coding	34	GC10M097435	1.18407	https://www.genecards.org/cgi-bin/carddisp.pl?gene=EXOSC1
SRPRB	SRP Receptor Subunit Beta	Protein Coding	34	GC03P133784	1.18407	https://www.genecards.org/cgi-bin/carddisp.pl?gene=SRPRB
SULT1A3	Sulfotransferase Family 1A Member 3	Protein Coding	34	GC16P030199	1.18407	https://www.genecards.org/cgi-bin/carddisp.pl?gene=SULT1A3
TSPYL2	TSPY Like 2	Protein Coding	34	GC0XP053082	1.18407	https://www.genecards.org/cgi-bin/carddisp.pl?gene=TSPYL2
WIPI1	WD Repeat Domain, Phosphoinositide Interacting 1	Protein Coding	34	GC17M068420	1.18407	https://www.genecards.org/cgi-bin/carddisp.pl?gene=WIPI1
EXOSC7	Exosome Component 7	Protein Coding	33	GC03P046363	1.18407	https://www.genecards.org/cgi-bin/carddisp.pl?gene=EXOSC7
CEBPG	CCAAT Enhancer Binding Protein Gamma	Protein Coding	32	GC19P033373	1.18407	https://www.genecards.org/cgi-bin/carddisp.pl?gene=CEBPG
DCSTAMP	Dendrocyte Expressed Seven Transmembrane Protein	Protein Coding	32	GC08P104339	1.18407	https://www.genecards.org/cgi-bin/carddisp.pl?gene=DCSTAMP
KDELR3	KDEL Endoplasmic Reticulum Protein Retention Receptor 3	Protein Coding	32	GC22P038468	1.18407	https://www.genecards.org/cgi-bin/carddisp.pl?gene=KDELR3
PPP2R5B	Protein Phosphatase 2 Regulatory Subunit B'Beta	Protein Coding	32	GC11P064918	1.18407	https://www.genecards.org/cgi-bin/carddisp.pl?gene=PPP2R5B
DCP2	Decapping MRNA 2	Protein Coding	31	GC05P112976	1.18407	https://www.genecards.org/cgi-bin/carddisp.pl?gene=DCP2
EXOSC4	Exosome Component 4	Protein Coding	31	GC08P144279	1.18407	https://www.genecards.org/cgi-bin/carddisp.pl?gene=EXOSC4
EXOSC6	Exosome Component 6	Protein Coding	31	GC16M070246	1.18407	https://www.genecards.org/cgi-bin/carddisp.pl?gene=EXOSC6
KLHDC3	Kelch Domain Containing 3	Protein Coding	30	GC06P043014	1.18407	https://www.genecards.org/cgi-bin/carddisp.pl?gene=KLHDC3
SRPRA	SRP Receptor Subunit Alpha	Protein Coding	30	GC11M126255	1.18407	https://www.genecards.org/cgi-bin/carddisp.pl?gene=SRPRA
TATDN2	TatD DNase Domain Containing 2	Protein Coding	30	GC03P010248	1.18407	https://www.genecards.org/cgi-bin/carddisp.pl?gene=TATDN2
YIF1A	Yip1 Interacting Factor Homolog A, Membrane Trafficking Protein	Protein Coding	30	GC11M087319	1.18407	https://www.genecards.org/cgi-bin/carddisp.pl?gene=YIF1A
SULT1A4	Sulfotransferase Family 1A Member 4	Protein Coding	27	GC16P040161	1.18407	https://www.genecards.org/cgi-bin/carddisp.pl?gene=SULT1A4
JMJD7-PLA2G4B	JMJD7-PLA2G4B Readthrough	Protein Coding	24	GC15P041828	1.18407	https://www.genecards.org/cgi-bin/carddisp.pl?gene=JMJD7-PLA2G4B
USP19	Ubiquitin Specific Peptidase 19	Protein Coding	35	GC03M051017	1.17717	https://www.genecards.org/cgi-bin/carddisp.pl?gene=USP19
JUN	Jun Proto-Oncogene, AP-1 Transcription Factor Subunit	Protein Coding	43	GC01M058780	1.1742	https://www.genecards.org/cgi-bin/carddisp.pl?gene=JUN
HTT	Huntingtin	Protein Coding	39	GC04P003041	1.16002	https://www.genecards.org/cgi-bin/carddisp.pl?gene=HTT
RNF139	Ring Finger Protein 139	Protein Coding	34	GC08P124474	1.11719	https://www.genecards.org/cgi-bin/carddisp.pl?gene=RNF139
TULP1	TUB Like Protein 1	Protein Coding	38	GC06M063750	1.07995	https://www.genecards.org/cgi-bin/carddisp.pl?gene=TULP1
ERMP1	Endoplasmic Reticulum Metallopeptidase 1	Protein Coding	32	GC09M005749	1.0417	https://www.genecards.org/cgi-bin/carddisp.pl?gene=ERMP1
RHBDD2	Rhomboid Domain Containing 2	Protein Coding	32	GC07P075842	1.0417	https://www.genecards.org/cgi-bin/carddisp.pl?gene=RHBDD2
SEC62	SEC62 Homolog, Preprotein Translocation Factor	Protein Coding	31	GC03P169966	1.0417	https://www.genecards.org/cgi-bin/carddisp.pl?gene=SEC62
BSG	Basigin (Ok Blood Group)	Protein Coding	39	GC19P000571	1.02051	https://www.genecards.org/cgi-bin/carddisp.pl?gene=BSG
NRF1	Nuclear Respiratory Factor 1	Protein Coding	38	GC07P129611	1.02051	https://www.genecards.org/cgi-bin/carddisp.pl?gene=NRF1
CDNF	Cerebral Dopamine Neurotrophic Factor	Protein Coding	31	GC10M014771	1.02051	https://www.genecards.org/cgi-bin/carddisp.pl?gene=CDNF
RTCB	RNA 2',3'-Cyclic Phosphate And 5'-OH Ligase	Protein Coding	31	GC22M032387	1.02051	https://www.genecards.org/cgi-bin/carddisp.pl?gene=RTCB
KCNH2	Potassium Voltage-Gated Channel Subfamily H Member 2	Protein Coding	46	GC07M150944	0.997465	https://www.genecards.org/cgi-bin/carddisp.pl?gene=KCNH2
CRYAB	Crystallin Alpha B	Protein Coding	41	GC11M111908	0.997465	https://www.genecards.org/cgi-bin/carddisp.pl?gene=CRYAB
UBA1	Ubiquitin Like Modifier Activating Enzyme 1	Protein Coding	41	GC0XP047190	0.971978	https://www.genecards.org/cgi-bin/carddisp.pl?gene=UBA1
GABARAPL2	GABA Type A Receptor Associated Protein Like 2	Protein Coding	38	GC16P075566	0.971978	https://www.genecards.org/cgi-bin/carddisp.pl?gene=GABARAPL2
TSPAN32	Tetraspanin 32	Protein Coding	32	GC11P002302	0.971978	https://www.genecards.org/cgi-bin/carddisp.pl?gene=TSPAN32
AMFR	Autocrine Motility Factor Receptor	Protein Coding	38	GC16M056361	0.960689	https://www.genecards.org/cgi-bin/carddisp.pl?gene=AMFR
CRYAA	Crystallin Alpha A	Protein Coding	41	GC21P043169	0.943048	https://www.genecards.org/cgi-bin/carddisp.pl?gene=CRYAA
ERAP2	Endoplasmic Reticulum Aminopeptidase 2	Protein Coding	36	GC05P096875	0.943048	https://www.genecards.org/cgi-bin/carddisp.pl?gene=ERAP2
MIR204	MicroRNA 204	RNA Gene	22	GC09M070809	0.943048	https://www.genecards.org/cgi-bin/carddisp.pl?gene=MIR204
PPARG	Peroxisome Proliferator Activated Receptor Gamma	Protein Coding	47	GC03P012287	0.908732	https://www.genecards.org/cgi-bin/carddisp.pl?gene=PPARG
CELSR2	Cadherin EGF LAG Seven-Pass G-Type Receptor 2	Protein Coding	38	GC01P109250	0.908732	https://www.genecards.org/cgi-bin/carddisp.pl?gene=CELSR2
MAN1A1	Mannosidase Alpha Class 1A Member 1	Protein Coding	37	GC06M119269	0.908732	https://www.genecards.org/cgi-bin/carddisp.pl?gene=MAN1A1
HMGCS1	3-Hydroxy-3-Methylglutaryl-CoA Synthase 1	Protein Coding	36	GC05M043454	0.908732	https://www.genecards.org/cgi-bin/carddisp.pl?gene=HMGCS1
SIRT7	Sirtuin 7	Protein Coding	36	GC17M081911	0.908732	https://www.genecards.org/cgi-bin/carddisp.pl?gene=SIRT7
MIR495	MicroRNA 495	RNA Gene	17	GC14P109542	0.908732	https://www.genecards.org/cgi-bin/carddisp.pl?gene=MIR495
EGLN3	Egl-9 Family Hypoxia Inducible Factor 3	Protein Coding	42	GC14M033924	0.906846	https://www.genecards.org/cgi-bin/carddisp.pl?gene=EGLN3
EGLN2	Egl-9 Family Hypoxia Inducible Factor 2	Protein Coding	40	GC19P063653	0.906846	https://www.genecards.org/cgi-bin/carddisp.pl?gene=EGLN2
PVR	PVR Cell Adhesion Molecule	Protein Coding	40	GC19P063832	0.86401	https://www.genecards.org/cgi-bin/carddisp.pl?gene=PVR
CD226	CD226 Molecule	Protein Coding	38	GC18M069831	0.86401	https://www.genecards.org/cgi-bin/carddisp.pl?gene=CD226
ALKBH1	AlkB Homolog 1, Histone H2A Dioxygenase	Protein Coding	31	GC14M077672	0.86401	https://www.genecards.org/cgi-bin/carddisp.pl?gene=ALKBH1
MIR346	MicroRNA 346	RNA Gene	19	GC10M086264	0.86401	https://www.genecards.org/cgi-bin/carddisp.pl?gene=MIR346
SEC14L2	SEC14 Like Lipid Binding 2	Protein Coding	36	GC22P030396	0.852722	https://www.genecards.org/cgi-bin/carddisp.pl?gene=SEC14L2
SEC14L1	SEC14 Like Lipid Binding 1	Protein Coding	35	GC17P077086	0.852722	https://www.genecards.org/cgi-bin/carddisp.pl?gene=SEC14L1
SEC14L3	SEC14 Like Lipid Binding 3	Protein Coding	32	GC22M030447	0.852722	https://www.genecards.org/cgi-bin/carddisp.pl?gene=SEC14L3
SEC14L4	SEC14 Like Lipid Binding 4	Protein Coding	32	GC22M030488	0.852722	https://www.genecards.org/cgi-bin/carddisp.pl?gene=SEC14L4
RNF145	Ring Finger Protein 145	Protein Coding	31	GC05M159157	0.852722	https://www.genecards.org/cgi-bin/carddisp.pl?gene=RNF145
SEC14L5	SEC14 Like Lipid Binding 5	Protein Coding	29	GC16P004958	0.852722	https://www.genecards.org/cgi-bin/carddisp.pl?gene=SEC14L5
SEC14L6	SEC14 Like Lipid Binding 6	Protein Coding	26	GC22M030522	0.852722	https://www.genecards.org/cgi-bin/carddisp.pl?gene=SEC14L6
ENSG00000249590	Novel SEC14-Like 2 (S. Cerevisiae) (SEC14L2) And Mitochondrial Protein 18 KDa (MTP18) Protein	Protein Coding	7	GC22P030409	0.852722	https://www.genecards.org/cgi-bin/carddisp.pl?gene=ENSG00000249590
IRS1	Insulin Receptor Substrate 1	Protein Coding	42	GC02M226731	0.756042	https://www.genecards.org/cgi-bin/carddisp.pl?gene=IRS1
TAP1	Transporter 1, ATP Binding Cassette Subfamily B Member	Protein Coding	42	GC06M063671	0.756042	https://www.genecards.org/cgi-bin/carddisp.pl?gene=TAP1
USP15	Ubiquitin Specific Peptidase 15	Protein Coding	41	GC12P062260	0.756042	https://www.genecards.org/cgi-bin/carddisp.pl?gene=USP15
GRINA	Glutamate Ionotropic Receptor NMDA Type Subunit Associated Protein 1	Protein Coding	31	GC08P143990	0.756042	https://www.genecards.org/cgi-bin/carddisp.pl?gene=GRINA
ZNF322	Zinc Finger Protein 322	Protein Coding	28	GC06M063215	0.756042	https://www.genecards.org/cgi-bin/carddisp.pl?gene=ZNF322
TRA	T Cell Receptor Alpha Locus	Protein Coding	18	GC14P021621	0.756042	https://www.genecards.org/cgi-bin/carddisp.pl?gene=TRA
P4HB	Prolyl 4-Hydroxylase Subunit Beta	Protein Coding	43	GC17M081843	0.707991	https://www.genecards.org/cgi-bin/carddisp.pl?gene=P4HB
PDIA2	Protein Disulfide Isomerase Family A Member 2	Protein Coding	36	GC16P010629	0.699711	https://www.genecards.org/cgi-bin/carddisp.pl?gene=PDIA2
ESR1	Estrogen Receptor 1	Protein Coding	47	GC06P151656	0.674258	https://www.genecards.org/cgi-bin/carddisp.pl?gene=ESR1
HLA-B	Major Histocompatibility Complex, Class I, B	Protein Coding	42	GC06M063563	0.620227	https://www.genecards.org/cgi-bin/carddisp.pl?gene=HLA-B
MAPK8	Mitogen-Activated Protein Kinase 8	Protein Coding	44	GC10P048306	0.610757	https://www.genecards.org/cgi-bin/carddisp.pl?gene=MAPK8
CANX	Calnexin	Protein Coding	39	GC05P179678	0.601139	https://www.genecards.org/cgi-bin/carddisp.pl?gene=CANX
CASP4	Caspase 4	Protein Coding	42	GC11M104942	0.591363	https://www.genecards.org/cgi-bin/carddisp.pl?gene=CASP4
SNCA	Synuclein Alpha	Protein Coding	45	GC04M089724	0.528931	https://www.genecards.org/cgi-bin/carddisp.pl?gene=SNCA
ERO1A	Endoplasmic Reticulum Oxidoreductase 1 Alpha	Protein Coding	34	GC14M052640	0.517795	https://www.genecards.org/cgi-bin/carddisp.pl?gene=ERO1A
VEGFA	Vascular Endothelial Growth Factor A	Protein Coding	43	GC06P043770	0.506413	https://www.genecards.org/cgi-bin/carddisp.pl?gene=VEGFA
RAB6A	RAB6A, Member RAS Oncogene Family	Protein Coding	36	GC11M087560	0.482846	https://www.genecards.org/cgi-bin/carddisp.pl?gene=RAB6A
DERL1	Derlin 1	Protein Coding	32	GC08M123013	0.482846	https://www.genecards.org/cgi-bin/carddisp.pl?gene=DERL1
PSEN1	Presenilin 1	Protein Coding	47	GC14P073136	0.47062	https://www.genecards.org/cgi-bin/carddisp.pl?gene=PSEN1
CREBZF	CREB/ATF BZIP Transcription Factor	Protein Coding	31	GC11M085657	0.47062	https://www.genecards.org/cgi-bin/carddisp.pl?gene=CREBZF
HFE	Homeostatic Iron Regulator	Protein Coding	40	GC06P026087	0.458068	https://www.genecards.org/cgi-bin/carddisp.pl?gene=HFE
HSPA4	Heat Shock Protein Family A (Hsp70) Member 4	Protein Coding	37	GC05P133051	0.458068	https://www.genecards.org/cgi-bin/carddisp.pl?gene=HSPA4
MAPT	Microtubule Associated Protein Tau	Protein Coding	44	GC17P045894	0.445162	https://www.genecards.org/cgi-bin/carddisp.pl?gene=MAPT
TNFRSF10B	TNF Receptor Superfamily Member 10b	Protein Coding	44	GC08M023020	0.445162	https://www.genecards.org/cgi-bin/carddisp.pl?gene=TNFRSF10B
ORMDL3	ORMDL Sphingolipid Biosynthesis Regulator 3	Protein Coding	36	GC17M039921	0.445162	https://www.genecards.org/cgi-bin/carddisp.pl?gene=ORMDL3
SIRT3	Sirtuin 3	Protein Coding	42	GC11M000215	0.431871	https://www.genecards.org/cgi-bin/carddisp.pl?gene=SIRT3
CLPP	Caseinolytic Mitochondrial Matrix Peptidase Proteolytic Subunit	Protein Coding	41	GC19P006609	0.431871	https://www.genecards.org/cgi-bin/carddisp.pl?gene=CLPP
EIF2B5	Eukaryotic Translation Initiation Factor 2B Subunit Epsilon	Protein Coding	39	GC03P184135	0.431871	https://www.genecards.org/cgi-bin/carddisp.pl?gene=EIF2B5
TRIB3	Tribbles Pseudokinase 3	Protein Coding	38	GC20P000361	0.431871	https://www.genecards.org/cgi-bin/carddisp.pl?gene=TRIB3
ABCB10	ATP Binding Cassette Subfamily B Member 10	Protein Coding	36	GC01M229516	0.431871	https://www.genecards.org/cgi-bin/carddisp.pl?gene=ABCB10
SIL1	SIL1 Nucleotide Exchange Factor	Protein Coding	36	GC05M138957	0.431871	https://www.genecards.org/cgi-bin/carddisp.pl?gene=SIL1
BAX	BCL2 Associated X, Apoptosis Regulator	Protein Coding	43	GC19P048954	0.418157	https://www.genecards.org/cgi-bin/carddisp.pl?gene=BAX
SQSTM1	Sequestosome 1	Protein Coding	43	GC05P179806	0.418157	https://www.genecards.org/cgi-bin/carddisp.pl?gene=SQSTM1
ERBB2	Erb-B2 Receptor Tyrosine Kinase 2	Protein Coding	48	GC17P039687	0.403978	https://www.genecards.org/cgi-bin/carddisp.pl?gene=ERBB2
HIF1A	Hypoxia Inducible Factor 1 Subunit Alpha	Protein Coding	44	GC14P061695	0.403978	https://www.genecards.org/cgi-bin/carddisp.pl?gene=HIF1A
CEBPA	CCAAT Enhancer Binding Protein Alpha	Protein Coding	42	GC19M033299	0.403978	https://www.genecards.org/cgi-bin/carddisp.pl?gene=CEBPA
BSCL2	BSCL2 Lipid Droplet Biogenesis Associated, Seipin	Protein Coding	38	GC11M087134	0.403978	https://www.genecards.org/cgi-bin/carddisp.pl?gene=BSCL2
CEBPD	CCAAT Enhancer Binding Protein Delta	Protein Coding	34	GC08M047759	0.403978	https://www.genecards.org/cgi-bin/carddisp.pl?gene=CEBPD
MTOR	Mechanistic Target Of Rapamycin Kinase	Protein Coding	48	GC01M011106	0.389283	https://www.genecards.org/cgi-bin/carddisp.pl?gene=MTOR
ATP2A2	ATPase Sarcoplasmic/Endoplasmic Reticulum Ca2+ Transporting 2	Protein Coding	46	GC12P110280	0.389283	https://www.genecards.org/cgi-bin/carddisp.pl?gene=ATP2A2
SRC	SRC Proto-Oncogene, Non-Receptor Tyrosine Kinase	Protein Coding	46	GC20P037344	0.389283	https://www.genecards.org/cgi-bin/carddisp.pl?gene=SRC
SERPINA1	Serpin Family A Member 1	Protein Coding	44	GC14M094376	0.389283	https://www.genecards.org/cgi-bin/carddisp.pl?gene=SERPINA1
MYOC	Myocilin	Protein Coding	38	GC01M171604	0.389283	https://www.genecards.org/cgi-bin/carddisp.pl?gene=MYOC
RACK1	Receptor For Activated C Kinase 1	Protein Coding	35	GC05M181718	0.389283	https://www.genecards.org/cgi-bin/carddisp.pl?gene=RACK1
MPP4	MAGUK P55 Scaffold Protein 4	Protein Coding	32	GC02M201644	0.389283	https://www.genecards.org/cgi-bin/carddisp.pl?gene=MPP4
CASP3	Caspase 3	Protein Coding	44	GC04M184627	0.374011	https://www.genecards.org/cgi-bin/carddisp.pl?gene=CASP3
HSP90AA1	Heat Shock Protein 90 Alpha Family Class A Member 1	Protein Coding	43	GC14M102080	0.374011	https://www.genecards.org/cgi-bin/carddisp.pl?gene=HSP90AA1
AKR1B1	Aldo-Keto Reductase Family 1 Member B	Protein Coding	42	GC07M134442	0.374011	https://www.genecards.org/cgi-bin/carddisp.pl?gene=AKR1B1
INS	Insulin	Protein Coding	42	GC11M002159	0.374011	https://www.genecards.org/cgi-bin/carddisp.pl?gene=INS
COL4A3	Collagen Type IV Alpha 3 Chain	Protein Coding	40	GC02P227164	0.374011	https://www.genecards.org/cgi-bin/carddisp.pl?gene=COL4A3
BAK1	BCL2 Antagonist/Killer 1	Protein Coding	39	GC06M033572	0.374011	https://www.genecards.org/cgi-bin/carddisp.pl?gene=BAK1
PDIA3	Protein Disulfide Isomerase Family A Member 3	Protein Coding	39	GC15P043746	0.374011	https://www.genecards.org/cgi-bin/carddisp.pl?gene=PDIA3
OSGEP	O-Sialoglycoprotein Endopeptidase	Protein Coding	38	GC14M020446	0.374011	https://www.genecards.org/cgi-bin/carddisp.pl?gene=OSGEP
UGGT1	UDP-Glucose Glycoprotein Glucosyltransferase 1	Protein Coding	35	GC02P128091	0.374011	https://www.genecards.org/cgi-bin/carddisp.pl?gene=UGGT1
TRAPPC11	Trafficking Protein Particle Complex Subunit 11	Protein Coding	31	GC04P183659	0.374011	https://www.genecards.org/cgi-bin/carddisp.pl?gene=TRAPPC11
CCDC88B	Coiled-Coil Domain Containing 88B	Protein Coding	29	GC11P064340	0.374011	https://www.genecards.org/cgi-bin/carddisp.pl?gene=CCDC88B
EGFR	Epidermal Growth Factor Receptor	Protein Coding	48	GC07P055019	0.358088	https://www.genecards.org/cgi-bin/carddisp.pl?gene=EGFR
HDAC6	Histone Deacetylase 6	Protein Coding	47	GC0XP048801	0.358088	https://www.genecards.org/cgi-bin/carddisp.pl?gene=HDAC6
CASP7	Caspase 7	Protein Coding	44	GC10P113679	0.358088	https://www.genecards.org/cgi-bin/carddisp.pl?gene=CASP7
VCP	Valosin Containing Protein	Protein Coding	44	GC09M035056	0.358088	https://www.genecards.org/cgi-bin/carddisp.pl?gene=VCP
IFNAR1	Interferon Alpha And Beta Receptor Subunit 1	Protein Coding	41	GC21P033324	0.358088	https://www.genecards.org/cgi-bin/carddisp.pl?gene=IFNAR1
POU5F1	POU Class 5 Homeobox 1	Protein Coding	40	GC06M063557	0.358088	https://www.genecards.org/cgi-bin/carddisp.pl?gene=POU5F1
NCOR1	Nuclear Receptor Corepressor 1	Protein Coding	39	GC17M016029	0.358088	https://www.genecards.org/cgi-bin/carddisp.pl?gene=NCOR1
SLC37A4	Solute Carrier Family 37 Member 4	Protein Coding	39	GC11M119024	0.358088	https://www.genecards.org/cgi-bin/carddisp.pl?gene=SLC37A4
RTN3	Reticulon 3	Protein Coding	37	GC11P063700	0.358088	https://www.genecards.org/cgi-bin/carddisp.pl?gene=RTN3
MAP1LC3B	Microtubule Associated Protein 1 Light Chain 3 Beta	Protein Coding	36	GC16P087384	0.358088	https://www.genecards.org/cgi-bin/carddisp.pl?gene=MAP1LC3B
PDIA4	Protein Disulfide Isomerase Family A Member 4	Protein Coding	36	GC07M149003	0.358088	https://www.genecards.org/cgi-bin/carddisp.pl?gene=PDIA4
MYC	MYC Proto-Oncogene, BHLH Transcription Factor	Protein Coding	46	GC08P127735	0.341424	https://www.genecards.org/cgi-bin/carddisp.pl?gene=MYC
PCSK9	Proprotein Convertase Subtilisin/Kexin Type 9	Protein Coding	46	GC01P055039	0.341424	https://www.genecards.org/cgi-bin/carddisp.pl?gene=PCSK9
PSEN2	Presenilin 2	Protein Coding	44	GC01P226870	0.341424	https://www.genecards.org/cgi-bin/carddisp.pl?gene=PSEN2
CASP2	Caspase 2	Protein Coding	43	GC07P148003	0.341424	https://www.genecards.org/cgi-bin/carddisp.pl?gene=CASP2
HCFC1	Host Cell Factor C1	Protein Coding	42	GC0XM153947	0.341424	https://www.genecards.org/cgi-bin/carddisp.pl?gene=HCFC1
CDK1	Cyclin Dependent Kinase 1	Protein Coding	40	GC10P060772	0.341424	https://www.genecards.org/cgi-bin/carddisp.pl?gene=CDK1
CLCC1	Chloride Channel CLIC Like 1	Protein Coding	35	GC01M108881	0.341424	https://www.genecards.org/cgi-bin/carddisp.pl?gene=CLCC1
MICA	MHC Class I Polypeptide-Related Sequence A	Protein Coding	35	GC06P031399	0.341424	https://www.genecards.org/cgi-bin/carddisp.pl?gene=MICA
TXNIP	Thioredoxin Interacting Protein	Protein Coding	34	GC01M145992	0.341424	https://www.genecards.org/cgi-bin/carddisp.pl?gene=TXNIP
DNAJC10	DnaJ Heat Shock Protein Family (Hsp40) Member C10	Protein Coding	33	GC02P182716	0.341424	https://www.genecards.org/cgi-bin/carddisp.pl?gene=DNAJC10
ERP29	Endoplasmic Reticulum Protein 29	Protein Coding	32	GC12P112013	0.341424	https://www.genecards.org/cgi-bin/carddisp.pl?gene=ERP29
MIR34A	MicroRNA 34a	RNA Gene	22	GC01M009151	0.341424	https://www.genecards.org/cgi-bin/carddisp.pl?gene=MIR34A
PIGBOS1	PIGB Opposite Strand 1	Protein Coding	15	GC15M055317	0.341424	https://www.genecards.org/cgi-bin/carddisp.pl?gene=PIGBOS1
BTK	Bruton Tyrosine Kinase	Protein Coding	47	GC0XM101349	0.323903	https://www.genecards.org/cgi-bin/carddisp.pl?gene=BTK
SYK	Spleen Associated Tyrosine Kinase	Protein Coding	45	GC09P091929	0.323903	https://www.genecards.org/cgi-bin/carddisp.pl?gene=SYK
NOS2	Nitric Oxide Synthase 2	Protein Coding	44	GC17M027756	0.323903	https://www.genecards.org/cgi-bin/carddisp.pl?gene=NOS2
HSPA8	Heat Shock Protein Family A (Hsp70) Member 8	Protein Coding	43	GC11M123057	0.323903	https://www.genecards.org/cgi-bin/carddisp.pl?gene=HSPA8
IGF1	Insulin Like Growth Factor 1	Protein Coding	43	GC12M102395	0.323903	https://www.genecards.org/cgi-bin/carddisp.pl?gene=IGF1
SREBF1	Sterol Regulatory Element Binding Transcription Factor 1	Protein Coding	41	GC17M017810	0.323903	https://www.genecards.org/cgi-bin/carddisp.pl?gene=SREBF1
USP14	Ubiquitin Specific Peptidase 14	Protein Coding	41	GC18P000158	0.323903	https://www.genecards.org/cgi-bin/carddisp.pl?gene=USP14
HSF1	Heat Shock Transcription Factor 1	Protein Coding	40	GC08P144291	0.323903	https://www.genecards.org/cgi-bin/carddisp.pl?gene=HSF1
LCN2	Lipocalin 2	Protein Coding	40	GC09P128149	0.323903	https://www.genecards.org/cgi-bin/carddisp.pl?gene=LCN2
NOX4	NADPH Oxidase 4	Protein Coding	40	GC11M089324	0.323903	https://www.genecards.org/cgi-bin/carddisp.pl?gene=NOX4
COPS5	COP9 Signalosome Subunit 5	Protein Coding	38	GC08M067043	0.323903	https://www.genecards.org/cgi-bin/carddisp.pl?gene=COPS5
MYOCD	Myocardin	Protein Coding	38	GC17P012665	0.323903	https://www.genecards.org/cgi-bin/carddisp.pl?gene=MYOCD
SFTPC	Surfactant Protein C	Protein Coding	38	GC08P022156	0.323903	https://www.genecards.org/cgi-bin/carddisp.pl?gene=SFTPC
ELAVL1	ELAV Like RNA Binding Protein 1	Protein Coding	37	GC19M007958	0.323903	https://www.genecards.org/cgi-bin/carddisp.pl?gene=ELAVL1
HM13	Histocompatibility Minor 13	Protein Coding	35	GC20P031514	0.323903	https://www.genecards.org/cgi-bin/carddisp.pl?gene=HM13
HDAC2	Histone Deacetylase 2	Protein Coding	46	GC06M113933	0.305379	https://www.genecards.org/cgi-bin/carddisp.pl?gene=HDAC2
PIK3R1	Phosphoinositide-3-Kinase Regulatory Subunit 1	Protein Coding	46	GC05P068215	0.305379	https://www.genecards.org/cgi-bin/carddisp.pl?gene=PIK3R1
AGT	Angiotensinogen	Protein Coding	44	GC01M230702	0.305379	https://www.genecards.org/cgi-bin/carddisp.pl?gene=AGT
CREB1	CAMP Responsive Element Binding Protein 1	Protein Coding	44	GC02P207529	0.305379	https://www.genecards.org/cgi-bin/carddisp.pl?gene=CREB1
HDAC1	Histone Deacetylase 1	Protein Coding	44	GC01P032292	0.305379	https://www.genecards.org/cgi-bin/carddisp.pl?gene=HDAC1
IL6	Interleukin 6	Protein Coding	44	GC07P022725	0.305379	https://www.genecards.org/cgi-bin/carddisp.pl?gene=IL6
SIGMAR1	Sigma Non-Opioid Intracellular Receptor 1	Protein Coding	44	GC09M034634	0.305379	https://www.genecards.org/cgi-bin/carddisp.pl?gene=SIGMAR1
KAT2B	Lysine Acetyltransferase 2B	Protein Coding	43	GC03P020043	0.305379	https://www.genecards.org/cgi-bin/carddisp.pl?gene=KAT2B
SIRT1	Sirtuin 1	Protein Coding	43	GC10P067884	0.305379	https://www.genecards.org/cgi-bin/carddisp.pl?gene=SIRT1
UBE2N	Ubiquitin Conjugating Enzyme E2 N	Protein Coding	42	GC12M093406	0.305379	https://www.genecards.org/cgi-bin/carddisp.pl?gene=UBE2N
YWHAZ	Tyrosine 3-Monooxygenase/Tryptophan 5-Monooxygenase Activation Protein Zeta	Protein Coding	42	GC08M100917	0.305379	https://www.genecards.org/cgi-bin/carddisp.pl?gene=YWHAZ
LMAN1	Lectin, Mannose Binding 1	Protein Coding	40	GC18M059327	0.305379	https://www.genecards.org/cgi-bin/carddisp.pl?gene=LMAN1
NTN1	Netrin 1	Protein Coding	40	GC17P009021	0.305379	https://www.genecards.org/cgi-bin/carddisp.pl?gene=NTN1
EPO	Erythropoietin	Protein Coding	39	GC07P100720	0.305379	https://www.genecards.org/cgi-bin/carddisp.pl?gene=EPO
RUVBL2	RuvB Like AAA ATPase 2	Protein Coding	39	GC19P048993	0.305379	https://www.genecards.org/cgi-bin/carddisp.pl?gene=RUVBL2
COL8A2	Collagen Type VIII Alpha 2 Chain	Protein Coding	38	GC01M036095	0.305379	https://www.genecards.org/cgi-bin/carddisp.pl?gene=COL8A2
RPLP0	Ribosomal Protein Lateral Stalk Subunit P0	Protein Coding	36	GC12M120196	0.305379	https://www.genecards.org/cgi-bin/carddisp.pl?gene=RPLP0
IBTK	Inhibitor Of Bruton Tyrosine Kinase	Protein Coding	35	GC06M082169	0.305379	https://www.genecards.org/cgi-bin/carddisp.pl?gene=IBTK
UNC5A	Unc-5 Netrin Receptor A	Protein Coding	35	GC05P177079	0.305379	https://www.genecards.org/cgi-bin/carddisp.pl?gene=UNC5A
TMEM33	Transmembrane Protein 33	Protein Coding	30	GC04P041937	0.305379	https://www.genecards.org/cgi-bin/carddisp.pl?gene=TMEM33
BRAF	B-Raf Proto-Oncogene, Serine/Threonine Kinase	Protein Coding	47	GC07M140732	0.285656	https://www.genecards.org/cgi-bin/carddisp.pl?gene=BRAF
NFKB1	Nuclear Factor Kappa B Subunit 1	Protein Coding	46	GC04P102501	0.285656	https://www.genecards.org/cgi-bin/carddisp.pl?gene=NFKB1
PTPN1	Protein Tyrosine Phosphatase Non-Receptor Type 1	Protein Coding	45	GC20P050510	0.285656	https://www.genecards.org/cgi-bin/carddisp.pl?gene=PTPN1
FLNA	Filamin A	Protein Coding	43	GC0XM154348	0.285656	https://www.genecards.org/cgi-bin/carddisp.pl?gene=FLNA
RIPK1	Receptor Interacting Serine/Threonine Kinase 1	Protein Coding	43	GC06P003227	0.285656	https://www.genecards.org/cgi-bin/carddisp.pl?gene=RIPK1
TARDBP	TAR DNA Binding Protein	Protein Coding	42	GC01P011013	0.285656	https://www.genecards.org/cgi-bin/carddisp.pl?gene=TARDBP
SERPINH1	Serpin Family H Member 1	Protein Coding	41	GC11P075562	0.285656	https://www.genecards.org/cgi-bin/carddisp.pl?gene=SERPINH1
AP3B1	Adaptor Related Protein Complex 3 Subunit Beta 1	Protein Coding	40	GC05M078000	0.285656	https://www.genecards.org/cgi-bin/carddisp.pl?gene=AP3B1
PRDM1	PR/SET Domain 1	Protein Coding	40	GC06P105993	0.285656	https://www.genecards.org/cgi-bin/carddisp.pl?gene=PRDM1
STIP1	Stress Induced Phosphoprotein 1	Protein Coding	40	GC11P064351	0.285656	https://www.genecards.org/cgi-bin/carddisp.pl?gene=STIP1
E2F1	E2F Transcription Factor 1	Protein Coding	39	GC20M033675	0.285656	https://www.genecards.org/cgi-bin/carddisp.pl?gene=E2F1
RUVBL1	RuvB Like AAA ATPase 1	Protein Coding	39	GC03M128064	0.285656	https://www.genecards.org/cgi-bin/carddisp.pl?gene=RUVBL1
SLC39A14	Solute Carrier Family 39 Member 14	Protein Coding	39	GC08P022367	0.285656	https://www.genecards.org/cgi-bin/carddisp.pl?gene=SLC39A14
CALU	Calumenin	Protein Coding	38	GC07P128739	0.285656	https://www.genecards.org/cgi-bin/carddisp.pl?gene=CALU
RPN1	Ribophorin I	Protein Coding	38	GC03M128619	0.285656	https://www.genecards.org/cgi-bin/carddisp.pl?gene=RPN1
SEC61A1	SEC61 Translocon Subunit Alpha 1	Protein Coding	38	GC03P128051	0.285656	https://www.genecards.org/cgi-bin/carddisp.pl?gene=SEC61A1
TCP1	T-Complex 1	Protein Coding	38	GC06M159778	0.285656	https://www.genecards.org/cgi-bin/carddisp.pl?gene=TCP1
MAP1LC3A	Microtubule Associated Protein 1 Light Chain 3 Alpha	Protein Coding	37	GC20P034546	0.285656	https://www.genecards.org/cgi-bin/carddisp.pl?gene=MAP1LC3A
NUCB1	Nucleobindin 1	Protein Coding	37	GC19P048900	0.285656	https://www.genecards.org/cgi-bin/carddisp.pl?gene=NUCB1
PRKN	Parkin RBR E3 Ubiquitin Protein Ligase	Protein Coding	37	GC06M161348	0.285656	https://www.genecards.org/cgi-bin/carddisp.pl?gene=PRKN
RPS27A	Ribosomal Protein S27a	Protein Coding	37	GC02P055231	0.285656	https://www.genecards.org/cgi-bin/carddisp.pl?gene=RPS27A
CRELD2	Cysteine Rich With EGF Like Domains 2	Protein Coding	36	GC22P049918	0.285656	https://www.genecards.org/cgi-bin/carddisp.pl?gene=CRELD2
KLRK1	Killer Cell Lectin Like Receptor K1	Protein Coding	36	GC12M020442	0.285656	https://www.genecards.org/cgi-bin/carddisp.pl?gene=KLRK1
SLC38A2	Solute Carrier Family 38 Member 2	Protein Coding	36	GC12M046358	0.285656	https://www.genecards.org/cgi-bin/carddisp.pl?gene=SLC38A2
AGR2	Anterior Gradient 2, Protein Disulphide Isomerase Family Member	Protein Coding	35	GC07M017036	0.285656	https://www.genecards.org/cgi-bin/carddisp.pl?gene=AGR2
BBC3	BCL2 Binding Component 3	Protein Coding	35	GC19M047220	0.285656	https://www.genecards.org/cgi-bin/carddisp.pl?gene=BBC3
OTUB1	OTU Deubiquitinase, Ubiquitin Aldehyde Binding 1	Protein Coding	35	GC11P063985	0.285656	https://www.genecards.org/cgi-bin/carddisp.pl?gene=OTUB1
TMBIM6	Transmembrane BAX Inhibitor Motif Containing 6	Protein Coding	34	GC12P049707	0.285656	https://www.genecards.org/cgi-bin/carddisp.pl?gene=TMBIM6
TXNDC5	Thioredoxin Domain Containing 5	Protein Coding	34	GC06M007893	0.285656	https://www.genecards.org/cgi-bin/carddisp.pl?gene=TXNDC5
CDK5	Cyclin Dependent Kinase 5	Protein Coding	47	GC07M151053	0.264466	https://www.genecards.org/cgi-bin/carddisp.pl?gene=CDK5
CSNK2A1	Casein Kinase 2 Alpha 1	Protein Coding	46	GC20M000472	0.264466	https://www.genecards.org/cgi-bin/carddisp.pl?gene=CSNK2A1
EP300	E1A Binding Protein P300	Protein Coding	46	GC22P041091	0.264466	https://www.genecards.org/cgi-bin/carddisp.pl?gene=EP300
HSPB1	Heat Shock Protein Family B (Small) Member 1	Protein Coding	46	GC07P076302	0.264466	https://www.genecards.org/cgi-bin/carddisp.pl?gene=HSPB1
KRAS	KRAS Proto-Oncogene, GTPase	Protein Coding	46	GC12M025204	0.264466	https://www.genecards.org/cgi-bin/carddisp.pl?gene=KRAS
SOD1	Superoxide Dismutase 1	Protein Coding	46	GC21P031659	0.264466	https://www.genecards.org/cgi-bin/carddisp.pl?gene=SOD1
TLR3	Toll Like Receptor 3	Protein Coding	46	GC04P186059	0.264466	https://www.genecards.org/cgi-bin/carddisp.pl?gene=TLR3
HNF4A	Hepatocyte Nuclear Factor 4 Alpha	Protein Coding	45	GC20P044355	0.264466	https://www.genecards.org/cgi-bin/carddisp.pl?gene=HNF4A
PROC	Protein C, Inactivator Of Coagulation Factors Va And VIIIa	Protein Coding	45	GC02P127418	0.264466	https://www.genecards.org/cgi-bin/carddisp.pl?gene=PROC
SPARC	Secreted Protein Acidic And Cysteine Rich	Protein Coding	45	GC05M151661	0.264466	https://www.genecards.org/cgi-bin/carddisp.pl?gene=SPARC
CYBA	Cytochrome B-245 Alpha Chain	Protein Coding	43	GC16M088643	0.264466	https://www.genecards.org/cgi-bin/carddisp.pl?gene=CYBA
IFNG	Interferon Gamma	Protein Coding	43	GC12M068154	0.264466	https://www.genecards.org/cgi-bin/carddisp.pl?gene=IFNG
YES1	YES Proto-Oncogene 1, Src Family Tyrosine Kinase	Protein Coding	43	GC18M000721	0.264466	https://www.genecards.org/cgi-bin/carddisp.pl?gene=YES1
F8	Coagulation Factor VIII	Protein Coding	42	GC0XM154835	0.264466	https://www.genecards.org/cgi-bin/carddisp.pl?gene=F8
LEP	Leptin	Protein Coding	42	GC07P128241	0.264466	https://www.genecards.org/cgi-bin/carddisp.pl?gene=LEP
LYZ	Lysozyme	Protein Coding	42	GC12P069348	0.264466	https://www.genecards.org/cgi-bin/carddisp.pl?gene=LYZ
PPT1	Palmitoyl-Protein Thioesterase 1	Protein Coding	42	GC01M040072	0.264466	https://www.genecards.org/cgi-bin/carddisp.pl?gene=PPT1
EFEMP1	EGF Containing Fibulin Extracellular Matrix Protein 1	Protein Coding	40	GC02M055865	0.264466	https://www.genecards.org/cgi-bin/carddisp.pl?gene=EFEMP1
HTRA2	HtrA Serine Peptidase 2	Protein Coding	40	GC02P074529	0.264466	https://www.genecards.org/cgi-bin/carddisp.pl?gene=HTRA2
IFNB1	Interferon Beta 1	Protein Coding	40	GC09M021077	0.264466	https://www.genecards.org/cgi-bin/carddisp.pl?gene=IFNB1
PLN	Phospholamban	Protein Coding	40	GC06P118548	0.264466	https://www.genecards.org/cgi-bin/carddisp.pl?gene=PLN
SET	SET Nuclear Proto-Oncogene	Protein Coding	40	GC09P128889	0.264466	https://www.genecards.org/cgi-bin/carddisp.pl?gene=SET
GNE	Glucosamine (UDP-N-Acetyl)-2-Epimerase/N-Acetylmannosamine Kinase	Protein Coding	39	GC09M036214	0.264466	https://www.genecards.org/cgi-bin/carddisp.pl?gene=GNE
SLC7A1	Solute Carrier Family 7 Member 1	Protein Coding	39	GC13M029509	0.264466	https://www.genecards.org/cgi-bin/carddisp.pl?gene=SLC7A1
TRAF2	TNF Receptor Associated Factor 2	Protein Coding	39	GC09P136881	0.264466	https://www.genecards.org/cgi-bin/carddisp.pl?gene=TRAF2
ICMT	Isoprenylcysteine Carboxyl Methyltransferase	Protein Coding	38	GC01M006222	0.264466	https://www.genecards.org/cgi-bin/carddisp.pl?gene=ICMT
PLP1	Proteolipid Protein 1	Protein Coding	38	GC0XP103773	0.264466	https://www.genecards.org/cgi-bin/carddisp.pl?gene=PLP1
GDF15	Growth Differentiation Factor 15	Protein Coding	37	GC19P063124	0.264466	https://www.genecards.org/cgi-bin/carddisp.pl?gene=GDF15
FGF21	Fibroblast Growth Factor 21	Protein Coding	36	GC19P064016	0.264466	https://www.genecards.org/cgi-bin/carddisp.pl?gene=FGF21
FKRP	Fukutin Related Protein	Protein Coding	36	GC19P046746	0.264466	https://www.genecards.org/cgi-bin/carddisp.pl?gene=FKRP
MGAT5	Alpha-1,6-Mannosylglycoprotein 6-Beta-N-Acetylglucosaminyltransferase	Protein Coding	36	GC02P134119	0.264466	https://www.genecards.org/cgi-bin/carddisp.pl?gene=MGAT5
BCAP31	B Cell Receptor Associated Protein 31	Protein Coding	35	GC0XM153701	0.264466	https://www.genecards.org/cgi-bin/carddisp.pl?gene=BCAP31
EIF2A	Eukaryotic Translation Initiation Factor 2A	Protein Coding	35	GC03P150546	0.264466	https://www.genecards.org/cgi-bin/carddisp.pl?gene=EIF2A
NIPA1	NIPA Magnesium Transporter 1	Protein Coding	35	GC15P022773	0.264466	https://www.genecards.org/cgi-bin/carddisp.pl?gene=NIPA1
UFM1	Ubiquitin Fold Modifier 1	Protein Coding	35	GC13P038349	0.264466	https://www.genecards.org/cgi-bin/carddisp.pl?gene=UFM1
CDK5RAP3	CDK5 Regulatory Subunit Associated Protein 3	Protein Coding	34	GC17P047967	0.264466	https://www.genecards.org/cgi-bin/carddisp.pl?gene=CDK5RAP3
CLN6	CLN6 Transmembrane ER Protein	Protein Coding	34	GC15M068206	0.264466	https://www.genecards.org/cgi-bin/carddisp.pl?gene=CLN6
YIPF5	Yip1 Domain Family Member 5	Protein Coding	34	GC05M144158	0.264466	https://www.genecards.org/cgi-bin/carddisp.pl?gene=YIPF5
CKAP4	Cytoskeleton Associated Protein 4	Protein Coding	33	GC12M106237	0.264466	https://www.genecards.org/cgi-bin/carddisp.pl?gene=CKAP4
NUPR1	Nuclear Protein 1, Transcriptional Regulator	Protein Coding	31	GC16M028532	0.264466	https://www.genecards.org/cgi-bin/carddisp.pl?gene=NUPR1
MIR122	MicroRNA 122	RNA Gene	21	GC18P058451	0.264466	https://www.genecards.org/cgi-bin/carddisp.pl?gene=MIR122
MIR30C2	MicroRNA 30c-2	RNA Gene	18	GC06M071382	0.264466	https://www.genecards.org/cgi-bin/carddisp.pl?gene=MIR30C2
HMOX1	Heme Oxygenase 1	Protein Coding	46	GC22P035380	0.241423	https://www.genecards.org/cgi-bin/carddisp.pl?gene=HMOX1
LDLR	Low Density Lipoprotein Receptor	Protein Coding	46	GC19P011091	0.241423	https://www.genecards.org/cgi-bin/carddisp.pl?gene=LDLR
MAPK1	Mitogen-Activated Protein Kinase 1	Protein Coding	46	GC22M021759	0.241423	https://www.genecards.org/cgi-bin/carddisp.pl?gene=MAPK1
CHEK1	Checkpoint Kinase 1	Protein Coding	44	GC11P125625	0.241423	https://www.genecards.org/cgi-bin/carddisp.pl?gene=CHEK1
ESR2	Estrogen Receptor 2	Protein Coding	44	GC14M064084	0.241423	https://www.genecards.org/cgi-bin/carddisp.pl?gene=ESR2
FASN	Fatty Acid Synthase	Protein Coding	44	GC17M082078	0.241423	https://www.genecards.org/cgi-bin/carddisp.pl?gene=FASN
GSK3B	Glycogen Synthase Kinase 3 Beta	Protein Coding	44	GC03M119821	0.241423	https://www.genecards.org/cgi-bin/carddisp.pl?gene=GSK3B
SCD	Stearoyl-CoA Desaturase	Protein Coding	44	GC10P100347	0.241423	https://www.genecards.org/cgi-bin/carddisp.pl?gene=SCD
CDKN1A	Cyclin Dependent Kinase Inhibitor 1A	Protein Coding	43	GC06P080534	0.241423	https://www.genecards.org/cgi-bin/carddisp.pl?gene=CDKN1A
HDAC9	Histone Deacetylase 9	Protein Coding	43	GC07P018086	0.241423	https://www.genecards.org/cgi-bin/carddisp.pl?gene=HDAC9
STIM1	Stromal Interaction Molecule 1	Protein Coding	43	GC11P003855	0.241423	https://www.genecards.org/cgi-bin/carddisp.pl?gene=STIM1
CLU	Clusterin	Protein Coding	42	GC08M027596	0.241423	https://www.genecards.org/cgi-bin/carddisp.pl?gene=CLU
GFAP	Glial Fibrillary Acidic Protein	Protein Coding	42	GC17M044905	0.241423	https://www.genecards.org/cgi-bin/carddisp.pl?gene=GFAP
HCN2	Hyperpolarization Activated Cyclic Nucleotide Gated Potassium And Sodium Channel 2	Protein Coding	42	GC19P000589	0.241423	https://www.genecards.org/cgi-bin/carddisp.pl?gene=HCN2
HSPA9	Heat Shock Protein Family A (Hsp70) Member 9	Protein Coding	42	GC05M138554	0.241423	https://www.genecards.org/cgi-bin/carddisp.pl?gene=HSPA9
KL	Klotho	Protein Coding	42	GC13P033016	0.241423	https://www.genecards.org/cgi-bin/carddisp.pl?gene=KL
NCOA3	Nuclear Receptor Coactivator 3	Protein Coding	42	GC20P047501	0.241423	https://www.genecards.org/cgi-bin/carddisp.pl?gene=NCOA3
PRNP	Prion Protein	Protein Coding	42	GC20P004686	0.241423	https://www.genecards.org/cgi-bin/carddisp.pl?gene=PRNP
VDAC1	Voltage Dependent Anion Channel 1	Protein Coding	42	GC05M133975	0.241423	https://www.genecards.org/cgi-bin/carddisp.pl?gene=VDAC1
FADD	Fas Associated Via Death Domain	Protein Coding	41	GC11P070203	0.241423	https://www.genecards.org/cgi-bin/carddisp.pl?gene=FADD
TOR1A	Torsin Family 1 Member A	Protein Coding	41	GC09M129812	0.241423	https://www.genecards.org/cgi-bin/carddisp.pl?gene=TOR1A
KAT6B	Lysine Acetyltransferase 6B	Protein Coding	40	GC10P074864	0.241423	https://www.genecards.org/cgi-bin/carddisp.pl?gene=KAT6B
PARK7	Parkinsonism Associated Deglycase	Protein Coding	40	GC01P008090	0.241423	https://www.genecards.org/cgi-bin/carddisp.pl?gene=PARK7
SUMO1	Small Ubiquitin Like Modifier 1	Protein Coding	40	GC02M202206	0.241423	https://www.genecards.org/cgi-bin/carddisp.pl?gene=SUMO1
LAMP2	Lysosomal Associated Membrane Protein 2	Protein Coding	39	GC0XM120426	0.241423	https://www.genecards.org/cgi-bin/carddisp.pl?gene=LAMP2
ORAI1	ORAI Calcium Release-Activated Calcium Modulator 1	Protein Coding	39	GC12P125868	0.241423	https://www.genecards.org/cgi-bin/carddisp.pl?gene=ORAI1
CCL20	C-C Motif Chemokine Ligand 20	Protein Coding	38	GC02P227838	0.241423	https://www.genecards.org/cgi-bin/carddisp.pl?gene=CCL20
COL10A1	Collagen Type X Alpha 1 Chain	Protein Coding	38	GC06M116118	0.241423	https://www.genecards.org/cgi-bin/carddisp.pl?gene=COL10A1
COPA	COPI Coat Complex Subunit Alpha	Protein Coding	38	GC01M160288	0.241423	https://www.genecards.org/cgi-bin/carddisp.pl?gene=COPA
DNAJB1	DnaJ Heat Shock Protein Family (Hsp40) Member B1	Protein Coding	38	GC19M014514	0.241423	https://www.genecards.org/cgi-bin/carddisp.pl?gene=DNAJB1
HSPH1	Heat Shock Protein Family H (Hsp110) Member 1	Protein Coding	38	GC13M031134	0.241423	https://www.genecards.org/cgi-bin/carddisp.pl?gene=HSPH1
KPNB1	Karyopherin Subunit Beta 1	Protein Coding	38	GC17P047649	0.241423	https://www.genecards.org/cgi-bin/carddisp.pl?gene=KPNB1
LRPPRC	Leucine Rich Pentatricopeptide Repeat Containing	Protein Coding	38	GC02M043850	0.241423	https://www.genecards.org/cgi-bin/carddisp.pl?gene=LRPPRC
PSMA5	Proteasome 20S Subunit Alpha 5	Protein Coding	38	GC01M109399	0.241423	https://www.genecards.org/cgi-bin/carddisp.pl?gene=PSMA5
TRPC1	Transient Receptor Potential Cation Channel Subfamily C Member 1	Protein Coding	37	GC03P142724	0.241423	https://www.genecards.org/cgi-bin/carddisp.pl?gene=TRPC1
COPB1	COPI Coat Complex Subunit Beta 1	Protein Coding	36	GC11M014436	0.241423	https://www.genecards.org/cgi-bin/carddisp.pl?gene=COPB1
IPO5	Importin 5	Protein Coding	36	GC13P097953	0.241423	https://www.genecards.org/cgi-bin/carddisp.pl?gene=IPO5
CLSPN	Claspin	Protein Coding	35	GC01M035720	0.241423	https://www.genecards.org/cgi-bin/carddisp.pl?gene=CLSPN
GDI2	GDP Dissociation Inhibitor 2	Protein Coding	35	GC10M005765	0.241423	https://www.genecards.org/cgi-bin/carddisp.pl?gene=GDI2
IL23A	Interleukin 23 Subunit Alpha	Protein Coding	35	GC12P057193	0.241423	https://www.genecards.org/cgi-bin/carddisp.pl?gene=IL23A
MAF1	MAF1 Homolog, Negative Regulator Of RNA Polymerase III	Protein Coding	34	GC08P144288	0.241423	https://www.genecards.org/cgi-bin/carddisp.pl?gene=MAF1
ERLEC1	Endoplasmic Reticulum Lectin 1	Protein Coding	32	GC02P053786	0.241423	https://www.genecards.org/cgi-bin/carddisp.pl?gene=ERLEC1
CEMIP	Cell Migration Inducing Hyaluronidase 1	Protein Coding	31	GC15P080779	0.241423	https://www.genecards.org/cgi-bin/carddisp.pl?gene=CEMIP
CASP12	Caspase 12 (Gene/Pseudogene)	Protein Coding	30	GC11M104885	0.241423	https://www.genecards.org/cgi-bin/carddisp.pl?gene=CASP12
NIBAN1	Niban Apoptosis Regulator 1	Protein Coding	30	GC01M184791	0.241423	https://www.genecards.org/cgi-bin/carddisp.pl?gene=NIBAN1
MALAT1	Metastasis Associated Lung Adenocarcinoma Transcript 1	RNA Gene	23	GC11P069543	0.241423	https://www.genecards.org/cgi-bin/carddisp.pl?gene=MALAT1
MIR211	MicroRNA 211	RNA Gene	19	GC15M031065	0.241423	https://www.genecards.org/cgi-bin/carddisp.pl?gene=MIR211
MIR199A1	MicroRNA 199a-1	RNA Gene	18	GC19M010817	0.241423	https://www.genecards.org/cgi-bin/carddisp.pl?gene=MIR199A1
MIR483	MicroRNA 483	RNA Gene	18	GC11M003033	0.241423	https://www.genecards.org/cgi-bin/carddisp.pl?gene=MIR483
HNRNPUL2-BSCL2	HNRNPUL2-BSCL2 Readthrough (NMD Candidate)	RNA Gene	15	GC11M087135	0.241423	https://www.genecards.org/cgi-bin/carddisp.pl?gene=HNRNPUL2-BSCL2
HFE-AS1	HFE Antisense RNA 1	RNA Gene	9	GC06M026085	0.241423	https://www.genecards.org/cgi-bin/carddisp.pl?gene=HFE-AS1
AKT1	AKT Serine/Threonine Kinase 1	Protein Coding	47	GC14M104769	0.215935	https://www.genecards.org/cgi-bin/carddisp.pl?gene=AKT1
PPP3CA	Protein Phosphatase 3 Catalytic Subunit Alpha	Protein Coding	47	GC04M101024	0.215935	https://www.genecards.org/cgi-bin/carddisp.pl?gene=PPP3CA
DNMT1	DNA Methyltransferase 1	Protein Coding	46	GC19M010133	0.215935	https://www.genecards.org/cgi-bin/carddisp.pl?gene=DNMT1
NOTCH1	Notch Receptor 1	Protein Coding	46	GC09M137427	0.215935	https://www.genecards.org/cgi-bin/carddisp.pl?gene=NOTCH1
RELA	RELA Proto-Oncogene, NF-KB Subunit	Protein Coding	46	GC11M065653	0.215935	https://www.genecards.org/cgi-bin/carddisp.pl?gene=RELA
SCN5A	Sodium Voltage-Gated Channel Alpha Subunit 5	Protein Coding	46	GC03M038549	0.215935	https://www.genecards.org/cgi-bin/carddisp.pl?gene=SCN5A
VDR	Vitamin D Receptor	Protein Coding	46	GC12M047841	0.215935	https://www.genecards.org/cgi-bin/carddisp.pl?gene=VDR
VIM	Vimentin	Protein Coding	45	GC10P017227	0.215935	https://www.genecards.org/cgi-bin/carddisp.pl?gene=VIM
ABCC1	ATP Binding Cassette Subfamily C Member 1	Protein Coding	44	GC16P015949	0.215935	https://www.genecards.org/cgi-bin/carddisp.pl?gene=ABCC1
ATP1A1	ATPase Na+/K+ Transporting Subunit Alpha 1	Protein Coding	44	GC01P116372	0.215935	https://www.genecards.org/cgi-bin/carddisp.pl?gene=ATP1A1
GRIA1	Glutamate Ionotropic Receptor AMPA Type Subunit 1	Protein Coding	44	GC05P153467	0.215935	https://www.genecards.org/cgi-bin/carddisp.pl?gene=GRIA1
MYH9	Myosin Heavy Chain 9	Protein Coding	44	GC22M036281	0.215935	https://www.genecards.org/cgi-bin/carddisp.pl?gene=MYH9
NRAS	NRAS Proto-Oncogene, GTPase	Protein Coding	44	GC01M114704	0.215935	https://www.genecards.org/cgi-bin/carddisp.pl?gene=NRAS
PTGS2	Prostaglandin-Endoperoxide Synthase 2	Protein Coding	44	GC01M186640	0.215935	https://www.genecards.org/cgi-bin/carddisp.pl?gene=PTGS2
TOP1	DNA Topoisomerase I	Protein Coding	44	GC20P041028	0.215935	https://www.genecards.org/cgi-bin/carddisp.pl?gene=TOP1
YWHAE	Tyrosine 3-Monooxygenase/Tryptophan 5-Monooxygenase Activation Protein Epsilon	Protein Coding	44	GC17M002805	0.215935	https://www.genecards.org/cgi-bin/carddisp.pl?gene=YWHAE
YWHAG	Tyrosine 3-Monooxygenase/Tryptophan 5-Monooxygenase Activation Protein Gamma	Protein Coding	44	GC07M076724	0.215935	https://www.genecards.org/cgi-bin/carddisp.pl?gene=YWHAG
ANXA2	Annexin A2	Protein Coding	43	GC15M060347	0.215935	https://www.genecards.org/cgi-bin/carddisp.pl?gene=ANXA2
CA1	Carbonic Anhydrase 1	Protein Coding	43	GC08M085327	0.215935	https://www.genecards.org/cgi-bin/carddisp.pl?gene=CA1
CYP27B1	Cytochrome P450 Family 27 Subfamily B Member 1	Protein Coding	43	GC12M057757	0.215935	https://www.genecards.org/cgi-bin/carddisp.pl?gene=CYP27B1
HDAC5	Histone Deacetylase 5	Protein Coding	43	GC17M044076	0.215935	https://www.genecards.org/cgi-bin/carddisp.pl?gene=HDAC5
MDH2	Malate Dehydrogenase 2	Protein Coding	43	GC07P076048	0.215935	https://www.genecards.org/cgi-bin/carddisp.pl?gene=MDH2
PCYT1A	Phosphate Cytidylyltransferase 1A, Choline	Protein Coding	43	GC03M196214	0.215935	https://www.genecards.org/cgi-bin/carddisp.pl?gene=PCYT1A
PRDX1	Peroxiredoxin 1	Protein Coding	43	GC01M045511	0.215935	https://www.genecards.org/cgi-bin/carddisp.pl?gene=PRDX1
SPTAN1	Spectrin Alpha, Non-Erythrocytic 1	Protein Coding	43	GC09P128552	0.215935	https://www.genecards.org/cgi-bin/carddisp.pl?gene=SPTAN1
TGM2	Transglutaminase 2	Protein Coding	43	GC20M038127	0.215935	https://www.genecards.org/cgi-bin/carddisp.pl?gene=TGM2
TUBB3	Tubulin Beta 3 Class III	Protein Coding	43	GC16P091197	0.215935	https://www.genecards.org/cgi-bin/carddisp.pl?gene=TUBB3
XIAP	X-Linked Inhibitor Of Apoptosis	Protein Coding	43	GC0XP123859	0.215935	https://www.genecards.org/cgi-bin/carddisp.pl?gene=XIAP
CAPN2	Calpain 2	Protein Coding	42	GC01P223701	0.215935	https://www.genecards.org/cgi-bin/carddisp.pl?gene=CAPN2
DHCR7	7-Dehydrocholesterol Reductase	Protein Coding	42	GC11M071428	0.215935	https://www.genecards.org/cgi-bin/carddisp.pl?gene=DHCR7
EIF2AK2	Eukaryotic Translation Initiation Factor 2 Alpha Kinase 2	Protein Coding	42	GC02M037099	0.215935	https://www.genecards.org/cgi-bin/carddisp.pl?gene=EIF2AK2
EIF4G1	Eukaryotic Translation Initiation Factor 4 Gamma 1	Protein Coding	42	GC03P184314	0.215935	https://www.genecards.org/cgi-bin/carddisp.pl?gene=EIF4G1
GANAB	Glucosidase II Alpha Subunit	Protein Coding	42	GC11M087128	0.215935	https://www.genecards.org/cgi-bin/carddisp.pl?gene=GANAB
GPX1	Glutathione Peroxidase 1	Protein Coding	42	GC03M051039	0.215935	https://www.genecards.org/cgi-bin/carddisp.pl?gene=GPX1
HADHB	Hydroxyacyl-CoA Dehydrogenase Trifunctional Multienzyme Complex Subunit Beta	Protein Coding	42	GC02P026243	0.215935	https://www.genecards.org/cgi-bin/carddisp.pl?gene=HADHB
HSPD1	Heat Shock Protein Family D (Hsp60) Member 1	Protein Coding	42	GC02M197486	0.215935	https://www.genecards.org/cgi-bin/carddisp.pl?gene=HSPD1
KDM4B	Lysine Demethylase 4B	Protein Coding	42	GC19P004969	0.215935	https://www.genecards.org/cgi-bin/carddisp.pl?gene=KDM4B
MYH10	Myosin Heavy Chain 10	Protein Coding	42	GC17M008474	0.215935	https://www.genecards.org/cgi-bin/carddisp.pl?gene=MYH10
MYH11	Myosin Heavy Chain 11	Protein Coding	42	GC16M015704	0.215935	https://www.genecards.org/cgi-bin/carddisp.pl?gene=MYH11
MYH14	Myosin Heavy Chain 14	Protein Coding	42	GC19P064121	0.215935	https://www.genecards.org/cgi-bin/carddisp.pl?gene=MYH14
PPIA	Peptidylprolyl Isomerase A	Protein Coding	42	GC07P044807	0.215935	https://www.genecards.org/cgi-bin/carddisp.pl?gene=PPIA
PPP1CA	Protein Phosphatase 1 Catalytic Subunit Alpha	Protein Coding	42	GC11M087381	0.215935	https://www.genecards.org/cgi-bin/carddisp.pl?gene=PPP1CA
PPP2R1A	Protein Phosphatase 2 Scaffold Subunit Aalpha	Protein Coding	42	GC19P064211	0.215935	https://www.genecards.org/cgi-bin/carddisp.pl?gene=PPP2R1A
RYR1	Ryanodine Receptor 1	Protein Coding	42	GC19P063535	0.215935	https://www.genecards.org/cgi-bin/carddisp.pl?gene=RYR1
TP73	Tumor Protein P73	Protein Coding	42	GC01P003652	0.215935	https://www.genecards.org/cgi-bin/carddisp.pl?gene=TP73
COPB2	COPI Coat Complex Subunit Beta 2	Protein Coding	41	GC03M139355	0.215935	https://www.genecards.org/cgi-bin/carddisp.pl?gene=COPB2
GALC	Galactosylceramidase	Protein Coding	41	GC14M087837	0.215935	https://www.genecards.org/cgi-bin/carddisp.pl?gene=GALC
LONP1	Lon Peptidase 1, Mitochondrial	Protein Coding	41	GC19M005691	0.215935	https://www.genecards.org/cgi-bin/carddisp.pl?gene=LONP1
PPARGC1A	PPARG Coactivator 1 Alpha	Protein Coding	41	GC04M023755	0.215935	https://www.genecards.org/cgi-bin/carddisp.pl?gene=PPARGC1A
SGSH	N-Sulfoglucosamine Sulfohydrolase	Protein Coding	41	GC17M080206	0.215935	https://www.genecards.org/cgi-bin/carddisp.pl?gene=SGSH
YWHAQ	Tyrosine 3-Monooxygenase/Tryptophan 5-Monooxygenase Activation Protein Theta	Protein Coding	41	GC02M009583	0.215935	https://www.genecards.org/cgi-bin/carddisp.pl?gene=YWHAQ
CACNG2	Calcium Voltage-Gated Channel Auxiliary Subunit Gamma 2	Protein Coding	40	GC22M036986	0.215935	https://www.genecards.org/cgi-bin/carddisp.pl?gene=CACNG2
CCT5	Chaperonin Containing TCP1 Subunit 5	Protein Coding	40	GC05P010236	0.215935	https://www.genecards.org/cgi-bin/carddisp.pl?gene=CCT5
COL4A4	Collagen Type IV Alpha 4 Chain	Protein Coding	40	GC02M226973	0.215935	https://www.genecards.org/cgi-bin/carddisp.pl?gene=COL4A4
DDOST	Dolichyl-Diphosphooligosaccharide--Protein Glycosyltransferase Non-Catalytic Subunit	Protein Coding	40	GC01M020651	0.215935	https://www.genecards.org/cgi-bin/carddisp.pl?gene=DDOST
FKBP4	FKBP Prolyl Isomerase 4	Protein Coding	40	GC12P002795	0.215935	https://www.genecards.org/cgi-bin/carddisp.pl?gene=FKBP4
GJB3	Gap Junction Protein Beta 3	Protein Coding	40	GC01P034781	0.215935	https://www.genecards.org/cgi-bin/carddisp.pl?gene=GJB3
HSPA1A	Heat Shock Protein Family A (Hsp70) Member 1A	Protein Coding	40	GC06P080375	0.215935	https://www.genecards.org/cgi-bin/carddisp.pl?gene=HSPA1A
LGALS3	Galectin 3	Protein Coding	40	GC14P055124	0.215935	https://www.genecards.org/cgi-bin/carddisp.pl?gene=LGALS3
NONO	Non-POU Domain Containing Octamer Binding	Protein Coding	40	GC0XP071255	0.215935	https://www.genecards.org/cgi-bin/carddisp.pl?gene=NONO
PICALM	Phosphatidylinositol Binding Clathrin Assembly Protein	Protein Coding	40	GC11M085957	0.215935	https://www.genecards.org/cgi-bin/carddisp.pl?gene=PICALM
PKM	Pyruvate Kinase M1/2	Protein Coding	40	GC15M072199	0.215935	https://www.genecards.org/cgi-bin/carddisp.pl?gene=PKM
PPP3CB	Protein Phosphatase 3 Catalytic Subunit Beta	Protein Coding	40	GC10M073436	0.215935	https://www.genecards.org/cgi-bin/carddisp.pl?gene=PPP3CB
PSMA6	Proteasome 20S Subunit Alpha 6	Protein Coding	40	GC14P035278	0.215935	https://www.genecards.org/cgi-bin/carddisp.pl?gene=PSMA6
RIPK2	Receptor Interacting Serine/Threonine Kinase 2	Protein Coding	40	GC08P089795	0.215935	https://www.genecards.org/cgi-bin/carddisp.pl?gene=RIPK2
SHMT2	Serine Hydroxymethyltransferase 2	Protein Coding	40	GC12P057229	0.215935	https://www.genecards.org/cgi-bin/carddisp.pl?gene=SHMT2
TG	Thyroglobulin	Protein Coding	40	GC08P132866	0.215935	https://www.genecards.org/cgi-bin/carddisp.pl?gene=TG
TUBB4A	Tubulin Beta 4A Class IVa	Protein Coding	40	GC19M006496	0.215935	https://www.genecards.org/cgi-bin/carddisp.pl?gene=TUBB4A
CD274	CD274 Molecule	Protein Coding	39	GC09P005450	0.215935	https://www.genecards.org/cgi-bin/carddisp.pl?gene=CD274
EIF2B1	Eukaryotic Translation Initiation Factor 2B Subunit Alpha	Protein Coding	39	GC12M123620	0.215935	https://www.genecards.org/cgi-bin/carddisp.pl?gene=EIF2B1
HDLBP	High Density Lipoprotein Binding Protein	Protein Coding	39	GC02M241227	0.215935	https://www.genecards.org/cgi-bin/carddisp.pl?gene=HDLBP
IRF4	Interferon Regulatory Factor 4	Protein Coding	39	GC06P000391	0.215935	https://www.genecards.org/cgi-bin/carddisp.pl?gene=IRF4
MATN3	Matrilin 3	Protein Coding	39	GC02M019992	0.215935	https://www.genecards.org/cgi-bin/carddisp.pl?gene=MATN3
MCCC2	Methylcrotonyl-CoA Carboxylase Subunit 2	Protein Coding	39	GC05P072682	0.215935	https://www.genecards.org/cgi-bin/carddisp.pl?gene=MCCC2
NDUFS4	NADH:Ubiquinone Oxidoreductase Subunit S4	Protein Coding	39	GC05P053560	0.215935	https://www.genecards.org/cgi-bin/carddisp.pl?gene=NDUFS4
PSENEN	Presenilin Enhancer, Gamma-Secretase Subunit	Protein Coding	39	GC19P063461	0.215935	https://www.genecards.org/cgi-bin/carddisp.pl?gene=PSENEN
RPS10	Ribosomal Protein S10	Protein Coding	39	GC06M063743	0.215935	https://www.genecards.org/cgi-bin/carddisp.pl?gene=RPS10
SFPQ	Splicing Factor Proline And Glutamine Rich	Protein Coding	39	GC01M035176	0.215935	https://www.genecards.org/cgi-bin/carddisp.pl?gene=SFPQ
SLC1A5	Solute Carrier Family 1 Member 5	Protein Coding	39	GC19M064014	0.215935	https://www.genecards.org/cgi-bin/carddisp.pl?gene=SLC1A5
ULK1	Unc-51 Like Autophagy Activating Kinase 1	Protein Coding	39	GC12P131894	0.215935	https://www.genecards.org/cgi-bin/carddisp.pl?gene=ULK1
ARCN1	Archain 1	Protein Coding	38	GC11P118572	0.215935	https://www.genecards.org/cgi-bin/carddisp.pl?gene=ARCN1
ATG7	Autophagy Related 7	Protein Coding	38	GC03P012269	0.215935	https://www.genecards.org/cgi-bin/carddisp.pl?gene=ATG7
EIF3A	Eukaryotic Translation Initiation Factor 3 Subunit A	Protein Coding	38	GC10M119034	0.215935	https://www.genecards.org/cgi-bin/carddisp.pl?gene=EIF3A
MYO1C	Myosin IC	Protein Coding	38	GC17M001464	0.215935	https://www.genecards.org/cgi-bin/carddisp.pl?gene=MYO1C
PIAS2	Protein Inhibitor Of Activated STAT 2	Protein Coding	38	GC18M046808	0.215935	https://www.genecards.org/cgi-bin/carddisp.pl?gene=PIAS2
PRDX4	Peroxiredoxin 4	Protein Coding	38	GC0XP023665	0.215935	https://www.genecards.org/cgi-bin/carddisp.pl?gene=PRDX4
RNF168	Ring Finger Protein 168	Protein Coding	38	GC03M196468	0.215935	https://www.genecards.org/cgi-bin/carddisp.pl?gene=RNF168
SLC30A8	Solute Carrier Family 30 Member 8	Protein Coding	38	GC08P116950	0.215935	https://www.genecards.org/cgi-bin/carddisp.pl?gene=SLC30A8
CCT7	Chaperonin Containing TCP1 Subunit 7	Protein Coding	37	GC02P073233	0.215935	https://www.genecards.org/cgi-bin/carddisp.pl?gene=CCT7
EIF3F	Eukaryotic Translation Initiation Factor 3 Subunit F	Protein Coding	37	GC11P007966	0.215935	https://www.genecards.org/cgi-bin/carddisp.pl?gene=EIF3F
ERLIN2	ER Lipid Raft Associated 2	Protein Coding	37	GC08P037736	0.215935	https://www.genecards.org/cgi-bin/carddisp.pl?gene=ERLIN2
PSME1	Proteasome Activator Subunit 1	Protein Coding	37	GC14P024136	0.215935	https://www.genecards.org/cgi-bin/carddisp.pl?gene=PSME1
ZMPSTE24	Zinc Metallopeptidase STE24	Protein Coding	37	GC01P040258	0.215935	https://www.genecards.org/cgi-bin/carddisp.pl?gene=ZMPSTE24
CBY1	Chibby Family Member 1, Beta Catenin Antagonist	Protein Coding	36	GC22P038656	0.215935	https://www.genecards.org/cgi-bin/carddisp.pl?gene=CBY1
CCT2	Chaperonin Containing TCP1 Subunit 2	Protein Coding	36	GC12P069585	0.215935	https://www.genecards.org/cgi-bin/carddisp.pl?gene=CCT2
CCT3	Chaperonin Containing TCP1 Subunit 3	Protein Coding	36	GC01M156308	0.215935	https://www.genecards.org/cgi-bin/carddisp.pl?gene=CCT3
CCT4	Chaperonin Containing TCP1 Subunit 4	Protein Coding	36	GC02M061868	0.215935	https://www.genecards.org/cgi-bin/carddisp.pl?gene=CCT4
CHMP1A	Charged Multivesicular Body Protein 1A	Protein Coding	36	GC16M089644	0.215935	https://www.genecards.org/cgi-bin/carddisp.pl?gene=CHMP1A
ENAM	Enamelin	Protein Coding	36	GC04P070628	0.215935	https://www.genecards.org/cgi-bin/carddisp.pl?gene=ENAM
HSPA1B	Heat Shock Protein Family A (Hsp70) Member 1B	Protein Coding	36	GC06P080372	0.215935	https://www.genecards.org/cgi-bin/carddisp.pl?gene=HSPA1B
KRT12	Keratin 12	Protein Coding	36	GC17M040861	0.215935	https://www.genecards.org/cgi-bin/carddisp.pl?gene=KRT12
MYL6	Myosin Light Chain 6	Protein Coding	36	GC12P056158	0.215935	https://www.genecards.org/cgi-bin/carddisp.pl?gene=MYL6
RPLP2	Ribosomal Protein Lateral Stalk Subunit P2	Protein Coding	36	GC11P001680	0.215935	https://www.genecards.org/cgi-bin/carddisp.pl?gene=RPLP2
RPN2	Ribophorin II	Protein Coding	36	GC20P037178	0.215935	https://www.genecards.org/cgi-bin/carddisp.pl?gene=RPN2
SND1	Staphylococcal Nuclease And Tudor Domain Containing 1	Protein Coding	36	GC07P127652	0.215935	https://www.genecards.org/cgi-bin/carddisp.pl?gene=SND1
SYNCRIP	Synaptotagmin Binding Cytoplasmic RNA Interacting Protein	Protein Coding	36	GC06M085607	0.215935	https://www.genecards.org/cgi-bin/carddisp.pl?gene=SYNCRIP
TFEB	Transcription Factor EB	Protein Coding	36	GC06M063818	0.215935	https://www.genecards.org/cgi-bin/carddisp.pl?gene=TFEB
USP22	Ubiquitin Specific Peptidase 22	Protein Coding	36	GC17M020999	0.215935	https://www.genecards.org/cgi-bin/carddisp.pl?gene=USP22
CCT6A	Chaperonin Containing TCP1 Subunit 6A	Protein Coding	35	GC07P056051	0.215935	https://www.genecards.org/cgi-bin/carddisp.pl?gene=CCT6A
CCT8	Chaperonin Containing TCP1 Subunit 8	Protein Coding	35	GC21M029055	0.215935	https://www.genecards.org/cgi-bin/carddisp.pl?gene=CCT8
CHCHD2	Coiled-Coil-Helix-Coiled-Coil-Helix Domain Containing 2	Protein Coding	35	GC07M056101	0.215935	https://www.genecards.org/cgi-bin/carddisp.pl?gene=CHCHD2
EEF1G	Eukaryotic Translation Elongation Factor 1 Gamma	Protein Coding	35	GC11M087120	0.215935	https://www.genecards.org/cgi-bin/carddisp.pl?gene=EEF1G
RPLP1	Ribosomal Protein Lateral Stalk Subunit P1	Protein Coding	35	GC15P114666	0.215935	https://www.genecards.org/cgi-bin/carddisp.pl?gene=RPLP1
RRBP1	Ribosome Binding Protein 1	Protein Coding	35	GC20M017613	0.215935	https://www.genecards.org/cgi-bin/carddisp.pl?gene=RRBP1
TTF2	Transcription Termination Factor 2	Protein Coding	35	GC01P117060	0.215935	https://www.genecards.org/cgi-bin/carddisp.pl?gene=TTF2
ANP32B	Acidic Nuclear Phosphoprotein 32 Family Member B	Protein Coding	34	GC09P097983	0.215935	https://www.genecards.org/cgi-bin/carddisp.pl?gene=ANP32B
BFAR	Bifunctional Apoptosis Regulator	Protein Coding	34	GC16P014647	0.215935	https://www.genecards.org/cgi-bin/carddisp.pl?gene=BFAR
CAND1	Cullin Associated And Neddylation Dissociated 1	Protein Coding	34	GC12P067270	0.215935	https://www.genecards.org/cgi-bin/carddisp.pl?gene=CAND1
COPG1	COPI Coat Complex Subunit Gamma 1	Protein Coding	34	GC03P129249	0.215935	https://www.genecards.org/cgi-bin/carddisp.pl?gene=COPG1
EIF3B	Eukaryotic Translation Initiation Factor 3 Subunit B	Protein Coding	34	GC07P002354	0.215935	https://www.genecards.org/cgi-bin/carddisp.pl?gene=EIF3B
ESYT1	Extended Synaptotagmin 1	Protein Coding	34	GC12P057160	0.215935	https://www.genecards.org/cgi-bin/carddisp.pl?gene=ESYT1
LECT2	Leukocyte Cell Derived Chemotaxin 2	Protein Coding	34	GC05M135922	0.215935	https://www.genecards.org/cgi-bin/carddisp.pl?gene=LECT2
NDFIP1	Nedd4 Family Interacting Protein 1	Protein Coding	34	GC05P142108	0.215935	https://www.genecards.org/cgi-bin/carddisp.pl?gene=NDFIP1
YBX1	Y-Box Binding Protein 1	Protein Coding	34	GC01P042682	0.215935	https://www.genecards.org/cgi-bin/carddisp.pl?gene=YBX1
EIF3E	Eukaryotic Translation Initiation Factor 3 Subunit E	Protein Coding	33	GC08M108163	0.215935	https://www.genecards.org/cgi-bin/carddisp.pl?gene=EIF3E
SEC61B	SEC61 Translocon Subunit Beta	Protein Coding	33	GC09P099222	0.215935	https://www.genecards.org/cgi-bin/carddisp.pl?gene=SEC61B
APMAP	Adipocyte Plasma Membrane Associated Protein	Protein Coding	32	GC20M024962	0.215935	https://www.genecards.org/cgi-bin/carddisp.pl?gene=APMAP
GPR78	G Protein-Coupled Receptor 78	Protein Coding	32	GC04P008560	0.215935	https://www.genecards.org/cgi-bin/carddisp.pl?gene=GPR78
BNIP1	BCL2 Interacting Protein 1	Protein Coding	31	GC05P173144	0.215935	https://www.genecards.org/cgi-bin/carddisp.pl?gene=BNIP1
JPH4	Junctophilin 4	Protein Coding	31	GC14M023568	0.215935	https://www.genecards.org/cgi-bin/carddisp.pl?gene=JPH4
TMTC4	Transmembrane O-Mannosyltransferase Targeting Cadherins 4	Protein Coding	31	GC13M100603	0.215935	https://www.genecards.org/cgi-bin/carddisp.pl?gene=TMTC4
MZB1	Marginal Zone B And B1 Cell Specific Protein	Protein Coding	30	GC05M139387	0.215935	https://www.genecards.org/cgi-bin/carddisp.pl?gene=MZB1
PRIMA1	Proline Rich Membrane Anchor 1	Protein Coding	30	GC14M093718	0.215935	https://www.genecards.org/cgi-bin/carddisp.pl?gene=PRIMA1
RETREG1	Reticulophagy Regulator 1	Protein Coding	30	GC05M016472	0.215935	https://www.genecards.org/cgi-bin/carddisp.pl?gene=RETREG1
H2AZ2	H2A.Z Variant Histone 2	Protein Coding	27	GC07M044829	0.215935	https://www.genecards.org/cgi-bin/carddisp.pl?gene=H2AZ2
MIR663A	MicroRNA 663a	RNA Gene	16	GC20M026189	0.215935	https://www.genecards.org/cgi-bin/carddisp.pl?gene=MIR663A
MSBP1	Minisatellite Binding Protein 1	Protein Coding	5	GC00U990213	0.215935	https://www.genecards.org/cgi-bin/carddisp.pl?gene=MSBP1
MAP2K1	Mitogen-Activated Protein Kinase Kinase 1	Protein Coding	48	GC15P066386	0.187006	https://www.genecards.org/cgi-bin/carddisp.pl?gene=MAP2K1
ATM	ATM Serine/Threonine Kinase	Protein Coding	47	GC11P108222	0.187006	https://www.genecards.org/cgi-bin/carddisp.pl?gene=ATM
CTNNB1	Catenin Beta 1	Protein Coding	47	GC03P041236	0.187006	https://www.genecards.org/cgi-bin/carddisp.pl?gene=CTNNB1
MAP2K2	Mitogen-Activated Protein Kinase Kinase 2	Protein Coding	47	GC19M004090	0.187006	https://www.genecards.org/cgi-bin/carddisp.pl?gene=MAP2K2
PTEN	Phosphatase And Tensin Homolog	Protein Coding	47	GC10P091563	0.187006	https://www.genecards.org/cgi-bin/carddisp.pl?gene=PTEN
ADAM17	ADAM Metallopeptidase Domain 17	Protein Coding	46	GC02M009488	0.187006	https://www.genecards.org/cgi-bin/carddisp.pl?gene=ADAM17
CASP8	Caspase 8	Protein Coding	46	GC02P201233	0.187006	https://www.genecards.org/cgi-bin/carddisp.pl?gene=CASP8
CAT	Catalase	Protein Coding	46	GC11P034460	0.187006	https://www.genecards.org/cgi-bin/carddisp.pl?gene=CAT
MAPK14	Mitogen-Activated Protein Kinase 14	Protein Coding	46	GC06P080526	0.187006	https://www.genecards.org/cgi-bin/carddisp.pl?gene=MAPK14
TLR2	Toll Like Receptor 2	Protein Coding	46	GC04P153684	0.187006	https://www.genecards.org/cgi-bin/carddisp.pl?gene=TLR2
TLR4	Toll Like Receptor 4	Protein Coding	46	GC09P117704	0.187006	https://www.genecards.org/cgi-bin/carddisp.pl?gene=TLR4
UCHL1	Ubiquitin C-Terminal Hydrolase L1	Protein Coding	46	GC04P041256	0.187006	https://www.genecards.org/cgi-bin/carddisp.pl?gene=UCHL1
BCL2	BCL2 Apoptosis Regulator	Protein Coding	45	GC18M063123	0.187006	https://www.genecards.org/cgi-bin/carddisp.pl?gene=BCL2
CDKN2A	Cyclin Dependent Kinase Inhibitor 2A	Protein Coding	45	GC09M021967	0.187006	https://www.genecards.org/cgi-bin/carddisp.pl?gene=CDKN2A
F2	Coagulation Factor II, Thrombin	Protein Coding	45	GC11P046720	0.187006	https://www.genecards.org/cgi-bin/carddisp.pl?gene=F2
POR	Cytochrome P450 Oxidoreductase	Protein Coding	45	GC07P075899	0.187006	https://www.genecards.org/cgi-bin/carddisp.pl?gene=POR
ALB	Albumin	Protein Coding	44	GC04P073397	0.187006	https://www.genecards.org/cgi-bin/carddisp.pl?gene=ALB
CAPN1	Calpain 1	Protein Coding	44	GC11P069519	0.187006	https://www.genecards.org/cgi-bin/carddisp.pl?gene=CAPN1
GLA	Galactosidase Alpha	Protein Coding	44	GC0XM101393	0.187006	https://www.genecards.org/cgi-bin/carddisp.pl?gene=GLA
IFNAR2	Interferon Alpha And Beta Receptor Subunit 2	Protein Coding	44	GC21P033229	0.187006	https://www.genecards.org/cgi-bin/carddisp.pl?gene=IFNAR2
PLK1	Polo Like Kinase 1	Protein Coding	44	GC16P024198	0.187006	https://www.genecards.org/cgi-bin/carddisp.pl?gene=PLK1
RAC1	Rac Family Small GTPase 1	Protein Coding	44	GC07P006377	0.187006	https://www.genecards.org/cgi-bin/carddisp.pl?gene=RAC1
SCNN1B	Sodium Channel Epithelial 1 Subunit Beta	Protein Coding	44	GC16P023278	0.187006	https://www.genecards.org/cgi-bin/carddisp.pl?gene=SCNN1B
SERPINE1	Serpin Family E Member 1	Protein Coding	44	GC07P101127	0.187006	https://www.genecards.org/cgi-bin/carddisp.pl?gene=SERPINE1
ASS1	Argininosuccinate Synthase 1	Protein Coding	43	GC09P130444	0.187006	https://www.genecards.org/cgi-bin/carddisp.pl?gene=ASS1
CYCS	Cytochrome C, Somatic	Protein Coding	43	GC07M025118	0.187006	https://www.genecards.org/cgi-bin/carddisp.pl?gene=CYCS
CYP2C9	Cytochrome P450 Family 2 Subfamily C Member 9	Protein Coding	43	GC10P094938	0.187006	https://www.genecards.org/cgi-bin/carddisp.pl?gene=CYP2C9
KEAP1	Kelch Like ECH Associated Protein 1	Protein Coding	43	GC19M010486	0.187006	https://www.genecards.org/cgi-bin/carddisp.pl?gene=KEAP1
MAPK9	Mitogen-Activated Protein Kinase 9	Protein Coding	43	GC05M180249	0.187006	https://www.genecards.org/cgi-bin/carddisp.pl?gene=MAPK9
NR1H4	Nuclear Receptor Subfamily 1 Group H Member 4	Protein Coding	43	GC12P100473	0.187006	https://www.genecards.org/cgi-bin/carddisp.pl?gene=NR1H4
PIK3CG	Phosphatidylinositol-4,5-Bisphosphate 3-Kinase Catalytic Subunit Gamma	Protein Coding	43	GC07P106865	0.187006	https://www.genecards.org/cgi-bin/carddisp.pl?gene=PIK3CG
RYR2	Ryanodine Receptor 2	Protein Coding	43	GC01P237042	0.187006	https://www.genecards.org/cgi-bin/carddisp.pl?gene=RYR2
SPTLC2	Serine Palmitoyltransferase Long Chain Base Subunit 2	Protein Coding	43	GC14M077505	0.187006	https://www.genecards.org/cgi-bin/carddisp.pl?gene=SPTLC2
TFRC	Transferrin Receptor	Protein Coding	43	GC03M196027	0.187006	https://www.genecards.org/cgi-bin/carddisp.pl?gene=TFRC
TPM1	Tropomyosin 1	Protein Coding	43	GC15P117505	0.187006	https://www.genecards.org/cgi-bin/carddisp.pl?gene=TPM1
TRPC3	Transient Receptor Potential Cation Channel Subfamily C Member 3	Protein Coding	43	GC04M121879	0.187006	https://www.genecards.org/cgi-bin/carddisp.pl?gene=TRPC3
CASP9	Caspase 9	Protein Coding	42	GC01M015491	0.187006	https://www.genecards.org/cgi-bin/carddisp.pl?gene=CASP9
COMP	Cartilage Oligomeric Matrix Protein	Protein Coding	42	GC19M018783	0.187006	https://www.genecards.org/cgi-bin/carddisp.pl?gene=COMP
CYP1A2	Cytochrome P450 Family 1 Subfamily A Member 2	Protein Coding	42	GC15P074748	0.187006	https://www.genecards.org/cgi-bin/carddisp.pl?gene=CYP1A2
GALNT2	Polypeptide N-Acetylgalactosaminyltransferase 2	Protein Coding	42	GC01P230057	0.187006	https://www.genecards.org/cgi-bin/carddisp.pl?gene=GALNT2
HLA-A	Major Histocompatibility Complex, Class I, A	Protein Coding	42	GC06P080311	0.187006	https://www.genecards.org/cgi-bin/carddisp.pl?gene=HLA-A
KAT2A	Lysine Acetyltransferase 2A	Protein Coding	42	GC17M042113	0.187006	https://www.genecards.org/cgi-bin/carddisp.pl?gene=KAT2A
LBR	Lamin B Receptor	Protein Coding	42	GC01M225401	0.187006	https://www.genecards.org/cgi-bin/carddisp.pl?gene=LBR
LDHB	Lactate Dehydrogenase B	Protein Coding	42	GC12M021635	0.187006	https://www.genecards.org/cgi-bin/carddisp.pl?gene=LDHB
MCL1	MCL1 Apoptosis Regulator, BCL2 Family Member	Protein Coding	42	GC01M151623	0.187006	https://www.genecards.org/cgi-bin/carddisp.pl?gene=MCL1
NEDD4L	NEDD4 Like E3 Ubiquitin Protein Ligase	Protein Coding	42	GC18P058044	0.187006	https://www.genecards.org/cgi-bin/carddisp.pl?gene=NEDD4L
P4HA2	Prolyl 4-Hydroxylase Subunit Alpha 2	Protein Coding	42	GC05M132191	0.187006	https://www.genecards.org/cgi-bin/carddisp.pl?gene=P4HA2
PINK1	PTEN Induced Kinase 1	Protein Coding	42	GC01P020634	0.187006	https://www.genecards.org/cgi-bin/carddisp.pl?gene=PINK1
PPARD	Peroxisome Proliferator Activated Receptor Delta	Protein Coding	42	GC06P080509	0.187006	https://www.genecards.org/cgi-bin/carddisp.pl?gene=PPARD
PTPN2	Protein Tyrosine Phosphatase Non-Receptor Type 2	Protein Coding	42	GC18M024017	0.187006	https://www.genecards.org/cgi-bin/carddisp.pl?gene=PTPN2
RHOA	Ras Homolog Family Member A	Protein Coding	42	GC03M049359	0.187006	https://www.genecards.org/cgi-bin/carddisp.pl?gene=RHOA
SGPL1	Sphingosine-1-Phosphate Lyase 1	Protein Coding	42	GC10P070815	0.187006	https://www.genecards.org/cgi-bin/carddisp.pl?gene=SGPL1
ATP2A3	ATPase Sarcoplasmic/Endoplasmic Reticulum Ca2+ Transporting 3	Protein Coding	41	GC17M003923	0.187006	https://www.genecards.org/cgi-bin/carddisp.pl?gene=ATP2A3
EPHA3	EPH Receptor A3	Protein Coding	41	GC03P089077	0.187006	https://www.genecards.org/cgi-bin/carddisp.pl?gene=EPHA3
PLOD2	Procollagen-Lysine,2-Oxoglutarate 5-Dioxygenase 2	Protein Coding	41	GC03M146069	0.187006	https://www.genecards.org/cgi-bin/carddisp.pl?gene=PLOD2
SPRY2	Sprouty RTK Signaling Antagonist 2	Protein Coding	41	GC13M080335	0.187006	https://www.genecards.org/cgi-bin/carddisp.pl?gene=SPRY2
TMPO	Thymopoietin	Protein Coding	41	GC12P098515	0.187006	https://www.genecards.org/cgi-bin/carddisp.pl?gene=TMPO
ALDH3A2	Aldehyde Dehydrogenase 3 Family Member A2	Protein Coding	40	GC17P019648	0.187006	https://www.genecards.org/cgi-bin/carddisp.pl?gene=ALDH3A2
BIRC2	Baculoviral IAP Repeat Containing 2	Protein Coding	40	GC11P102347	0.187006	https://www.genecards.org/cgi-bin/carddisp.pl?gene=BIRC2
CYP2E1	Cytochrome P450 Family 2 Subfamily E Member 1	Protein Coding	40	GC10P133520	0.187006	https://www.genecards.org/cgi-bin/carddisp.pl?gene=CYP2E1
DDX41	DEAD-Box Helicase 41	Protein Coding	40	GC05M177511	0.187006	https://www.genecards.org/cgi-bin/carddisp.pl?gene=DDX41
EIF2B4	Eukaryotic Translation Initiation Factor 2B Subunit Delta	Protein Coding	40	GC02M027364	0.187006	https://www.genecards.org/cgi-bin/carddisp.pl?gene=EIF2B4
EPHX1	Epoxide Hydrolase 1	Protein Coding	40	GC01P225810	0.187006	https://www.genecards.org/cgi-bin/carddisp.pl?gene=EPHX1
FADS1	Fatty Acid Desaturase 1	Protein Coding	40	GC11M061799	0.187006	https://www.genecards.org/cgi-bin/carddisp.pl?gene=FADS1
FAM20C	FAM20C Golgi Associated Secretory Pathway Kinase	Protein Coding	40	GC07P000192	0.187006	https://www.genecards.org/cgi-bin/carddisp.pl?gene=FAM20C
HLA-C	Major Histocompatibility Complex, Class I, C	Protein Coding	40	GC06M063562	0.187006	https://www.genecards.org/cgi-bin/carddisp.pl?gene=HLA-C
KLK2	Kallikrein Related Peptidase 2	Protein Coding	40	GC19P050861	0.187006	https://www.genecards.org/cgi-bin/carddisp.pl?gene=KLK2
POFUT1	Protein O-Fucosyltransferase 1	Protein Coding	40	GC20P032207	0.187006	https://www.genecards.org/cgi-bin/carddisp.pl?gene=POFUT1
RAD23B	RAD23 Homolog B, Nucleotide Excision Repair Protein	Protein Coding	40	GC09P107283	0.187006	https://www.genecards.org/cgi-bin/carddisp.pl?gene=RAD23B
SLC27A4	Solute Carrier Family 27 Member 4	Protein Coding	40	GC09P128340	0.187006	https://www.genecards.org/cgi-bin/carddisp.pl?gene=SLC27A4
SP1	Sp1 Transcription Factor	Protein Coding	40	GC12P053380	0.187006	https://www.genecards.org/cgi-bin/carddisp.pl?gene=SP1
STT3A	STT3 Oligosaccharyltransferase Complex Catalytic Subunit A	Protein Coding	40	GC11P125592	0.187006	https://www.genecards.org/cgi-bin/carddisp.pl?gene=STT3A
STUB1	STIP1 Homology And U-Box Containing Protein 1	Protein Coding	40	GC16P010649	0.187006	https://www.genecards.org/cgi-bin/carddisp.pl?gene=STUB1
TAPBP	TAP Binding Protein	Protein Coding	40	GC06M033299	0.187006	https://www.genecards.org/cgi-bin/carddisp.pl?gene=TAPBP
ASPH	Aspartate Beta-Hydroxylase	Protein Coding	39	GC08M061500	0.187006	https://www.genecards.org/cgi-bin/carddisp.pl?gene=ASPH
ATG5	Autophagy Related 5	Protein Coding	39	GC06M106045	0.187006	https://www.genecards.org/cgi-bin/carddisp.pl?gene=ATG5
BCL2L11	BCL2 Like 11	Protein Coding	39	GC02P111119	0.187006	https://www.genecards.org/cgi-bin/carddisp.pl?gene=BCL2L11
CXCR3	C-X-C Motif Chemokine Receptor 3	Protein Coding	39	GC0XM071615	0.187006	https://www.genecards.org/cgi-bin/carddisp.pl?gene=CXCR3
DGAT2	Diacylglycerol O-Acyltransferase 2	Protein Coding	39	GC11P075759	0.187006	https://www.genecards.org/cgi-bin/carddisp.pl?gene=DGAT2
DLG1	Discs Large MAGUK Scaffold Protein 1	Protein Coding	39	GC03M197042	0.187006	https://www.genecards.org/cgi-bin/carddisp.pl?gene=DLG1
EMD	Emerin	Protein Coding	39	GC0XP154379	0.187006	https://www.genecards.org/cgi-bin/carddisp.pl?gene=EMD
FBXO11	F-Box Protein 11	Protein Coding	39	GC02M047789	0.187006	https://www.genecards.org/cgi-bin/carddisp.pl?gene=FBXO11
FDFT1	Farnesyl-Diphosphate Farnesyltransferase 1	Protein Coding	39	GC08P011795	0.187006	https://www.genecards.org/cgi-bin/carddisp.pl?gene=FDFT1
GBF1	Golgi Brefeldin A Resistant Guanine Nucleotide Exchange Factor 1	Protein Coding	39	GC10P102245	0.187006	https://www.genecards.org/cgi-bin/carddisp.pl?gene=GBF1
INPP5K	Inositol Polyphosphate-5-Phosphatase K	Protein Coding	39	GC17M001494	0.187006	https://www.genecards.org/cgi-bin/carddisp.pl?gene=INPP5K
LRPAP1	LDL Receptor Related Protein Associated Protein 1	Protein Coding	39	GC04M003508	0.187006	https://www.genecards.org/cgi-bin/carddisp.pl?gene=LRPAP1
NPPB	Natriuretic Peptide B	Protein Coding	39	GC01M011858	0.187006	https://www.genecards.org/cgi-bin/carddisp.pl?gene=NPPB
P4HA1	Prolyl 4-Hydroxylase Subunit Alpha 1	Protein Coding	39	GC10M073007	0.187006	https://www.genecards.org/cgi-bin/carddisp.pl?gene=P4HA1
TRAP1	TNF Receptor Associated Protein 1	Protein Coding	39	GC16M006857	0.187006	https://www.genecards.org/cgi-bin/carddisp.pl?gene=TRAP1
ALG1	ALG1 Chitobiosyldiphosphodolichol Beta-Mannosyltransferase	Protein Coding	38	GC16P005033	0.187006	https://www.genecards.org/cgi-bin/carddisp.pl?gene=ALG1
ANP32A	Acidic Nuclear Phosphoprotein 32 Family Member A	Protein Coding	38	GC15M068778	0.187006	https://www.genecards.org/cgi-bin/carddisp.pl?gene=ANP32A
ANXA7	Annexin A7	Protein Coding	38	GC10M073375	0.187006	https://www.genecards.org/cgi-bin/carddisp.pl?gene=ANXA7
COL12A1	Collagen Type XII Alpha 1 Chain	Protein Coding	38	GC06M075084	0.187006	https://www.genecards.org/cgi-bin/carddisp.pl?gene=COL12A1
CRTAP	Cartilage Associated Protein	Protein Coding	38	GC03P033113	0.187006	https://www.genecards.org/cgi-bin/carddisp.pl?gene=CRTAP
DBT	Dihydrolipoamide Branched Chain Transacylase E2	Protein Coding	38	GC01M100186	0.187006	https://www.genecards.org/cgi-bin/carddisp.pl?gene=DBT
GPAA1	Glycosylphosphatidylinositol Anchor Attachment 1	Protein Coding	38	GC08P144082	0.187006	https://www.genecards.org/cgi-bin/carddisp.pl?gene=GPAA1
PDCD4	Programmed Cell Death 4	Protein Coding	38	GC10P110871	0.187006	https://www.genecards.org/cgi-bin/carddisp.pl?gene=PDCD4
PIGK	Phosphatidylinositol Glycan Anchor Biosynthesis Class K	Protein Coding	38	GC01M077088	0.187006	https://www.genecards.org/cgi-bin/carddisp.pl?gene=PIGK
PLD3	Phospholipase D Family Member 3	Protein Coding	38	GC19P040348	0.187006	https://www.genecards.org/cgi-bin/carddisp.pl?gene=PLD3
RAP1GDS1	Rap1 GTPase-GDP Dissociation Stimulator 1	Protein Coding	38	GC04P098261	0.187006	https://www.genecards.org/cgi-bin/carddisp.pl?gene=RAP1GDS1
RBBP4	RB Binding Protein 4, Chromatin Remodeling Factor	Protein Coding	38	GC01P032651	0.187006	https://www.genecards.org/cgi-bin/carddisp.pl?gene=RBBP4
SLC33A1	Solute Carrier Family 33 Member 1	Protein Coding	38	GC03M155821	0.187006	https://www.genecards.org/cgi-bin/carddisp.pl?gene=SLC33A1
TMEM43	Transmembrane Protein 43	Protein Coding	38	GC03P014124	0.187006	https://www.genecards.org/cgi-bin/carddisp.pl?gene=TMEM43
ALG2	ALG2 Alpha-1,3/1,6-Mannosyltransferase	Protein Coding	37	GC09M099216	0.187006	https://www.genecards.org/cgi-bin/carddisp.pl?gene=ALG2
B4GALT7	Beta-1,4-Galactosyltransferase 7	Protein Coding	37	GC05P177600	0.187006	https://www.genecards.org/cgi-bin/carddisp.pl?gene=B4GALT7
BACE2	Beta-Secretase 2	Protein Coding	37	GC21P041168	0.187006	https://www.genecards.org/cgi-bin/carddisp.pl?gene=BACE2
EIF4B	Eukaryotic Translation Initiation Factor 4B	Protein Coding	37	GC12P053006	0.187006	https://www.genecards.org/cgi-bin/carddisp.pl?gene=EIF4B
MICB	MHC Class I Polypeptide-Related Sequence B	Protein Coding	37	GC06P080348	0.187006	https://www.genecards.org/cgi-bin/carddisp.pl?gene=MICB
OS9	OS9 Endoplasmic Reticulum Lectin	Protein Coding	37	GC12P057693	0.187006	https://www.genecards.org/cgi-bin/carddisp.pl?gene=OS9
PER1	Period Circadian Regulator 1	Protein Coding	37	GC17M010272	0.187006	https://www.genecards.org/cgi-bin/carddisp.pl?gene=PER1
PITRM1	Pitrilysin Metallopeptidase 1	Protein Coding	37	GC10M003138	0.187006	https://www.genecards.org/cgi-bin/carddisp.pl?gene=PITRM1
PLIN3	Perilipin 3	Protein Coding	37	GC19M004852	0.187006	https://www.genecards.org/cgi-bin/carddisp.pl?gene=PLIN3
PMAIP1	Phorbol-12-Myristate-13-Acetate-Induced Protein 1	Protein Coding	37	GC18P059899	0.187006	https://www.genecards.org/cgi-bin/carddisp.pl?gene=PMAIP1
RYR3	Ryanodine Receptor 3	Protein Coding	37	GC15P033310	0.187006	https://www.genecards.org/cgi-bin/carddisp.pl?gene=RYR3
ST3GAL4	ST3 Beta-Galactoside Alpha-2,3-Sialyltransferase 4	Protein Coding	37	GC11P126355	0.187006	https://www.genecards.org/cgi-bin/carddisp.pl?gene=ST3GAL4
ACTL6A	Actin Like 6A	Protein Coding	36	GC03P179562	0.187006	https://www.genecards.org/cgi-bin/carddisp.pl?gene=ACTL6A
AKAP8	A-Kinase Anchoring Protein 8	Protein Coding	36	GC19M015354	0.187006	https://www.genecards.org/cgi-bin/carddisp.pl?gene=AKAP8
CCL8	C-C Motif Chemokine Ligand 8	Protein Coding	36	GC17P034319	0.187006	https://www.genecards.org/cgi-bin/carddisp.pl?gene=CCL8
CERS2	Ceramide Synthase 2	Protein Coding	36	GC01M150960	0.187006	https://www.genecards.org/cgi-bin/carddisp.pl?gene=CERS2
GBA2	Glucosylceramidase Beta 2	Protein Coding	36	GC09M035736	0.187006	https://www.genecards.org/cgi-bin/carddisp.pl?gene=GBA2
HBE1	Hemoglobin Subunit Epsilon 1	Protein Coding	36	GC11M005268	0.187006	https://www.genecards.org/cgi-bin/carddisp.pl?gene=HBE1
IRAK2	Interleukin 1 Receptor Associated Kinase 2	Protein Coding	36	GC03P012250	0.187006	https://www.genecards.org/cgi-bin/carddisp.pl?gene=IRAK2
MBOAT7	Membrane Bound O-Acyltransferase Domain Containing 7	Protein Coding	36	GC19M054173	0.187006	https://www.genecards.org/cgi-bin/carddisp.pl?gene=MBOAT7
P3H1	Prolyl 3-Hydroxylase 1	Protein Coding	36	GC01M042746	0.187006	https://www.genecards.org/cgi-bin/carddisp.pl?gene=P3H1
PIGT	Phosphatidylinositol Glycan Anchor Biosynthesis Class T	Protein Coding	36	GC20P045416	0.187006	https://www.genecards.org/cgi-bin/carddisp.pl?gene=PIGT
PSME2	Proteasome Activator Subunit 2	Protein Coding	36	GC14M024143	0.187006	https://www.genecards.org/cgi-bin/carddisp.pl?gene=PSME2
RCN1	Reticulocalbin 1	Protein Coding	36	GC11P032090	0.187006	https://www.genecards.org/cgi-bin/carddisp.pl?gene=RCN1
RCN2	Reticulocalbin 2	Protein Coding	36	GC15P076931	0.187006	https://www.genecards.org/cgi-bin/carddisp.pl?gene=RCN2
S100A7	S100 Calcium Binding Protein A7	Protein Coding	36	GC01M153457	0.187006	https://www.genecards.org/cgi-bin/carddisp.pl?gene=S100A7
TBL2	Transducin Beta Like 2	Protein Coding	36	GC07M073568	0.187006	https://www.genecards.org/cgi-bin/carddisp.pl?gene=TBL2
UBA5	Ubiquitin Like Modifier Activating Enzyme 5	Protein Coding	36	GC03P132654	0.187006	https://www.genecards.org/cgi-bin/carddisp.pl?gene=UBA5
UBA52	Ubiquitin A-52 Residue Ribosomal Protein Fusion Product 1	Protein Coding	36	GC19P018563	0.187006	https://www.genecards.org/cgi-bin/carddisp.pl?gene=UBA52
BST2	Bone Marrow Stromal Cell Antigen 2	Protein Coding	35	GC19M017403	0.187006	https://www.genecards.org/cgi-bin/carddisp.pl?gene=BST2
CD5L	CD5 Molecule Like	Protein Coding	35	GC01M157800	0.187006	https://www.genecards.org/cgi-bin/carddisp.pl?gene=CD5L
CDKAL1	CDK5 Regulatory Subunit Associated Protein 1 Like 1	Protein Coding	35	GC06P020534	0.187006	https://www.genecards.org/cgi-bin/carddisp.pl?gene=CDKAL1
CPSF1	Cleavage And Polyadenylation Specific Factor 1	Protein Coding	35	GC08M144393	0.187006	https://www.genecards.org/cgi-bin/carddisp.pl?gene=CPSF1
EIF3H	Eukaryotic Translation Initiation Factor 3 Subunit H	Protein Coding	35	GC08M116642	0.187006	https://www.genecards.org/cgi-bin/carddisp.pl?gene=EIF3H
EIF3L	Eukaryotic Translation Initiation Factor 3 Subunit L	Protein Coding	35	GC22P037848	0.187006	https://www.genecards.org/cgi-bin/carddisp.pl?gene=EIF3L
ELL2	Elongation Factor For RNA Polymerase II 2	Protein Coding	35	GC05M095885	0.187006	https://www.genecards.org/cgi-bin/carddisp.pl?gene=ELL2
GPR4	G Protein-Coupled Receptor 4	Protein Coding	35	GC19M045589	0.187006	https://www.genecards.org/cgi-bin/carddisp.pl?gene=GPR4
HNRNPR	Heterogeneous Nuclear Ribonucleoprotein R	Protein Coding	35	GC01M023303	0.187006	https://www.genecards.org/cgi-bin/carddisp.pl?gene=HNRNPR
MED17	Mediator Complex Subunit 17	Protein Coding	35	GC11P093784	0.187006	https://www.genecards.org/cgi-bin/carddisp.pl?gene=MED17
MTDH	Metadherin	Protein Coding	35	GC08P097643	0.187006	https://www.genecards.org/cgi-bin/carddisp.pl?gene=MTDH
MYO1D	Myosin ID	Protein Coding	35	GC17M032492	0.187006	https://www.genecards.org/cgi-bin/carddisp.pl?gene=MYO1D
PIGS	Phosphatidylinositol Glycan Anchor Biosynthesis Class S	Protein Coding	35	GC17M028553	0.187006	https://www.genecards.org/cgi-bin/carddisp.pl?gene=PIGS
SMPD4	Sphingomyelin Phosphodiesterase 4	Protein Coding	35	GC02M130151	0.187006	https://www.genecards.org/cgi-bin/carddisp.pl?gene=SMPD4
SPECC1L	Sperm Antigen With Calponin Homology And Coiled-Coil Domains 1 Like	Protein Coding	35	GC22P034757	0.187006	https://www.genecards.org/cgi-bin/carddisp.pl?gene=SPECC1L
SRSF7	Serine And Arginine Rich Splicing Factor 7	Protein Coding	35	GC02M038743	0.187006	https://www.genecards.org/cgi-bin/carddisp.pl?gene=SRSF7
SRSF9	Serine And Arginine Rich Splicing Factor 9	Protein Coding	35	GC12M120461	0.187006	https://www.genecards.org/cgi-bin/carddisp.pl?gene=SRSF9
STK26	Serine/Threonine Kinase 26	Protein Coding	35	GC0XP132023	0.187006	https://www.genecards.org/cgi-bin/carddisp.pl?gene=STK26
TGM6	Transglutaminase 6	Protein Coding	35	GC20P002380	0.187006	https://www.genecards.org/cgi-bin/carddisp.pl?gene=TGM6
TMEM165	Transmembrane Protein 165	Protein Coding	35	GC04P055395	0.187006	https://www.genecards.org/cgi-bin/carddisp.pl?gene=TMEM165
TOE1	Target Of EGR1, Exonuclease	Protein Coding	35	GC01P045339	0.187006	https://www.genecards.org/cgi-bin/carddisp.pl?gene=TOE1
UBD	Ubiquitin D	Protein Coding	35	GC06M063475	0.187006	https://www.genecards.org/cgi-bin/carddisp.pl?gene=UBD
VPS45	Vacuolar Protein Sorting 45 Homolog	Protein Coding	35	GC01P150114	0.187006	https://www.genecards.org/cgi-bin/carddisp.pl?gene=VPS45
WDR77	WD Repeat Domain 77	Protein Coding	35	GC01M111439	0.187006	https://www.genecards.org/cgi-bin/carddisp.pl?gene=WDR77
ZC3HAV1	Zinc Finger CCCH-Type Containing, Antiviral 1	Protein Coding	35	GC07M139051	0.187006	https://www.genecards.org/cgi-bin/carddisp.pl?gene=ZC3HAV1
ACBD3	Acyl-CoA Binding Domain Containing 3	Protein Coding	34	GC01M226144	0.187006	https://www.genecards.org/cgi-bin/carddisp.pl?gene=ACBD3
AHSA1	Activator Of HSP90 ATPase Activity 1	Protein Coding	34	GC14P077457	0.187006	https://www.genecards.org/cgi-bin/carddisp.pl?gene=AHSA1
AP3M1	Adaptor Related Protein Complex 3 Subunit Mu 1	Protein Coding	34	GC10M074120	0.187006	https://www.genecards.org/cgi-bin/carddisp.pl?gene=AP3M1
ATL3	Atlastin GTPase 3	Protein Coding	34	GC11M063624	0.187006	https://www.genecards.org/cgi-bin/carddisp.pl?gene=ATL3
DDX39B	DExD-Box Helicase 39B	Protein Coding	34	GC06M031530	0.187006	https://www.genecards.org/cgi-bin/carddisp.pl?gene=DDX39B
EDEM2	ER Degradation Enhancing Alpha-Mannosidase Like Protein 2	Protein Coding	34	GC20M035115	0.187006	https://www.genecards.org/cgi-bin/carddisp.pl?gene=EDEM2
EIF3C	Eukaryotic Translation Initiation Factor 3 Subunit C	Protein Coding	34	GC16P040060	0.187006	https://www.genecards.org/cgi-bin/carddisp.pl?gene=EIF3C
EIF3D	Eukaryotic Translation Initiation Factor 3 Subunit D	Protein Coding	34	GC22M036510	0.187006	https://www.genecards.org/cgi-bin/carddisp.pl?gene=EIF3D
EIF3M	Eukaryotic Translation Initiation Factor 3 Subunit M	Protein Coding	34	GC11P032585	0.187006	https://www.genecards.org/cgi-bin/carddisp.pl?gene=EIF3M
GLT8D1	Glycosyltransferase 8 Domain Containing 1	Protein Coding	34	GC03M052694	0.187006	https://www.genecards.org/cgi-bin/carddisp.pl?gene=GLT8D1
HSPA13	Heat Shock Protein Family A (Hsp70) Member 13	Protein Coding	34	GC21M014565	0.187006	https://www.genecards.org/cgi-bin/carddisp.pl?gene=HSPA13
METTL14	Methyltransferase 14, N6-Adenosine-Methyltransferase Subunit	Protein Coding	34	GC04P118685	0.187006	https://www.genecards.org/cgi-bin/carddisp.pl?gene=METTL14
MIA2	MIA SH3 Domain ER Export Factor 2	Protein Coding	34	GC14P039230	0.187006	https://www.genecards.org/cgi-bin/carddisp.pl?gene=MIA2
MPRIP	Myosin Phosphatase Rho Interacting Protein	Protein Coding	34	GC17P017042	0.187006	https://www.genecards.org/cgi-bin/carddisp.pl?gene=MPRIP
MYL6B	Myosin Light Chain 6B	Protein Coding	34	GC12P057169	0.187006	https://www.genecards.org/cgi-bin/carddisp.pl?gene=MYL6B
NCEH1	Neutral Cholesterol Ester Hydrolase 1	Protein Coding	34	GC03M172630	0.187006	https://www.genecards.org/cgi-bin/carddisp.pl?gene=NCEH1
NHS	NHS Actin Remodeling Regulator	Protein Coding	34	GC0XP017393	0.187006	https://www.genecards.org/cgi-bin/carddisp.pl?gene=NHS
NMI	N-Myc And STAT Interactor	Protein Coding	34	GC02M151270	0.187006	https://www.genecards.org/cgi-bin/carddisp.pl?gene=NMI
RETSAT	Retinol Saturase	Protein Coding	34	GC02M085344	0.187006	https://www.genecards.org/cgi-bin/carddisp.pl?gene=RETSAT
SACM1L	SAC1 Like Phosphatidylinositide Phosphatase	Protein Coding	34	GC03P046375	0.187006	https://www.genecards.org/cgi-bin/carddisp.pl?gene=SACM1L
SDF4	Stromal Cell Derived Factor 4	Protein Coding	34	GC01M001216	0.187006	https://www.genecards.org/cgi-bin/carddisp.pl?gene=SDF4
SESN2	Sestrin 2	Protein Coding	34	GC01P028270	0.187006	https://www.genecards.org/cgi-bin/carddisp.pl?gene=SESN2
SF3A1	Splicing Factor 3a Subunit 1	Protein Coding	34	GC22M030331	0.187006	https://www.genecards.org/cgi-bin/carddisp.pl?gene=SF3A1
SNRNP70	Small Nuclear Ribonucleoprotein U1 Subunit 70	Protein Coding	34	GC19P049085	0.187006	https://www.genecards.org/cgi-bin/carddisp.pl?gene=SNRNP70
SRSF3	Serine And Arginine Rich Splicing Factor 3	Protein Coding	34	GC06P080531	0.187006	https://www.genecards.org/cgi-bin/carddisp.pl?gene=SRSF3
STAU2	Staufen Double-Stranded RNA Binding Protein 2	Protein Coding	34	GC08M073421	0.187006	https://www.genecards.org/cgi-bin/carddisp.pl?gene=STAU2
TMX1	Thioredoxin Related Transmembrane Protein 1	Protein Coding	34	GC14P051240	0.187006	https://www.genecards.org/cgi-bin/carddisp.pl?gene=TMX1
TRIM68	Tripartite Motif Containing 68	Protein Coding	34	GC11M004577	0.187006	https://www.genecards.org/cgi-bin/carddisp.pl?gene=TRIM68
AGR3	Anterior Gradient 3, Protein Disulphide Isomerase Family Member	Protein Coding	33	GC07M016854	0.187006	https://www.genecards.org/cgi-bin/carddisp.pl?gene=AGR3
AUP1	AUP1 Lipid Droplet Regulating VLDL Assembly Factor	Protein Coding	33	GC02M074526	0.187006	https://www.genecards.org/cgi-bin/carddisp.pl?gene=AUP1
EHD4	EH Domain Containing 4	Protein Coding	33	GC15M041895	0.187006	https://www.genecards.org/cgi-bin/carddisp.pl?gene=EHD4
EOGT	EGF Domain Specific O-Linked N-Acetylglucosamine Transferase	Protein Coding	33	GC03M068975	0.187006	https://www.genecards.org/cgi-bin/carddisp.pl?gene=EOGT
IST1	IST1 Factor Associated With ESCRT-III	Protein Coding	33	GC16P071946	0.187006	https://www.genecards.org/cgi-bin/carddisp.pl?gene=IST1
PPP1R15B	Protein Phosphatase 1 Regulatory Subunit 15B	Protein Coding	33	GC01M204495	0.187006	https://www.genecards.org/cgi-bin/carddisp.pl?gene=PPP1R15B
PSMA8	Proteasome 20S Subunit Alpha 8	Protein Coding	33	GC18P026133	0.187006	https://www.genecards.org/cgi-bin/carddisp.pl?gene=PSMA8
RAI14	Retinoic Acid Induced 14	Protein Coding	33	GC05P034656	0.187006	https://www.genecards.org/cgi-bin/carddisp.pl?gene=RAI14
SDF2	Stromal Cell Derived Factor 2	Protein Coding	33	GC17M034577	0.187006	https://www.genecards.org/cgi-bin/carddisp.pl?gene=SDF2
TMX2	Thioredoxin Related Transmembrane Protein 2	Protein Coding	33	GC11P057713	0.187006	https://www.genecards.org/cgi-bin/carddisp.pl?gene=TMX2
TMX4	Thioredoxin Related Transmembrane Protein 4	Protein Coding	33	GC20M007977	0.187006	https://www.genecards.org/cgi-bin/carddisp.pl?gene=TMX4
UFC1	Ubiquitin-Fold Modifier Conjugating Enzyme 1	Protein Coding	33	GC01P161312	0.187006	https://www.genecards.org/cgi-bin/carddisp.pl?gene=UFC1
ARFGAP2	ADP Ribosylation Factor GTPase Activating Protein 2	Protein Coding	32	GC11M086873	0.187006	https://www.genecards.org/cgi-bin/carddisp.pl?gene=ARFGAP2
BPNT2	3'(2'), 5'-Bisphosphate Nucleotidase 2	Protein Coding	32	GC08M056958	0.187006	https://www.genecards.org/cgi-bin/carddisp.pl?gene=BPNT2
CDC42EP1	CDC42 Effector Protein 1	Protein Coding	32	GC22P038328	0.187006	https://www.genecards.org/cgi-bin/carddisp.pl?gene=CDC42EP1
ERGIC2	ERGIC And Golgi 2	Protein Coding	32	GC12M029337	0.187006	https://www.genecards.org/cgi-bin/carddisp.pl?gene=ERGIC2
ERGIC3	ERGIC And Golgi 3	Protein Coding	32	GC20P035542	0.187006	https://www.genecards.org/cgi-bin/carddisp.pl?gene=ERGIC3
FKBP9	FKBP Prolyl Isomerase 9	Protein Coding	32	GC07P032957	0.187006	https://www.genecards.org/cgi-bin/carddisp.pl?gene=FKBP9
GLT8D2	Glycosyltransferase 8 Domain Containing 2	Protein Coding	32	GC12M103988	0.187006	https://www.genecards.org/cgi-bin/carddisp.pl?gene=GLT8D2
NCLN	Nicalin	Protein Coding	32	GC19P003185	0.187006	https://www.genecards.org/cgi-bin/carddisp.pl?gene=NCLN
PHLDA3	Pleckstrin Homology Like Domain Family A Member 3	Protein Coding	32	GC01M201467	0.187006	https://www.genecards.org/cgi-bin/carddisp.pl?gene=PHLDA3
SERPINB4	Serpin Family B Member 4	Protein Coding	32	GC18M063637	0.187006	https://www.genecards.org/cgi-bin/carddisp.pl?gene=SERPINB4
SF3A2	Splicing Factor 3a Subunit 2	Protein Coding	32	GC19P002236	0.187006	https://www.genecards.org/cgi-bin/carddisp.pl?gene=SF3A2
SF3A3	Splicing Factor 3a Subunit 3	Protein Coding	32	GC01M037956	0.187006	https://www.genecards.org/cgi-bin/carddisp.pl?gene=SF3A3
SNRPA1	Small Nuclear Ribonucleoprotein Polypeptide A'	Protein Coding	32	GC15M101281	0.187006	https://www.genecards.org/cgi-bin/carddisp.pl?gene=SNRPA1
STING1	Stimulator Of Interferon Response CGAMP Interactor 1	Protein Coding	32	GC05M139476	0.187006	https://www.genecards.org/cgi-bin/carddisp.pl?gene=STING1
STX18	Syntaxin 18	Protein Coding	32	GC04M004417	0.187006	https://www.genecards.org/cgi-bin/carddisp.pl?gene=STX18
TOR3A	Torsin Family 3 Member A	Protein Coding	32	GC01P179081	0.187006	https://www.genecards.org/cgi-bin/carddisp.pl?gene=TOR3A
TXNDC12	Thioredoxin Domain Containing 12	Protein Coding	32	GC01M052020	0.187006	https://www.genecards.org/cgi-bin/carddisp.pl?gene=TXNDC12
UBXN4	UBX Domain Protein 4	Protein Coding	32	GC02P135741	0.187006	https://www.genecards.org/cgi-bin/carddisp.pl?gene=UBXN4
ABT1	Activator Of Basal Transcription 1	Protein Coding	31	GC06P079903	0.187006	https://www.genecards.org/cgi-bin/carddisp.pl?gene=ABT1
ASB7	Ankyrin Repeat And SOCS Box Containing 7	Protein Coding	31	GC15P100602	0.187006	https://www.genecards.org/cgi-bin/carddisp.pl?gene=ASB7
CCDC47	Coiled-Coil Domain Containing 47	Protein Coding	31	GC17M063745	0.187006	https://www.genecards.org/cgi-bin/carddisp.pl?gene=CCDC47
DNAJB14	DnaJ Heat Shock Protein Family (Hsp40) Member B14	Protein Coding	31	GC04M099896	0.187006	https://www.genecards.org/cgi-bin/carddisp.pl?gene=DNAJB14
EPM2AIP1	EPM2A Interacting Protein 1	Protein Coding	31	GC03M037073	0.187006	https://www.genecards.org/cgi-bin/carddisp.pl?gene=EPM2AIP1
H3C1	H3 Clustered Histone 1	Protein Coding	31	GC06P079873	0.187006	https://www.genecards.org/cgi-bin/carddisp.pl?gene=H3C1
HACD3	3-Hydroxyacyl-CoA Dehydratase 3	Protein Coding	31	GC15P065530	0.187006	https://www.genecards.org/cgi-bin/carddisp.pl?gene=HACD3
PSPC1	Paraspeckle Component 1	Protein Coding	31	GC13M019674	0.187006	https://www.genecards.org/cgi-bin/carddisp.pl?gene=PSPC1
RAB9B	RAB9B, Member RAS Oncogene Family	Protein Coding	31	GC0XM103780	0.187006	https://www.genecards.org/cgi-bin/carddisp.pl?gene=RAB9B
RRS1	Ribosome Biogenesis Regulator 1 Homolog	Protein Coding	31	GC08P066429	0.187006	https://www.genecards.org/cgi-bin/carddisp.pl?gene=RRS1
SLFN11	Schlafen Family Member 11	Protein Coding	31	GC17M035350	0.187006	https://www.genecards.org/cgi-bin/carddisp.pl?gene=SLFN11
UBL5	Ubiquitin Like 5	Protein Coding	31	GC19P009827	0.187006	https://www.genecards.org/cgi-bin/carddisp.pl?gene=UBL5
VMP1	Vacuole Membrane Protein 1	Protein Coding	31	GC17P059707	0.187006	https://www.genecards.org/cgi-bin/carddisp.pl?gene=VMP1
ZNF622	Zinc Finger Protein 622	Protein Coding	31	GC05M016451	0.187006	https://www.genecards.org/cgi-bin/carddisp.pl?gene=ZNF622
ERP27	Endoplasmic Reticulum Protein 27	Protein Coding	30	GC12M014914	0.187006	https://www.genecards.org/cgi-bin/carddisp.pl?gene=ERP27
IKBIP	IKBKB Interacting Protein	Protein Coding	30	GC12M098613	0.187006	https://www.genecards.org/cgi-bin/carddisp.pl?gene=IKBIP
QPCTL	Glutaminyl-Peptide Cyclotransferase Like	Protein Coding	30	GC19P045692	0.187006	https://www.genecards.org/cgi-bin/carddisp.pl?gene=QPCTL
TOR1AIP2	Torsin 1A Interacting Protein 2	Protein Coding	30	GC01M183356	0.187006	https://www.genecards.org/cgi-bin/carddisp.pl?gene=TOR1AIP2
WBP1	WW Domain Binding Protein 1	Protein Coding	30	GC02P074458	0.187006	https://www.genecards.org/cgi-bin/carddisp.pl?gene=WBP1
ZNF91	Zinc Finger Protein 91	Protein Coding	30	GC19M032619	0.187006	https://www.genecards.org/cgi-bin/carddisp.pl?gene=ZNF91
CEMIP2	Cell Migration Inducing Hyaluronidase 2	Protein Coding	29	GC09M071684	0.187006	https://www.genecards.org/cgi-bin/carddisp.pl?gene=CEMIP2
H1-6	H1.6 Linker Histone, Cluster Member	Protein Coding	29	GC06M064153	0.187006	https://www.genecards.org/cgi-bin/carddisp.pl?gene=H1-6
HNRNPA1L2	Heterogeneous Nuclear Ribonucleoprotein A1 Like 2	Protein Coding	28	GC13P052617	0.187006	https://www.genecards.org/cgi-bin/carddisp.pl?gene=HNRNPA1L2
POTEE	POTE Ankyrin Domain Family Member E	Protein Coding	28	GC02P136493	0.187006	https://www.genecards.org/cgi-bin/carddisp.pl?gene=POTEE
XXYLT1	Xyloside Xylosyltransferase 1	Protein Coding	28	GC03M195068	0.187006	https://www.genecards.org/cgi-bin/carddisp.pl?gene=XXYLT1
PDILT	Protein Disulfide Isomerase Like, Testis Expressed	Protein Coding	27	GC16M020370	0.187006	https://www.genecards.org/cgi-bin/carddisp.pl?gene=PDILT
RNF183	Ring Finger Protein 183	Protein Coding	27	GC09M113297	0.187006	https://www.genecards.org/cgi-bin/carddisp.pl?gene=RNF183
H2AC21	H2A Clustered Histone 21	Protein Coding	26	GC01M151593	0.187006	https://www.genecards.org/cgi-bin/carddisp.pl?gene=H2AC21
POTEF	POTE Ankyrin Domain Family Member F	Protein Coding	25	GC02M130073	0.187006	https://www.genecards.org/cgi-bin/carddisp.pl?gene=POTEF
MIR214	MicroRNA 214	RNA Gene	21	GC01M172234	0.187006	https://www.genecards.org/cgi-bin/carddisp.pl?gene=MIR214
FBXL21P	F-Box And Leucine Rich Repeat Protein 21, Pseudogene	Pseudogene	20	GC05P135931	0.187006	https://www.genecards.org/cgi-bin/carddisp.pl?gene=FBXL21P
MIR30A	MicroRNA 30a	RNA Gene	20	GC06M071403	0.187006	https://www.genecards.org/cgi-bin/carddisp.pl?gene=MIR30A
MIR199A2	MicroRNA 199a-2	RNA Gene	19	GC01M172235	0.187006	https://www.genecards.org/cgi-bin/carddisp.pl?gene=MIR199A2
DNAJB1P1	DnaJ Heat Shock Protein Family (Hsp40) Member B1 Pseudogene 1	Pseudogene	9	GC02M191879	0.187006	https://www.genecards.org/cgi-bin/carddisp.pl?gene=DNAJB1P1
KDR	Kinase Insert Domain Receptor	Protein Coding	48	GC04M055078	0.152689	https://www.genecards.org/cgi-bin/carddisp.pl?gene=KDR
MDM2	MDM2 Proto-Oncogene	Protein Coding	48	GC12P068808	0.152689	https://www.genecards.org/cgi-bin/carddisp.pl?gene=MDM2
MMP9	Matrix Metallopeptidase 9	Protein Coding	48	GC20P046008	0.152689	https://www.genecards.org/cgi-bin/carddisp.pl?gene=MMP9
CCND1	Cyclin D1	Protein Coding	46	GC11P069641	0.152689	https://www.genecards.org/cgi-bin/carddisp.pl?gene=CCND1
PRKAA2	Protein Kinase AMP-Activated Catalytic Subunit Alpha 2	Protein Coding	46	GC01P056645	0.152689	https://www.genecards.org/cgi-bin/carddisp.pl?gene=PRKAA2
BMPR2	Bone Morphogenetic Protein Receptor Type 2	Protein Coding	45	GC02P202376	0.152689	https://www.genecards.org/cgi-bin/carddisp.pl?gene=BMPR2
BRCA1	BRCA1 DNA Repair Associated	Protein Coding	45	GC17M043044	0.152689	https://www.genecards.org/cgi-bin/carddisp.pl?gene=BRCA1
PHGDH	Phosphoglycerate Dehydrogenase	Protein Coding	45	GC01P119660	0.152689	https://www.genecards.org/cgi-bin/carddisp.pl?gene=PHGDH
STAT6	Signal Transducer And Activator Of Transcription 6	Protein Coding	45	GC12M057095	0.152689	https://www.genecards.org/cgi-bin/carddisp.pl?gene=STAT6
ACACA	Acetyl-CoA Carboxylase Alpha	Protein Coding	44	GC17M037084	0.152689	https://www.genecards.org/cgi-bin/carddisp.pl?gene=ACACA
KCNN4	Potassium Calcium-Activated Channel Subfamily N Member 4	Protein Coding	44	GC19M063902	0.152689	https://www.genecards.org/cgi-bin/carddisp.pl?gene=KCNN4
MUC1	Mucin 1, Cell Surface Associated	Protein Coding	44	GC01M155185	0.152689	https://www.genecards.org/cgi-bin/carddisp.pl?gene=MUC1
MYD88	MYD88 Innate Immune Signal Transduction Adaptor	Protein Coding	44	GC03P038139	0.152689	https://www.genecards.org/cgi-bin/carddisp.pl?gene=MYD88
SMO	Smoothened, Frizzled Class Receptor	Protein Coding	44	GC07P131679	0.152689	https://www.genecards.org/cgi-bin/carddisp.pl?gene=SMO
TSC2	TSC Complex Subunit 2	Protein Coding	44	GC16P010714	0.152689	https://www.genecards.org/cgi-bin/carddisp.pl?gene=TSC2
BMP2	Bone Morphogenetic Protein 2	Protein Coding	43	GC20P006767	0.152689	https://www.genecards.org/cgi-bin/carddisp.pl?gene=BMP2
CAV1	Caveolin 1	Protein Coding	43	GC07P116524	0.152689	https://www.genecards.org/cgi-bin/carddisp.pl?gene=CAV1
COL2A1	Collagen Type II Alpha 1 Chain	Protein Coding	43	GC12M047972	0.152689	https://www.genecards.org/cgi-bin/carddisp.pl?gene=COL2A1
GAPDH	Glyceraldehyde-3-Phosphate Dehydrogenase	Protein Coding	43	GC12P019827	0.152689	https://www.genecards.org/cgi-bin/carddisp.pl?gene=GAPDH
MAPK13	Mitogen-Activated Protein Kinase 13	Protein Coding	43	GC06P080527	0.152689	https://www.genecards.org/cgi-bin/carddisp.pl?gene=MAPK13
PGK1	Phosphoglycerate Kinase 1	Protein Coding	43	GC0XP077987	0.152689	https://www.genecards.org/cgi-bin/carddisp.pl?gene=PGK1
SERPINC1	Serpin Family C Member 1	Protein Coding	43	GC01M174525	0.152689	https://www.genecards.org/cgi-bin/carddisp.pl?gene=SERPINC1
YY1	YY1 Transcription Factor	Protein Coding	43	GC14P100238	0.152689	https://www.genecards.org/cgi-bin/carddisp.pl?gene=YY1
ACTN2	Actinin Alpha 2	Protein Coding	42	GC01P236686	0.152689	https://www.genecards.org/cgi-bin/carddisp.pl?gene=ACTN2
ALDH1A1	Aldehyde Dehydrogenase 1 Family Member A1	Protein Coding	42	GC09M072900	0.152689	https://www.genecards.org/cgi-bin/carddisp.pl?gene=ALDH1A1
BCL2L1	BCL2 Like 1	Protein Coding	42	GC20M031664	0.152689	https://www.genecards.org/cgi-bin/carddisp.pl?gene=BCL2L1
HADHA	Hydroxyacyl-CoA Dehydrogenase Trifunctional Multienzyme Complex Subunit Alpha	Protein Coding	42	GC02M026190	0.152689	https://www.genecards.org/cgi-bin/carddisp.pl?gene=HADHA
IL1B	Interleukin 1 Beta	Protein Coding	42	GC02M112829	0.152689	https://www.genecards.org/cgi-bin/carddisp.pl?gene=IL1B
KRT14	Keratin 14	Protein Coding	42	GC17M041582	0.152689	https://www.genecards.org/cgi-bin/carddisp.pl?gene=KRT14
KRT5	Keratin 5	Protein Coding	42	GC12M052514	0.152689	https://www.genecards.org/cgi-bin/carddisp.pl?gene=KRT5
MAP3K5	Mitogen-Activated Protein Kinase Kinase Kinase 5	Protein Coding	42	GC06M136557	0.152689	https://www.genecards.org/cgi-bin/carddisp.pl?gene=MAP3K5
NLRP3	NLR Family Pyrin Domain Containing 3	Protein Coding	42	GC01P247415	0.152689	https://www.genecards.org/cgi-bin/carddisp.pl?gene=NLRP3
PCK2	Phosphoenolpyruvate Carboxykinase 2, Mitochondrial	Protein Coding	42	GC14P024094	0.152689	https://www.genecards.org/cgi-bin/carddisp.pl?gene=PCK2
PKD1	Polycystin 1, Transient Receptor Potential Channel Interacting	Protein Coding	42	GC16M006689	0.152689	https://www.genecards.org/cgi-bin/carddisp.pl?gene=PKD1
PRMT1	Protein Arginine Methyltransferase 1	Protein Coding	42	GC19P049675	0.152689	https://www.genecards.org/cgi-bin/carddisp.pl?gene=PRMT1
ROS1	ROS Proto-Oncogene 1, Receptor Tyrosine Kinase	Protein Coding	42	GC06M117287	0.152689	https://www.genecards.org/cgi-bin/carddisp.pl?gene=ROS1
RUNX2	RUNX Family Transcription Factor 2	Protein Coding	42	GC06P080616	0.152689	https://www.genecards.org/cgi-bin/carddisp.pl?gene=RUNX2
SCARB1	Scavenger Receptor Class B Member 1	Protein Coding	42	GC12M124776	0.152689	https://www.genecards.org/cgi-bin/carddisp.pl?gene=SCARB1
SETD2	SET Domain Containing 2, Histone Lysine Methyltransferase	Protein Coding	42	GC03M047033	0.152689	https://www.genecards.org/cgi-bin/carddisp.pl?gene=SETD2
TALDO1	Transaldolase 1	Protein Coding	42	GC11P001672	0.152689	https://www.genecards.org/cgi-bin/carddisp.pl?gene=TALDO1
TRAF3	TNF Receptor Associated Factor 3	Protein Coding	42	GC14P109258	0.152689	https://www.genecards.org/cgi-bin/carddisp.pl?gene=TRAF3
TSC1	TSC Complex Subunit 1	Protein Coding	42	GC09M132891	0.152689	https://www.genecards.org/cgi-bin/carddisp.pl?gene=TSC1
AFG3L2	AFG3 Like Matrix AAA Peptidase Subunit 2	Protein Coding	41	GC18M012328	0.152689	https://www.genecards.org/cgi-bin/carddisp.pl?gene=AFG3L2
ATF2	Activating Transcription Factor 2	Protein Coding	41	GC02M175072	0.152689	https://www.genecards.org/cgi-bin/carddisp.pl?gene=ATF2
CLTC	Clathrin Heavy Chain	Protein Coding	41	GC17P059619	0.152689	https://www.genecards.org/cgi-bin/carddisp.pl?gene=CLTC
ELOVL4	ELOVL Fatty Acid Elongase 4	Protein Coding	41	GC06M079914	0.152689	https://www.genecards.org/cgi-bin/carddisp.pl?gene=ELOVL4
FXN	Frataxin	Protein Coding	41	GC09P069035	0.152689	https://www.genecards.org/cgi-bin/carddisp.pl?gene=FXN
GJA8	Gap Junction Protein Alpha 8	Protein Coding	41	GC01P147902	0.152689	https://www.genecards.org/cgi-bin/carddisp.pl?gene=GJA8
GLO1	Glyoxalase I	Protein Coding	41	GC06M063769	0.152689	https://www.genecards.org/cgi-bin/carddisp.pl?gene=GLO1
PRDX2	Peroxiredoxin 2	Protein Coding	41	GC19M012796	0.152689	https://www.genecards.org/cgi-bin/carddisp.pl?gene=PRDX2
PRDX6	Peroxiredoxin 6	Protein Coding	41	GC01P173477	0.152689	https://www.genecards.org/cgi-bin/carddisp.pl?gene=PRDX6
TRAF6	TNF Receptor Associated Factor 6	Protein Coding	41	GC11M036467	0.152689	https://www.genecards.org/cgi-bin/carddisp.pl?gene=TRAF6
A2M	Alpha-2-Macroglobulin	Protein Coding	40	GC12M009067	0.152689	https://www.genecards.org/cgi-bin/carddisp.pl?gene=A2M
CNTNAP2	Contactin Associated Protein 2	Protein Coding	40	GC07P146116	0.152689	https://www.genecards.org/cgi-bin/carddisp.pl?gene=CNTNAP2
ELN	Elastin	Protein Coding	40	GC07P074027	0.152689	https://www.genecards.org/cgi-bin/carddisp.pl?gene=ELN
EZR	Ezrin	Protein Coding	40	GC06M158765	0.152689	https://www.genecards.org/cgi-bin/carddisp.pl?gene=EZR
HMGB1	High Mobility Group Box 1	Protein Coding	40	GC13M030456	0.152689	https://www.genecards.org/cgi-bin/carddisp.pl?gene=HMGB1
PABPN1	Poly(A) Binding Protein Nuclear 1	Protein Coding	40	GC14P032055	0.152689	https://www.genecards.org/cgi-bin/carddisp.pl?gene=PABPN1
PRKCSH	Protein Kinase C Substrate 80K-H	Protein Coding	40	GC19P011435	0.152689	https://www.genecards.org/cgi-bin/carddisp.pl?gene=PRKCSH
VCAM1	Vascular Cell Adhesion Molecule 1	Protein Coding	40	GC01P100719	0.152689	https://www.genecards.org/cgi-bin/carddisp.pl?gene=VCAM1
ARNT	Aryl Hydrocarbon Receptor Nuclear Translocator	Protein Coding	39	GC01M150809	0.152689	https://www.genecards.org/cgi-bin/carddisp.pl?gene=ARNT
CDA	Cytidine Deaminase	Protein Coding	39	GC01P020588	0.152689	https://www.genecards.org/cgi-bin/carddisp.pl?gene=CDA
CXCL10	C-X-C Motif Chemokine Ligand 10	Protein Coding	39	GC04M076021	0.152689	https://www.genecards.org/cgi-bin/carddisp.pl?gene=CXCL10
FLII	FLII Actin Remodeling Protein	Protein Coding	39	GC17M018244	0.152689	https://www.genecards.org/cgi-bin/carddisp.pl?gene=FLII
GPR37	G Protein-Coupled Receptor 37	Protein Coding	39	GC07M124745	0.152689	https://www.genecards.org/cgi-bin/carddisp.pl?gene=GPR37
KRT16	Keratin 16	Protein Coding	39	GC17M041609	0.152689	https://www.genecards.org/cgi-bin/carddisp.pl?gene=KRT16
KRT6A	Keratin 6A	Protein Coding	39	GC12M052488	0.152689	https://www.genecards.org/cgi-bin/carddisp.pl?gene=KRT6A
OAS1	2'-5'-Oligoadenylate Synthetase 1	Protein Coding	39	GC12P112918	0.152689	https://www.genecards.org/cgi-bin/carddisp.pl?gene=OAS1
SRI	Sorcin	Protein Coding	39	GC07M088205	0.152689	https://www.genecards.org/cgi-bin/carddisp.pl?gene=SRI
BBS4	Bardet-Biedl Syndrome 4	Protein Coding	38	GC15P072686	0.152689	https://www.genecards.org/cgi-bin/carddisp.pl?gene=BBS4
BGLAP	Bone Gamma-Carboxyglutamate Protein	Protein Coding	38	GC01P156242	0.152689	https://www.genecards.org/cgi-bin/carddisp.pl?gene=BGLAP
COX6B1	Cytochrome C Oxidase Subunit 6B1	Protein Coding	38	GC19P063455	0.152689	https://www.genecards.org/cgi-bin/carddisp.pl?gene=COX6B1
FKBP8	FKBP Prolyl Isomerase 8	Protein Coding	38	GC19M018503	0.152689	https://www.genecards.org/cgi-bin/carddisp.pl?gene=FKBP8
LGALS1	Galectin 1	Protein Coding	38	GC22P037675	0.152689	https://www.genecards.org/cgi-bin/carddisp.pl?gene=LGALS1
LTC4S	Leukotriene C4 Synthase	Protein Coding	38	GC05P179793	0.152689	https://www.genecards.org/cgi-bin/carddisp.pl?gene=LTC4S
POLR1C	RNA Polymerase I And III Subunit C	Protein Coding	38	GC06P080601	0.152689	https://www.genecards.org/cgi-bin/carddisp.pl?gene=POLR1C
PTF1A	Pancreas Associated Transcription Factor 1a	Protein Coding	38	GC10P023194	0.152689	https://www.genecards.org/cgi-bin/carddisp.pl?gene=PTF1A
RPS15A	Ribosomal Protein S15a	Protein Coding	38	GC16M018781	0.152689	https://www.genecards.org/cgi-bin/carddisp.pl?gene=RPS15A
SNRNP200	Small Nuclear Ribonucleoprotein U5 Subunit 200	Protein Coding	38	GC02M098015	0.152689	https://www.genecards.org/cgi-bin/carddisp.pl?gene=SNRNP200
SSB	Small RNA Binding Exonuclease Protection Factor La	Protein Coding	38	GC02P169791	0.152689	https://www.genecards.org/cgi-bin/carddisp.pl?gene=SSB
TFF1	Trefoil Factor 1	Protein Coding	38	GC21M042362	0.152689	https://www.genecards.org/cgi-bin/carddisp.pl?gene=TFF1
TRIM21	Tripartite Motif Containing 21	Protein Coding	38	GC11M004384	0.152689	https://www.genecards.org/cgi-bin/carddisp.pl?gene=TRIM21
TRIM25	Tripartite Motif Containing 25	Protein Coding	38	GC17M056836	0.152689	https://www.genecards.org/cgi-bin/carddisp.pl?gene=TRIM25
CCDC88A	Coiled-Coil Domain Containing 88A	Protein Coding	37	GC02M055287	0.152689	https://www.genecards.org/cgi-bin/carddisp.pl?gene=CCDC88A
CREM	CAMP Responsive Element Modulator	Protein Coding	37	GC10P035126	0.152689	https://www.genecards.org/cgi-bin/carddisp.pl?gene=CREM
MGST1	Microsomal Glutathione S-Transferase 1	Protein Coding	37	GC12P016347	0.152689	https://www.genecards.org/cgi-bin/carddisp.pl?gene=MGST1
RPL19	Ribosomal Protein L19	Protein Coding	37	GC17P039200	0.152689	https://www.genecards.org/cgi-bin/carddisp.pl?gene=RPL19
UBC	Ubiquitin C	Protein Coding	37	GC12M124911	0.152689	https://www.genecards.org/cgi-bin/carddisp.pl?gene=UBC
CRYBA1	Crystallin Beta A1	Protein Coding	36	GC17P029246	0.152689	https://www.genecards.org/cgi-bin/carddisp.pl?gene=CRYBA1
GOLGA2	Golgin A2	Protein Coding	36	GC09M128255	0.152689	https://www.genecards.org/cgi-bin/carddisp.pl?gene=GOLGA2
IL22RA2	Interleukin 22 Receptor Subunit Alpha 2	Protein Coding	36	GC06M137143	0.152689	https://www.genecards.org/cgi-bin/carddisp.pl?gene=IL22RA2
IL24	Interleukin 24	Protein Coding	36	GC01P206897	0.152689	https://www.genecards.org/cgi-bin/carddisp.pl?gene=IL24
NFIC	Nuclear Factor I C	Protein Coding	36	GC19P003314	0.152689	https://www.genecards.org/cgi-bin/carddisp.pl?gene=NFIC
RPL27A	Ribosomal Protein L27a	Protein Coding	36	GC11P008682	0.152689	https://www.genecards.org/cgi-bin/carddisp.pl?gene=RPL27A
SSR2	Signal Sequence Receptor Subunit 2	Protein Coding	36	GC01M156009	0.152689	https://www.genecards.org/cgi-bin/carddisp.pl?gene=SSR2
ULK2	Unc-51 Like Autophagy Activating Kinase 2	Protein Coding	36	GC17M025250	0.152689	https://www.genecards.org/cgi-bin/carddisp.pl?gene=ULK2
ACTN3	Actinin Alpha 3	Protein Coding	35	GC11P066546	0.152689	https://www.genecards.org/cgi-bin/carddisp.pl?gene=ACTN3
CHCHD10	Coiled-Coil-Helix-Coiled-Coil-Helix Domain Containing 10	Protein Coding	35	GC22M023765	0.152689	https://www.genecards.org/cgi-bin/carddisp.pl?gene=CHCHD10
COG5	Component Of Oligomeric Golgi Complex 5	Protein Coding	35	GC07M107201	0.152689	https://www.genecards.org/cgi-bin/carddisp.pl?gene=COG5
DSPP	Dentin Sialophosphoprotein	Protein Coding	35	GC04P087608	0.152689	https://www.genecards.org/cgi-bin/carddisp.pl?gene=DSPP
EPRS1	Glutamyl-Prolyl-TRNA Synthetase 1	Protein Coding	35	GC01M219969	0.152689	https://www.genecards.org/cgi-bin/carddisp.pl?gene=EPRS1
FBXO32	F-Box Protein 32	Protein Coding	35	GC08M123507	0.152689	https://www.genecards.org/cgi-bin/carddisp.pl?gene=FBXO32
PRRT2	Proline Rich Transmembrane Protein 2	Protein Coding	35	GC16P029811	0.152689	https://www.genecards.org/cgi-bin/carddisp.pl?gene=PRRT2
RPL6	Ribosomal Protein L6	Protein Coding	35	GC12M112320	0.152689	https://www.genecards.org/cgi-bin/carddisp.pl?gene=RPL6
SNRPD2	Small Nuclear Ribonucleoprotein D2 Polypeptide	Protein Coding	35	GC19M063963	0.152689	https://www.genecards.org/cgi-bin/carddisp.pl?gene=SNRPD2
KLF9	Kruppel Like Factor 9	Protein Coding	34	GC09M070384	0.152689	https://www.genecards.org/cgi-bin/carddisp.pl?gene=KLF9
PSMD1	Proteasome 26S Subunit, Non-ATPase 1	Protein Coding	34	GC02P231056	0.152689	https://www.genecards.org/cgi-bin/carddisp.pl?gene=PSMD1
PTPA	Protein Phosphatase 2 Phosphatase Activator	Protein Coding	34	GC09P129111	0.152689	https://www.genecards.org/cgi-bin/carddisp.pl?gene=PTPA
UFD1	Ubiquitin Recognition Factor In ER Associated Degradation 1	Protein Coding	34	GC22M019450	0.152689	https://www.genecards.org/cgi-bin/carddisp.pl?gene=UFD1
DHX15	DEAH-Box Helicase 15	Protein Coding	33	GC04M024519	0.152689	https://www.genecards.org/cgi-bin/carddisp.pl?gene=DHX15
ATG13	Autophagy Related 13	Protein Coding	32	GC11P046646	0.152689	https://www.genecards.org/cgi-bin/carddisp.pl?gene=ATG13
BLOC1S1	Biogenesis Of Lysosomal Organelles Complex 1 Subunit 1	Protein Coding	32	GC12P055861	0.152689	https://www.genecards.org/cgi-bin/carddisp.pl?gene=BLOC1S1
CALHM1	Calcium Homeostasis Modulator 1	Protein Coding	32	GC10M103454	0.152689	https://www.genecards.org/cgi-bin/carddisp.pl?gene=CALHM1
IFNL3	Interferon Lambda 3	Protein Coding	32	GC19M039243	0.152689	https://www.genecards.org/cgi-bin/carddisp.pl?gene=IFNL3
POMGNT2	Protein O-Linked Mannose N-Acetylglucosaminyltransferase 2 (Beta 1,4-)	Protein Coding	32	GC03M043121	0.152689	https://www.genecards.org/cgi-bin/carddisp.pl?gene=POMGNT2
PYROXD1	Pyridine Nucleotide-Disulphide Oxidoreductase Domain 1	Protein Coding	32	GC12P021437	0.152689	https://www.genecards.org/cgi-bin/carddisp.pl?gene=PYROXD1
SEC16A	SEC16 Homolog A, Endoplasmic Reticulum Export Factor	Protein Coding	32	GC09M136440	0.152689	https://www.genecards.org/cgi-bin/carddisp.pl?gene=SEC16A
PHLDA1	Pleckstrin Homology Like Domain Family A Member 1	Protein Coding	31	GC12M076025	0.152689	https://www.genecards.org/cgi-bin/carddisp.pl?gene=PHLDA1
H4-16	H4 Histone 16	Protein Coding	30	GC12M020508	0.152689	https://www.genecards.org/cgi-bin/carddisp.pl?gene=H4-16
ZBTB8OS	Zinc Finger And BTB Domain Containing 8 Opposite Strand	Protein Coding	30	GC01M032600	0.152689	https://www.genecards.org/cgi-bin/carddisp.pl?gene=ZBTB8OS
GCN1	GCN1 Activator Of EIF2AK4	Protein Coding	29	GC12M120128	0.152689	https://www.genecards.org/cgi-bin/carddisp.pl?gene=GCN1
SPPL2C	Signal Peptide Peptidase Like 2C	Protein Coding	29	GC17P045844	0.152689	https://www.genecards.org/cgi-bin/carddisp.pl?gene=SPPL2C
MIR146A	MicroRNA 146a	RNA Gene	21	GC05P160485	0.152689	https://www.genecards.org/cgi-bin/carddisp.pl?gene=MIR146A
MIR155	MicroRNA 155	RNA Gene	21	GC21P025573	0.152689	https://www.genecards.org/cgi-bin/carddisp.pl?gene=MIR155
IFNL4	Interferon Lambda 4 (Gene/Pseudogene)	Protein Coding	18	GC19M039246	0.152689	https://www.genecards.org/cgi-bin/carddisp.pl?gene=IFNL4
MFF-DT	MFF Divergent Transcript	RNA Gene	13	GC02M227223	0.152689	https://www.genecards.org/cgi-bin/carddisp.pl?gene=MFF-DT
LOC109279247	FGF21/FUT1 Promoter Region	Biological Region	2	GC19P064014	0.152689	https://www.genecards.org/cgi-bin/carddisp.pl?gene=LOC109279247
CDK6	Cyclin Dependent Kinase 6	Protein Coding	47	GC07M092604	0.107968	https://www.genecards.org/cgi-bin/carddisp.pl?gene=CDK6
CTSB	Cathepsin B	Protein Coding	47	GC08M011842	0.107968	https://www.genecards.org/cgi-bin/carddisp.pl?gene=CTSB
CTSD	Cathepsin D	Protein Coding	47	GC11M001752	0.107968	https://www.genecards.org/cgi-bin/carddisp.pl?gene=CTSD
IDH1	Isocitrate Dehydrogenase (NADP(+)) 1	Protein Coding	47	GC02M208236	0.107968	https://www.genecards.org/cgi-bin/carddisp.pl?gene=IDH1
IDH2	Isocitrate Dehydrogenase (NADP(+)) 2	Protein Coding	47	GC15M090083	0.107968	https://www.genecards.org/cgi-bin/carddisp.pl?gene=IDH2
IKBKB	Inhibitor Of Nuclear Factor Kappa B Kinase Subunit Beta	Protein Coding	47	GC08P042271	0.107968	https://www.genecards.org/cgi-bin/carddisp.pl?gene=IKBKB
KIT	KIT Proto-Oncogene, Receptor Tyrosine Kinase	Protein Coding	47	GC04P054657	0.107968	https://www.genecards.org/cgi-bin/carddisp.pl?gene=KIT
RPS6KA3	Ribosomal Protein S6 Kinase A3	Protein Coding	47	GC0XM020149	0.107968	https://www.genecards.org/cgi-bin/carddisp.pl?gene=RPS6KA3
STAT1	Signal Transducer And Activator Of Transcription 1	Protein Coding	47	GC02M190908	0.107968	https://www.genecards.org/cgi-bin/carddisp.pl?gene=STAT1
STAT3	Signal Transducer And Activator Of Transcription 3	Protein Coding	47	GC17M042313	0.107968	https://www.genecards.org/cgi-bin/carddisp.pl?gene=STAT3
ACE	Angiotensin I Converting Enzyme	Protein Coding	46	GC17P063477	0.107968	https://www.genecards.org/cgi-bin/carddisp.pl?gene=ACE
CA2	Carbonic Anhydrase 2	Protein Coding	46	GC08P085463	0.107968	https://www.genecards.org/cgi-bin/carddisp.pl?gene=CA2
CDC42	Cell Division Cycle 42	Protein Coding	46	GC01P022292	0.107968	https://www.genecards.org/cgi-bin/carddisp.pl?gene=CDC42
GNAS	GNAS Complex Locus	Protein Coding	46	GC20P058839	0.107968	https://www.genecards.org/cgi-bin/carddisp.pl?gene=GNAS
LDHA	Lactate Dehydrogenase A	Protein Coding	46	GC11P018394	0.107968	https://www.genecards.org/cgi-bin/carddisp.pl?gene=LDHA
PRKACA	Protein Kinase CAMP-Activated Catalytic Subunit Alpha	Protein Coding	46	GC19M014453	0.107968	https://www.genecards.org/cgi-bin/carddisp.pl?gene=PRKACA
ADK	Adenosine Kinase	Protein Coding	45	GC10P074152	0.107968	https://www.genecards.org/cgi-bin/carddisp.pl?gene=ADK
DSP	Desmoplakin	Protein Coding	45	GC06P007541	0.107968	https://www.genecards.org/cgi-bin/carddisp.pl?gene=DSP
PPIB	Peptidylprolyl Isomerase B	Protein Coding	45	GC15M064155	0.107968	https://www.genecards.org/cgi-bin/carddisp.pl?gene=PPIB
PRKCA	Protein Kinase C Alpha	Protein Coding	45	GC17P066302	0.107968	https://www.genecards.org/cgi-bin/carddisp.pl?gene=PRKCA
PRKDC	Protein Kinase, DNA-Activated, Catalytic Subunit	Protein Coding	45	GC08M047773	0.107968	https://www.genecards.org/cgi-bin/carddisp.pl?gene=PRKDC
SLC12A2	Solute Carrier Family 12 Member 2	Protein Coding	45	GC05P128083	0.107968	https://www.genecards.org/cgi-bin/carddisp.pl?gene=SLC12A2
ACAT1	Acetyl-CoA Acetyltransferase 1	Protein Coding	44	GC11P108121	0.107968	https://www.genecards.org/cgi-bin/carddisp.pl?gene=ACAT1
ACTB	Actin Beta	Protein Coding	44	GC07M005527	0.107968	https://www.genecards.org/cgi-bin/carddisp.pl?gene=ACTB
ACTN1	Actinin Alpha 1	Protein Coding	44	GC14M068874	0.107968	https://www.genecards.org/cgi-bin/carddisp.pl?gene=ACTN1
AHCY	Adenosylhomocysteinase	Protein Coding	44	GC20M034771	0.107968	https://www.genecards.org/cgi-bin/carddisp.pl?gene=AHCY
ATP2A1	ATPase Sarcoplasmic/Endoplasmic Reticulum Ca2+ Transporting 1	Protein Coding	44	GC16P040095	0.107968	https://www.genecards.org/cgi-bin/carddisp.pl?gene=ATP2A1
CACNA1G	Calcium Voltage-Gated Channel Subunit Alpha1 G	Protein Coding	44	GC17P053571	0.107968	https://www.genecards.org/cgi-bin/carddisp.pl?gene=CACNA1G
CAD	Carbamoyl-Phosphate Synthetase 2, Aspartate Transcarbamylase, And Dihydroorotase	Protein Coding	44	GC02P027217	0.107968	https://www.genecards.org/cgi-bin/carddisp.pl?gene=CAD
CBS	Cystathionine Beta-Synthase	Protein Coding	44	GC21M043053	0.107968	https://www.genecards.org/cgi-bin/carddisp.pl?gene=CBS
CP	Ceruloplasmin	Protein Coding	44	GC03M149162	0.107968	https://www.genecards.org/cgi-bin/carddisp.pl?gene=CP
CTH	Cystathionine Gamma-Lyase	Protein Coding	44	GC01P070411	0.107968	https://www.genecards.org/cgi-bin/carddisp.pl?gene=CTH
DAPK1	Death Associated Protein Kinase 1	Protein Coding	44	GC09P087497	0.107968	https://www.genecards.org/cgi-bin/carddisp.pl?gene=DAPK1
DLD	Dihydrolipoamide Dehydrogenase	Protein Coding	44	GC07P107890	0.107968	https://www.genecards.org/cgi-bin/carddisp.pl?gene=DLD
DNM2	Dynamin 2	Protein Coding	44	GC19P010718	0.107968	https://www.genecards.org/cgi-bin/carddisp.pl?gene=DNM2
FBP1	Fructose-Bisphosphatase 1	Protein Coding	44	GC09M094603	0.107968	https://www.genecards.org/cgi-bin/carddisp.pl?gene=FBP1
G6PD	Glucose-6-Phosphate Dehydrogenase	Protein Coding	44	GC0XM154531	0.107968	https://www.genecards.org/cgi-bin/carddisp.pl?gene=G6PD
HK1	Hexokinase 1	Protein Coding	44	GC10P069269	0.107968	https://www.genecards.org/cgi-bin/carddisp.pl?gene=HK1
MSH6	MutS Homolog 6	Protein Coding	44	GC02P047695	0.107968	https://www.genecards.org/cgi-bin/carddisp.pl?gene=MSH6
NGF	Nerve Growth Factor	Protein Coding	44	GC01M115285	0.107968	https://www.genecards.org/cgi-bin/carddisp.pl?gene=NGF
NR3C1	Nuclear Receptor Subfamily 3 Group C Member 1	Protein Coding	44	GC05M143277	0.107968	https://www.genecards.org/cgi-bin/carddisp.pl?gene=NR3C1
PARP1	Poly(ADP-Ribose) Polymerase 1	Protein Coding	44	GC01M226360	0.107968	https://www.genecards.org/cgi-bin/carddisp.pl?gene=PARP1
PIK3C3	Phosphatidylinositol 3-Kinase Catalytic Subunit Type 3	Protein Coding	44	GC18P041955	0.107968	https://www.genecards.org/cgi-bin/carddisp.pl?gene=PIK3C3
PLAT	Plasminogen Activator, Tissue Type	Protein Coding	44	GC08M042174	0.107968	https://www.genecards.org/cgi-bin/carddisp.pl?gene=PLAT
SCN8A	Sodium Voltage-Gated Channel Alpha Subunit 8	Protein Coding	44	GC12P051590	0.107968	https://www.genecards.org/cgi-bin/carddisp.pl?gene=SCN8A
TF	Transferrin	Protein Coding	44	GC03P133912	0.107968	https://www.genecards.org/cgi-bin/carddisp.pl?gene=TF
TUBB	Tubulin Beta Class I	Protein Coding	44	GC06P080331	0.107968	https://www.genecards.org/cgi-bin/carddisp.pl?gene=TUBB
USP7	Ubiquitin Specific Peptidase 7	Protein Coding	44	GC16M008892	0.107968	https://www.genecards.org/cgi-bin/carddisp.pl?gene=USP7
AIFM1	Apoptosis Inducing Factor Mitochondria Associated 1	Protein Coding	43	GC0XM130129	0.107968	https://www.genecards.org/cgi-bin/carddisp.pl?gene=AIFM1
AK2	Adenylate Kinase 2	Protein Coding	43	GC01M033007	0.107968	https://www.genecards.org/cgi-bin/carddisp.pl?gene=AK2
ALDOA	Aldolase, Fructose-Bisphosphate A	Protein Coding	43	GC16P030064	0.107968	https://www.genecards.org/cgi-bin/carddisp.pl?gene=ALDOA
ANXA1	Annexin A1	Protein Coding	43	GC09P073151	0.107968	https://www.genecards.org/cgi-bin/carddisp.pl?gene=ANXA1
ATP1B1	ATPase Na+/K+ Transporting Subunit Beta 1	Protein Coding	43	GC01P169105	0.107968	https://www.genecards.org/cgi-bin/carddisp.pl?gene=ATP1B1
CPT1A	Carnitine Palmitoyltransferase 1A	Protein Coding	43	GC11M068754	0.107968	https://www.genecards.org/cgi-bin/carddisp.pl?gene=CPT1A
CSNK1A1	Casein Kinase 1 Alpha 1	Protein Coding	43	GC05M149492	0.107968	https://www.genecards.org/cgi-bin/carddisp.pl?gene=CSNK1A1
EEF2	Eukaryotic Translation Elongation Factor 2	Protein Coding	43	GC19M003976	0.107968	https://www.genecards.org/cgi-bin/carddisp.pl?gene=EEF2
EIF4E	Eukaryotic Translation Initiation Factor 4E	Protein Coding	43	GC04M098879	0.107968	https://www.genecards.org/cgi-bin/carddisp.pl?gene=EIF4E
FLNB	Filamin B	Protein Coding	43	GC03P058008	0.107968	https://www.genecards.org/cgi-bin/carddisp.pl?gene=FLNB
GALK1	Galactokinase 1	Protein Coding	43	GC17M075751	0.107968	https://www.genecards.org/cgi-bin/carddisp.pl?gene=GALK1
GDNF	Glial Cell Derived Neurotrophic Factor	Protein Coding	43	GC05M037812	0.107968	https://www.genecards.org/cgi-bin/carddisp.pl?gene=GDNF
GPI	Glucose-6-Phosphate Isomerase	Protein Coding	43	GC19P063413	0.107968	https://www.genecards.org/cgi-bin/carddisp.pl?gene=GPI
GSN	Gelsolin	Protein Coding	43	GC09P121201	0.107968	https://www.genecards.org/cgi-bin/carddisp.pl?gene=GSN
MTAP	Methylthioadenosine Phosphorylase	Protein Coding	43	GC09P021792	0.107968	https://www.genecards.org/cgi-bin/carddisp.pl?gene=MTAP
MTHFR	Methylenetetrahydrofolate Reductase	Protein Coding	43	GC01M011785	0.107968	https://www.genecards.org/cgi-bin/carddisp.pl?gene=MTHFR
MYL2	Myosin Light Chain 2	Protein Coding	43	GC12M110910	0.107968	https://www.genecards.org/cgi-bin/carddisp.pl?gene=MYL2
NQO1	NAD(P)H Quinone Dehydrogenase 1	Protein Coding	43	GC16M069706	0.107968	https://www.genecards.org/cgi-bin/carddisp.pl?gene=NQO1
RHO	Rhodopsin	Protein Coding	43	GC03P133835	0.107968	https://www.genecards.org/cgi-bin/carddisp.pl?gene=RHO
RPS6KB1	Ribosomal Protein S6 Kinase B1	Protein Coding	43	GC17P059893	0.107968	https://www.genecards.org/cgi-bin/carddisp.pl?gene=RPS6KB1
RRAS2	RAS Related 2	Protein Coding	43	GC11M014299	0.107968	https://www.genecards.org/cgi-bin/carddisp.pl?gene=RRAS2
TTR	Transthyretin	Protein Coding	43	GC18P031557	0.107968	https://www.genecards.org/cgi-bin/carddisp.pl?gene=TTR
ABCC6	ATP Binding Cassette Subfamily C Member 6	Protein Coding	42	GC16M016148	0.107968	https://www.genecards.org/cgi-bin/carddisp.pl?gene=ABCC6
ACLY	ATP Citrate Lyase	Protein Coding	42	GC17M041866	0.107968	https://www.genecards.org/cgi-bin/carddisp.pl?gene=ACLY
ACO2	Aconitase 2	Protein Coding	42	GC22P041517	0.107968	https://www.genecards.org/cgi-bin/carddisp.pl?gene=ACO2
ACTN4	Actinin Alpha 4	Protein Coding	42	GC19P038647	0.107968	https://www.genecards.org/cgi-bin/carddisp.pl?gene=ACTN4
ADH5	Alcohol Dehydrogenase 5 (Class III), Chi Polypeptide	Protein Coding	42	GC04M099070	0.107968	https://www.genecards.org/cgi-bin/carddisp.pl?gene=ADH5
AKR1C3	Aldo-Keto Reductase Family 1 Member C3	Protein Coding	42	GC10P005035	0.107968	https://www.genecards.org/cgi-bin/carddisp.pl?gene=AKR1C3
APRT	Adenine Phosphoribosyltransferase	Protein Coding	42	GC16M088810	0.107968	https://www.genecards.org/cgi-bin/carddisp.pl?gene=APRT
ARHGDIA	Rho GDP Dissociation Inhibitor Alpha	Protein Coding	42	GC17M081867	0.107968	https://www.genecards.org/cgi-bin/carddisp.pl?gene=ARHGDIA
BUB3	BUB3 Mitotic Checkpoint Protein	Protein Coding	42	GC10P123154	0.107968	https://www.genecards.org/cgi-bin/carddisp.pl?gene=BUB3
CACNB2	Calcium Voltage-Gated Channel Auxiliary Subunit Beta 2	Protein Coding	42	GC10P018165	0.107968	https://www.genecards.org/cgi-bin/carddisp.pl?gene=CACNB2
CTNNA1	Catenin Alpha 1	Protein Coding	42	GC05P138613	0.107968	https://www.genecards.org/cgi-bin/carddisp.pl?gene=CTNNA1
CTSL	Cathepsin L	Protein Coding	42	GC09P087725	0.107968	https://www.genecards.org/cgi-bin/carddisp.pl?gene=CTSL
DIAPH1	Diaphanous Related Formin 1	Protein Coding	42	GC05M141516	0.107968	https://www.genecards.org/cgi-bin/carddisp.pl?gene=DIAPH1
DNM1L	Dynamin 1 Like	Protein Coding	42	GC12P032679	0.107968	https://www.genecards.org/cgi-bin/carddisp.pl?gene=DNM1L
ECHS1	Enoyl-CoA Hydratase, Short Chain 1	Protein Coding	42	GC10M133362	0.107968	https://www.genecards.org/cgi-bin/carddisp.pl?gene=ECHS1
ENO1	Enolase 1	Protein Coding	42	GC01M008861	0.107968	https://www.genecards.org/cgi-bin/carddisp.pl?gene=ENO1
FANCD2	FA Complementation Group D2	Protein Coding	42	GC03P010026	0.107968	https://www.genecards.org/cgi-bin/carddisp.pl?gene=FANCD2
GOT2	Glutamic-Oxaloacetic Transaminase 2	Protein Coding	42	GC16M058707	0.107968	https://www.genecards.org/cgi-bin/carddisp.pl?gene=GOT2
GPD2	Glycerol-3-Phosphate Dehydrogenase 2	Protein Coding	42	GC02P156435	0.107968	https://www.genecards.org/cgi-bin/carddisp.pl?gene=GPD2
GRHPR	Glyoxylate And Hydroxypyruvate Reductase	Protein Coding	42	GC09P040221	0.107968	https://www.genecards.org/cgi-bin/carddisp.pl?gene=GRHPR
GSTM3	Glutathione S-Transferase Mu 3	Protein Coding	42	GC01M109733	0.107968	https://www.genecards.org/cgi-bin/carddisp.pl?gene=GSTM3
HPRT1	Hypoxanthine Phosphoribosyltransferase 1	Protein Coding	42	GC0XP134460	0.107968	https://www.genecards.org/cgi-bin/carddisp.pl?gene=HPRT1
HSP90AB1	Heat Shock Protein 90 Alpha Family Class B Member 1	Protein Coding	42	GC06P044246	0.107968	https://www.genecards.org/cgi-bin/carddisp.pl?gene=HSP90AB1
KMT2A	Lysine Methyltransferase 2A	Protein Coding	42	GC11P118436	0.107968	https://www.genecards.org/cgi-bin/carddisp.pl?gene=KMT2A
KRT8	Keratin 8	Protein Coding	42	GC12M052897	0.107968	https://www.genecards.org/cgi-bin/carddisp.pl?gene=KRT8
KYNU	Kynureninase	Protein Coding	42	GC02P142877	0.107968	https://www.genecards.org/cgi-bin/carddisp.pl?gene=KYNU
LMNB1	Lamin B1	Protein Coding	42	GC05P126776	0.107968	https://www.genecards.org/cgi-bin/carddisp.pl?gene=LMNB1
NAMPT	Nicotinamide Phosphoribosyltransferase	Protein Coding	42	GC07M106248	0.107968	https://www.genecards.org/cgi-bin/carddisp.pl?gene=NAMPT
NDUFS7	NADH:Ubiquinone Oxidoreductase Core Subunit S7	Protein Coding	42	GC19P002589	0.107968	https://www.genecards.org/cgi-bin/carddisp.pl?gene=NDUFS7
NR1H2	Nuclear Receptor Subfamily 1 Group H Member 2	Protein Coding	42	GC19P050329	0.107968	https://www.genecards.org/cgi-bin/carddisp.pl?gene=NR1H2
NRP1	Neuropilin 1	Protein Coding	42	GC10M033177	0.107968	https://www.genecards.org/cgi-bin/carddisp.pl?gene=NRP1
NT5C2	5'-Nucleotidase, Cytosolic II	Protein Coding	42	GC10M103088	0.107968	https://www.genecards.org/cgi-bin/carddisp.pl?gene=NT5C2
PC	Pyruvate Carboxylase	Protein Coding	42	GC11M066848	0.107968	https://www.genecards.org/cgi-bin/carddisp.pl?gene=PC
PCCA	Propionyl-CoA Carboxylase Subunit Alpha	Protein Coding	42	GC13P100089	0.107968	https://www.genecards.org/cgi-bin/carddisp.pl?gene=PCCA
PCCB	Propionyl-CoA Carboxylase Subunit Beta	Protein Coding	42	GC03P136250	0.107968	https://www.genecards.org/cgi-bin/carddisp.pl?gene=PCCB
PFN1	Profilin 1	Protein Coding	42	GC17M004945	0.107968	https://www.genecards.org/cgi-bin/carddisp.pl?gene=PFN1
PGD	Phosphogluconate Dehydrogenase	Protein Coding	42	GC01P010398	0.107968	https://www.genecards.org/cgi-bin/carddisp.pl?gene=PGD
PNP	Purine Nucleoside Phosphorylase	Protein Coding	42	GC14P020468	0.107968	https://www.genecards.org/cgi-bin/carddisp.pl?gene=PNP
PRKCB	Protein Kinase C Beta	Protein Coding	42	GC16P024204	0.107968	https://www.genecards.org/cgi-bin/carddisp.pl?gene=PRKCB
PRPS1	Phosphoribosyl Pyrophosphate Synthetase 1	Protein Coding	42	GC0XP107628	0.107968	https://www.genecards.org/cgi-bin/carddisp.pl?gene=PRPS1
PSAT1	Phosphoserine Aminotransferase 1	Protein Coding	42	GC09P078297	0.107968	https://www.genecards.org/cgi-bin/carddisp.pl?gene=PSAT1
RAB11A	RAB11A, Member RAS Oncogene Family	Protein Coding	42	GC15P114654	0.107968	https://www.genecards.org/cgi-bin/carddisp.pl?gene=RAB11A
RAB7A	RAB7A, Member RAS Oncogene Family	Protein Coding	42	GC03P133819	0.107968	https://www.genecards.org/cgi-bin/carddisp.pl?gene=RAB7A
ROCK2	Rho Associated Coiled-Coil Containing Protein Kinase 2	Protein Coding	42	GC02M011297	0.107968	https://www.genecards.org/cgi-bin/carddisp.pl?gene=ROCK2
RPL11	Ribosomal Protein L11	Protein Coding	42	GC01P023691	0.107968	https://www.genecards.org/cgi-bin/carddisp.pl?gene=RPL11
RPL5	Ribosomal Protein L5	Protein Coding	42	GC01P092832	0.107968	https://www.genecards.org/cgi-bin/carddisp.pl?gene=RPL5
SLC25A1	Solute Carrier Family 25 Member 1	Protein Coding	42	GC22M019311	0.107968	https://www.genecards.org/cgi-bin/carddisp.pl?gene=SLC25A1
TPI1	Triosephosphate Isomerase 1	Protein Coding	42	GC12P019844	0.107968	https://www.genecards.org/cgi-bin/carddisp.pl?gene=TPI1
TPM3	Tropomyosin 3	Protein Coding	42	GC01M154127	0.107968	https://www.genecards.org/cgi-bin/carddisp.pl?gene=TPM3
TRPV6	Transient Receptor Potential Cation Channel Subfamily V Member 6	Protein Coding	42	GC07M142871	0.107968	https://www.genecards.org/cgi-bin/carddisp.pl?gene=TRPV6
TTN	Titin	Protein Coding	42	GC02M178525	0.107968	https://www.genecards.org/cgi-bin/carddisp.pl?gene=TTN
TXNRD1	Thioredoxin Reductase 1	Protein Coding	42	GC12P104215	0.107968	https://www.genecards.org/cgi-bin/carddisp.pl?gene=TXNRD1
VCL	Vinculin	Protein Coding	42	GC10P073995	0.107968	https://www.genecards.org/cgi-bin/carddisp.pl?gene=VCL
YWHAB	Tyrosine 3-Monooxygenase/Tryptophan 5-Monooxygenase Activation Protein Beta	Protein Coding	42	GC20P044885	0.107968	https://www.genecards.org/cgi-bin/carddisp.pl?gene=YWHAB
YWHAH	Tyrosine 3-Monooxygenase/Tryptophan 5-Monooxygenase Activation Protein Eta	Protein Coding	42	GC22P031944	0.107968	https://www.genecards.org/cgi-bin/carddisp.pl?gene=YWHAH
AKR1C2	Aldo-Keto Reductase Family 1 Member C2	Protein Coding	41	GC10M004987	0.107968	https://www.genecards.org/cgi-bin/carddisp.pl?gene=AKR1C2
ANXA5	Annexin A5	Protein Coding	41	GC04M121667	0.107968	https://www.genecards.org/cgi-bin/carddisp.pl?gene=ANXA5
ARF1	ADP Ribosylation Factor 1	Protein Coding	41	GC01P228082	0.107968	https://www.genecards.org/cgi-bin/carddisp.pl?gene=ARF1
ATIC	5-Aminoimidazole-4-Carboxamide Ribonucleotide Formyltransferase/IMP Cyclohydrolase	Protein Coding	41	GC02P215311	0.107968	https://www.genecards.org/cgi-bin/carddisp.pl?gene=ATIC
COL4A2	Collagen Type IV Alpha 2 Chain	Protein Coding	41	GC13P110305	0.107968	https://www.genecards.org/cgi-bin/carddisp.pl?gene=COL4A2
DDX3X	DEAD-Box Helicase 3 X-Linked	Protein Coding	41	GC0XP041333	0.107968	https://www.genecards.org/cgi-bin/carddisp.pl?gene=DDX3X
DDX5	DEAD-Box Helicase 5	Protein Coding	41	GC17M064498	0.107968	https://www.genecards.org/cgi-bin/carddisp.pl?gene=DDX5
DDX6	DEAD-Box Helicase 6	Protein Coding	41	GC11M118748	0.107968	https://www.genecards.org/cgi-bin/carddisp.pl?gene=DDX6
EEF1A2	Eukaryotic Translation Elongation Factor 1 Alpha 2	Protein Coding	41	GC20M063488	0.107968	https://www.genecards.org/cgi-bin/carddisp.pl?gene=EEF1A2
ETFA	Electron Transfer Flavoprotein Subunit Alpha	Protein Coding	41	GC15M081540	0.107968	https://www.genecards.org/cgi-bin/carddisp.pl?gene=ETFA
FH	Fumarate Hydratase	Protein Coding	41	GC01M241499	0.107968	https://www.genecards.org/cgi-bin/carddisp.pl?gene=FH
FLNC	Filamin C	Protein Coding	41	GC07P128830	0.107968	https://www.genecards.org/cgi-bin/carddisp.pl?gene=FLNC
GADD45A	Growth Arrest And DNA Damage Inducible Alpha	Protein Coding	41	GC01P067685	0.107968	https://www.genecards.org/cgi-bin/carddisp.pl?gene=GADD45A
HBB	Hemoglobin Subunit Beta	Protein Coding	41	GC11M006315	0.107968	https://www.genecards.org/cgi-bin/carddisp.pl?gene=HBB
HMGA1	High Mobility Group AT-Hook 1	Protein Coding	41	GC06P080476	0.107968	https://www.genecards.org/cgi-bin/carddisp.pl?gene=HMGA1
HNRNPA1	Heterogeneous Nuclear Ribonucleoprotein A1	Protein Coding	41	GC12P054280	0.107968	https://www.genecards.org/cgi-bin/carddisp.pl?gene=HNRNPA1
HNRNPA2B1	Heterogeneous Nuclear Ribonucleoprotein A2/B1	Protein Coding	41	GC07M026174	0.107968	https://www.genecards.org/cgi-bin/carddisp.pl?gene=HNRNPA2B1
HSD17B4	Hydroxysteroid 17-Beta Dehydrogenase 4	Protein Coding	41	GC05P119452	0.107968	https://www.genecards.org/cgi-bin/carddisp.pl?gene=HSD17B4
MDH1	Malate Dehydrogenase 1	Protein Coding	41	GC02P063557	0.107968	https://www.genecards.org/cgi-bin/carddisp.pl?gene=MDH1
NME1	NME/NM23 Nucleoside Diphosphate Kinase 1	Protein Coding	41	GC17P053581	0.107968	https://www.genecards.org/cgi-bin/carddisp.pl?gene=NME1
NNT	Nicotinamide Nucleotide Transhydrogenase	Protein Coding	41	GC05P044262	0.107968	https://www.genecards.org/cgi-bin/carddisp.pl?gene=NNT
OGDH	Oxoglutarate Dehydrogenase	Protein Coding	41	GC07P044606	0.107968	https://www.genecards.org/cgi-bin/carddisp.pl?gene=OGDH
PPP2CB	Protein Phosphatase 2 Catalytic Subunit Beta	Protein Coding	41	GC08M030762	0.107968	https://www.genecards.org/cgi-bin/carddisp.pl?gene=PPP2CB
SPTA1	Spectrin Alpha, Erythrocytic 1	Protein Coding	41	GC01M158610	0.107968	https://www.genecards.org/cgi-bin/carddisp.pl?gene=SPTA1
SPTBN1	Spectrin Beta, Non-Erythrocytic 1	Protein Coding	41	GC02P054456	0.107968	https://www.genecards.org/cgi-bin/carddisp.pl?gene=SPTBN1
SUCLG1	Succinate-CoA Ligase GDP/ADP-Forming Subunit Alpha	Protein Coding	41	GC02M084423	0.107968	https://www.genecards.org/cgi-bin/carddisp.pl?gene=SUCLG1
TKT	Transketolase	Protein Coding	41	GC03M053224	0.107968	https://www.genecards.org/cgi-bin/carddisp.pl?gene=TKT
TPT1	Tumor Protein, Translationally-Controlled 1	Protein Coding	41	GC13M045333	0.107968	https://www.genecards.org/cgi-bin/carddisp.pl?gene=TPT1
TUFM	Tu Translation Elongation Factor, Mitochondrial	Protein Coding	41	GC16M036335	0.107968	https://www.genecards.org/cgi-bin/carddisp.pl?gene=TUFM
UQCRFS1	Ubiquinol-Cytochrome C Reductase, Rieske Iron-Sulfur Polypeptide 1	Protein Coding	41	GC19M029205	0.107968	https://www.genecards.org/cgi-bin/carddisp.pl?gene=UQCRFS1
ACO1	Aconitase 1	Protein Coding	40	GC09P032374	0.107968	https://www.genecards.org/cgi-bin/carddisp.pl?gene=ACO1
AGER	Advanced Glycosylation End-Product Specific Receptor	Protein Coding	40	GC06M032180	0.107968	https://www.genecards.org/cgi-bin/carddisp.pl?gene=AGER
AKAP9	A-Kinase Anchoring Protein 9	Protein Coding	40	GC07P091940	0.107968	https://www.genecards.org/cgi-bin/carddisp.pl?gene=AKAP9
ALDH18A1	Aldehyde Dehydrogenase 18 Family Member A1	Protein Coding	40	GC10M095605	0.107968	https://www.genecards.org/cgi-bin/carddisp.pl?gene=ALDH18A1
ALDH1B1	Aldehyde Dehydrogenase 1 Family Member B1	Protein Coding	40	GC09P038392	0.107968	https://www.genecards.org/cgi-bin/carddisp.pl?gene=ALDH1B1
AMD1	Adenosylmethionine Decarboxylase 1	Protein Coding	40	GC06P110814	0.107968	https://www.genecards.org/cgi-bin/carddisp.pl?gene=AMD1
APOH	Apolipoprotein H	Protein Coding	40	GC17M066212	0.107968	https://www.genecards.org/cgi-bin/carddisp.pl?gene=APOH
ATP6V1A	ATPase H+ Transporting V1 Subunit A	Protein Coding	40	GC03P113747	0.107968	https://www.genecards.org/cgi-bin/carddisp.pl?gene=ATP6V1A
BECN1	Beclin 1	Protein Coding	40	GC17M042810	0.107968	https://www.genecards.org/cgi-bin/carddisp.pl?gene=BECN1
CFL1	Cofilin 1	Protein Coding	40	GC11M065823	0.107968	https://www.genecards.org/cgi-bin/carddisp.pl?gene=CFL1
CHD4	Chromodomain Helicase DNA Binding Protein 4	Protein Coding	40	GC12M006570	0.107968	https://www.genecards.org/cgi-bin/carddisp.pl?gene=CHD4
CS	Citrate Synthase	Protein Coding	40	GC12M056271	0.107968	https://www.genecards.org/cgi-bin/carddisp.pl?gene=CS
CSTA	Cystatin A	Protein Coding	40	GC03P122325	0.107968	https://www.genecards.org/cgi-bin/carddisp.pl?gene=CSTA
DOCK2	Dedicator Of Cytokinesis 2	Protein Coding	40	GC05P169637	0.107968	https://www.genecards.org/cgi-bin/carddisp.pl?gene=DOCK2
DPAGT1	Dolichyl-Phosphate N-Acetylglucosaminephosphotransferase 1	Protein Coding	40	GC11M119096	0.107968	https://www.genecards.org/cgi-bin/carddisp.pl?gene=DPAGT1
EHMT2	Euchromatic Histone Lysine Methyltransferase 2	Protein Coding	40	GC06M031879	0.107968	https://www.genecards.org/cgi-bin/carddisp.pl?gene=EHMT2
EIF4A1	Eukaryotic Translation Initiation Factor 4A1	Protein Coding	40	GC17P007572	0.107968	https://www.genecards.org/cgi-bin/carddisp.pl?gene=EIF4A1
FUS	FUS RNA Binding Protein	Protein Coding	40	GC16P031180	0.107968	https://www.genecards.org/cgi-bin/carddisp.pl?gene=FUS
HSD17B10	Hydroxysteroid 17-Beta Dehydrogenase 10	Protein Coding	40	GC0XM053431	0.107968	https://www.genecards.org/cgi-bin/carddisp.pl?gene=HSD17B10
HSPA1L	Heat Shock Protein Family A (Hsp70) Member 1 Like	Protein Coding	40	GC06M031809	0.107968	https://www.genecards.org/cgi-bin/carddisp.pl?gene=HSPA1L
HSPA2	Heat Shock Protein Family A (Hsp70) Member 2	Protein Coding	40	GC14P064535	0.107968	https://www.genecards.org/cgi-bin/carddisp.pl?gene=HSPA2
HSPB8	Heat Shock Protein Family B (Small) Member 8	Protein Coding	40	GC12P119173	0.107968	https://www.genecards.org/cgi-bin/carddisp.pl?gene=HSPB8
LTA4H	Leukotriene A4 Hydrolase	Protein Coding	40	GC12M096000	0.107968	https://www.genecards.org/cgi-bin/carddisp.pl?gene=LTA4H
MCM3	Minichromosome Maintenance Complex Component 3	Protein Coding	40	GC06M052264	0.107968	https://www.genecards.org/cgi-bin/carddisp.pl?gene=MCM3
MTHFD1	Methylenetetrahydrofolate Dehydrogenase, Cyclohydrolase And Formyltetrahydrofolate Synthetase 1	Protein Coding	40	GC14P064388	0.107968	https://www.genecards.org/cgi-bin/carddisp.pl?gene=MTHFD1
MVD	Mevalonate Diphosphate Decarboxylase	Protein Coding	40	GC16M088651	0.107968	https://www.genecards.org/cgi-bin/carddisp.pl?gene=MVD
NFIA	Nuclear Factor I A	Protein Coding	40	GC01P060865	0.107968	https://www.genecards.org/cgi-bin/carddisp.pl?gene=NFIA
NPY	Neuropeptide Y	Protein Coding	40	GC07P024290	0.107968	https://www.genecards.org/cgi-bin/carddisp.pl?gene=NPY
OPA1	OPA1 Mitochondrial Dynamin Like GTPase	Protein Coding	40	GC03P193594	0.107968	https://www.genecards.org/cgi-bin/carddisp.pl?gene=OPA1
PEBP1	Phosphatidylethanolamine Binding Protein 1	Protein Coding	40	GC12P118135	0.107968	https://www.genecards.org/cgi-bin/carddisp.pl?gene=PEBP1
PFKP	Phosphofructokinase, Platelet	Protein Coding	40	GC10P003066	0.107968	https://www.genecards.org/cgi-bin/carddisp.pl?gene=PFKP
POLR2A	RNA Polymerase II Subunit A	Protein Coding	40	GC17P010879	0.107968	https://www.genecards.org/cgi-bin/carddisp.pl?gene=POLR2A
PRDX5	Peroxiredoxin 5	Protein Coding	40	GC11P064321	0.107968	https://www.genecards.org/cgi-bin/carddisp.pl?gene=PRDX5
PSMA7	Proteasome 20S Subunit Alpha 7	Protein Coding	40	GC20M062136	0.107968	https://www.genecards.org/cgi-bin/carddisp.pl?gene=PSMA7
PSMB1	Proteasome 20S Subunit Beta 1	Protein Coding	40	GC06M170535	0.107968	https://www.genecards.org/cgi-bin/carddisp.pl?gene=PSMB1
PTGES3	Prostaglandin E Synthase 3	Protein Coding	40	GC12M056667	0.107968	https://www.genecards.org/cgi-bin/carddisp.pl?gene=PTGES3
RAB5A	RAB5A, Member RAS Oncogene Family	Protein Coding	40	GC03P019948	0.107968	https://www.genecards.org/cgi-bin/carddisp.pl?gene=RAB5A
RNF2	Ring Finger Protein 2	Protein Coding	40	GC01P185045	0.107968	https://www.genecards.org/cgi-bin/carddisp.pl?gene=RNF2
RPL10	Ribosomal Protein L10	Protein Coding	40	GC0XP154389	0.107968	https://www.genecards.org/cgi-bin/carddisp.pl?gene=RPL10
RTN4	Reticulon 4	Protein Coding	40	GC02M054934	0.107968	https://www.genecards.org/cgi-bin/carddisp.pl?gene=RTN4
SEC23A	SEC23 Homolog A, COPII Coat Complex Component	Protein Coding	40	GC14M039031	0.107968	https://www.genecards.org/cgi-bin/carddisp.pl?gene=SEC23A
SFN	Stratifin	Protein Coding	40	GC01P027589	0.107968	https://www.genecards.org/cgi-bin/carddisp.pl?gene=SFN
SLC9A3R1	SLC9A3 Regulator 1	Protein Coding	40	GC17P074749	0.107968	https://www.genecards.org/cgi-bin/carddisp.pl?gene=SLC9A3R1
SMARCC2	SWI/SNF Related, Matrix Associated, Actin Dependent Regulator Of Chromatin Subfamily C Member 2	Protein Coding	40	GC12M056582	0.107968	https://www.genecards.org/cgi-bin/carddisp.pl?gene=SMARCC2
SORD	Sorbitol Dehydrogenase	Protein Coding	40	GC15P045023	0.107968	https://www.genecards.org/cgi-bin/carddisp.pl?gene=SORD
TFG	Trafficking From ER To Golgi Regulator	Protein Coding	40	GC03P100709	0.107968	https://www.genecards.org/cgi-bin/carddisp.pl?gene=TFG
TNFRSF10A	TNF Receptor Superfamily Member 10a	Protein Coding	40	GC08M023190	0.107968	https://www.genecards.org/cgi-bin/carddisp.pl?gene=TNFRSF10A
TUBB2A	Tubulin Beta 2A Class IIa	Protein Coding	40	GC06M003153	0.107968	https://www.genecards.org/cgi-bin/carddisp.pl?gene=TUBB2A
TXN	Thioredoxin	Protein Coding	40	GC09M110243	0.107968	https://www.genecards.org/cgi-bin/carddisp.pl?gene=TXN
UBE2D3	Ubiquitin Conjugating Enzyme E2 D3	Protein Coding	40	GC04M102794	0.107968	https://www.genecards.org/cgi-bin/carddisp.pl?gene=UBE2D3
USP5	Ubiquitin Specific Peptidase 5	Protein Coding	40	GC12P019839	0.107968	https://www.genecards.org/cgi-bin/carddisp.pl?gene=USP5
XRCC6	X-Ray Repair Cross Complementing 6	Protein Coding	40	GC22P041622	0.107968	https://www.genecards.org/cgi-bin/carddisp.pl?gene=XRCC6
ADNP	Activity Dependent Neuroprotector Homeobox	Protein Coding	39	GC20M050888	0.107968	https://www.genecards.org/cgi-bin/carddisp.pl?gene=ADNP
AKAP13	A-Kinase Anchoring Protein 13	Protein Coding	39	GC15P115167	0.107968	https://www.genecards.org/cgi-bin/carddisp.pl?gene=AKAP13
AKR1A1	Aldo-Keto Reductase Family 1 Member A1	Protein Coding	39	GC01P045550	0.107968	https://www.genecards.org/cgi-bin/carddisp.pl?gene=AKR1A1
ANK3	Ankyrin 3	Protein Coding	39	GC10M060026	0.107968	https://www.genecards.org/cgi-bin/carddisp.pl?gene=ANK3
ANXA4	Annexin A4	Protein Coding	39	GC02P069644	0.107968	https://www.genecards.org/cgi-bin/carddisp.pl?gene=ANXA4
AP1B1	Adaptor Related Protein Complex 1 Subunit Beta 1	Protein Coding	39	GC22M029327	0.107968	https://www.genecards.org/cgi-bin/carddisp.pl?gene=AP1B1
AP2M1	Adaptor Related Protein Complex 2 Subunit Mu 1	Protein Coding	39	GC03P184174	0.107968	https://www.genecards.org/cgi-bin/carddisp.pl?gene=AP2M1
APBB1	Amyloid Beta Precursor Protein Binding Family B Member 1	Protein Coding	39	GC11M006404	0.107968	https://www.genecards.org/cgi-bin/carddisp.pl?gene=APBB1
APEX1	Apurinic/Apyrimidinic Endodeoxyribonuclease 1	Protein Coding	39	GC14P020455	0.107968	https://www.genecards.org/cgi-bin/carddisp.pl?gene=APEX1
ARHGAP1	Rho GTPase Activating Protein 1	Protein Coding	39	GC11M086865	0.107968	https://www.genecards.org/cgi-bin/carddisp.pl?gene=ARHGAP1
ARID1B	AT-Rich Interaction Domain 1B	Protein Coding	39	GC06P156777	0.107968	https://www.genecards.org/cgi-bin/carddisp.pl?gene=ARID1B
CBX5	Chromobox 5	Protein Coding	39	GC12M054230	0.107968	https://www.genecards.org/cgi-bin/carddisp.pl?gene=CBX5
CDKN3	Cyclin Dependent Kinase Inhibitor 3	Protein Coding	39	GC14P054398	0.107968	https://www.genecards.org/cgi-bin/carddisp.pl?gene=CDKN3
CORO1A	Coronin 1A	Protein Coding	39	GC16P040217	0.107968	https://www.genecards.org/cgi-bin/carddisp.pl?gene=CORO1A
CRABP2	Cellular Retinoic Acid Binding Protein 2	Protein Coding	39	GC01M156701	0.107968	https://www.genecards.org/cgi-bin/carddisp.pl?gene=CRABP2
CUL1	Cullin 1	Protein Coding	39	GC07P148697	0.107968	https://www.genecards.org/cgi-bin/carddisp.pl?gene=CUL1
DCXR	Dicarbonyl And L-Xylulose Reductase	Protein Coding	39	GC17M082036	0.107968	https://www.genecards.org/cgi-bin/carddisp.pl?gene=DCXR
DDB1	Damage Specific DNA Binding Protein 1	Protein Coding	39	GC11M087077	0.107968	https://www.genecards.org/cgi-bin/carddisp.pl?gene=DDB1
DDX1	DEAD-Box Helicase 1	Protein Coding	39	GC02P015591	0.107968	https://www.genecards.org/cgi-bin/carddisp.pl?gene=DDX1
DYNC1H1	Dynein Cytoplasmic 1 Heavy Chain 1	Protein Coding	39	GC14P109254	0.107968	https://www.genecards.org/cgi-bin/carddisp.pl?gene=DYNC1H1
EEA1	Early Endosome Antigen 1	Protein Coding	39	GC12M092770	0.107968	https://www.genecards.org/cgi-bin/carddisp.pl?gene=EEA1
EIF2AK1	Eukaryotic Translation Initiation Factor 2 Alpha Kinase 1	Protein Coding	39	GC07M006022	0.107968	https://www.genecards.org/cgi-bin/carddisp.pl?gene=EIF2AK1
EIF5A	Eukaryotic Translation Initiation Factor 5A	Protein Coding	39	GC17P007306	0.107968	https://www.genecards.org/cgi-bin/carddisp.pl?gene=EIF5A
EWSR1	EWS RNA Binding Protein 1	Protein Coding	39	GC22P034936	0.107968	https://www.genecards.org/cgi-bin/carddisp.pl?gene=EWSR1
H6PD	Hexose-6-Phosphate Dehydrogenase/Glucose 1-Dehydrogenase	Protein Coding	39	GC01P009234	0.107968	https://www.genecards.org/cgi-bin/carddisp.pl?gene=H6PD
HNRNPK	Heterogeneous Nuclear Ribonucleoprotein K	Protein Coding	39	GC09M092476	0.107968	https://www.genecards.org/cgi-bin/carddisp.pl?gene=HNRNPK
HUWE1	HECT, UBA And WWE Domain Containing E3 Ubiquitin Protein Ligase 1	Protein Coding	39	GC0XM053532	0.107968	https://www.genecards.org/cgi-bin/carddisp.pl?gene=HUWE1
KRT10	Keratin 10	Protein Coding	39	GC17M040818	0.107968	https://www.genecards.org/cgi-bin/carddisp.pl?gene=KRT10
MAN1A2	Mannosidase Alpha Class 1A Member 2	Protein Coding	39	GC01P117367	0.107968	https://www.genecards.org/cgi-bin/carddisp.pl?gene=MAN1A2
MCM7	Minichromosome Maintenance Complex Component 7	Protein Coding	39	GC07M100092	0.107968	https://www.genecards.org/cgi-bin/carddisp.pl?gene=MCM7
MYOF	Myoferlin	Protein Coding	39	GC10M093306	0.107968	https://www.genecards.org/cgi-bin/carddisp.pl?gene=MYOF
NANS	N-Acetylneuraminate Synthase	Protein Coding	39	GC09P098056	0.107968	https://www.genecards.org/cgi-bin/carddisp.pl?gene=NANS
NCK1	NCK Adaptor Protein 1	Protein Coding	39	GC03P136862	0.107968	https://www.genecards.org/cgi-bin/carddisp.pl?gene=NCK1
NDUFA13	NADH:Ubiquinone Oxidoreductase Subunit A13	Protein Coding	39	GC19P019515	0.107968	https://www.genecards.org/cgi-bin/carddisp.pl?gene=NDUFA13
NDUFA4	NDUFA4 Mitochondrial Complex Associated	Protein Coding	39	GC07M010938	0.107968	https://www.genecards.org/cgi-bin/carddisp.pl?gene=NDUFA4
NDUFA9	NADH:Ubiquinone Oxidoreductase Subunit A9	Protein Coding	39	GC12P004649	0.107968	https://www.genecards.org/cgi-bin/carddisp.pl?gene=NDUFA9
NMT1	N-Myristoyltransferase 1	Protein Coding	39	GC17P053256	0.107968	https://www.genecards.org/cgi-bin/carddisp.pl?gene=NMT1
NOP56	NOP56 Ribonucleoprotein	Protein Coding	39	GC20P003959	0.107968	https://www.genecards.org/cgi-bin/carddisp.pl?gene=NOP56
NPEPPS	Aminopeptidase Puromycin Sensitive	Protein Coding	39	GC17P047522	0.107968	https://www.genecards.org/cgi-bin/carddisp.pl?gene=NPEPPS
NSDHL	NAD(P) Dependent Steroid Dehydrogenase-Like	Protein Coding	39	GC0XP152830	0.107968	https://www.genecards.org/cgi-bin/carddisp.pl?gene=NSDHL
NUMA1	Nuclear Mitotic Apparatus Protein 1	Protein Coding	39	GC11M072002	0.107968	https://www.genecards.org/cgi-bin/carddisp.pl?gene=NUMA1
PAPSS2	3'-Phosphoadenosine 5'-Phosphosulfate Synthase 2	Protein Coding	39	GC10P087659	0.107968	https://www.genecards.org/cgi-bin/carddisp.pl?gene=PAPSS2
PGAM1	Phosphoglycerate Mutase 1	Protein Coding	39	GC10P097426	0.107968	https://www.genecards.org/cgi-bin/carddisp.pl?gene=PGAM1
PLEC	Plectin	Protein Coding	39	GC08M144130	0.107968	https://www.genecards.org/cgi-bin/carddisp.pl?gene=PLEC
PPP2R5C	Protein Phosphatase 2 Regulatory Subunit B'Gamma	Protein Coding	39	GC14P109615	0.107968	https://www.genecards.org/cgi-bin/carddisp.pl?gene=PPP2R5C
PRDX3	Peroxiredoxin 3	Protein Coding	39	GC10M119167	0.107968	https://www.genecards.org/cgi-bin/carddisp.pl?gene=PRDX3
PRMT5	Protein Arginine Methyltransferase 5	Protein Coding	39	GC14M022920	0.107968	https://www.genecards.org/cgi-bin/carddisp.pl?gene=PRMT5
PRSS3	Serine Protease 3	Protein Coding	39	GC09P033750	0.107968	https://www.genecards.org/cgi-bin/carddisp.pl?gene=PRSS3
PSMA3	Proteasome 20S Subunit Alpha 3	Protein Coding	39	GC14P058244	0.107968	https://www.genecards.org/cgi-bin/carddisp.pl?gene=PSMA3
PSMA4	Proteasome 20S Subunit Alpha 4	Protein Coding	39	GC15P078540	0.107968	https://www.genecards.org/cgi-bin/carddisp.pl?gene=PSMA4
PSMB4	Proteasome 20S Subunit Beta 4	Protein Coding	39	GC01P151372	0.107968	https://www.genecards.org/cgi-bin/carddisp.pl?gene=PSMB4
PSMB5	Proteasome 20S Subunit Beta 5	Protein Coding	39	GC14M023016	0.107968	https://www.genecards.org/cgi-bin/carddisp.pl?gene=PSMB5
PSMC3	Proteasome 26S Subunit, ATPase 3	Protein Coding	39	GC11M086885	0.107968	https://www.genecards.org/cgi-bin/carddisp.pl?gene=PSMC3
RALB	RAS Like Proto-Oncogene B	Protein Coding	39	GC02P120240	0.107968	https://www.genecards.org/cgi-bin/carddisp.pl?gene=RALB
RAN	RAN, Member RAS Oncogene Family	Protein Coding	39	GC12P130871	0.107968	https://www.genecards.org/cgi-bin/carddisp.pl?gene=RAN
RICTOR	RPTOR Independent Companion Of MTOR Complex 2	Protein Coding	39	GC05M038937	0.107968	https://www.genecards.org/cgi-bin/carddisp.pl?gene=RICTOR
RPL15	Ribosomal Protein L15	Protein Coding	39	GC03P023916	0.107968	https://www.genecards.org/cgi-bin/carddisp.pl?gene=RPL15
RPL18	Ribosomal Protein L18	Protein Coding	39	GC19M048615	0.107968	https://www.genecards.org/cgi-bin/carddisp.pl?gene=RPL18
RPL35	Ribosomal Protein L35	Protein Coding	39	GC09M124857	0.107968	https://www.genecards.org/cgi-bin/carddisp.pl?gene=RPL35
RPS20	Ribosomal Protein S20	Protein Coding	39	GC08M056067	0.107968	https://www.genecards.org/cgi-bin/carddisp.pl?gene=RPS20
SAR1B	Secretion Associated Ras Related GTPase 1B	Protein Coding	39	GC05M134601	0.107968	https://www.genecards.org/cgi-bin/carddisp.pl?gene=SAR1B
SELENBP1	Selenium Binding Protein 1	Protein Coding	39	GC01M151364	0.107968	https://www.genecards.org/cgi-bin/carddisp.pl?gene=SELENBP1
SLC25A11	Solute Carrier Family 25 Member 11	Protein Coding	39	GC17M004937	0.107968	https://www.genecards.org/cgi-bin/carddisp.pl?gene=SLC25A11
SLC25A24	Solute Carrier Family 25 Member 24	Protein Coding	39	GC01M108134	0.107968	https://www.genecards.org/cgi-bin/carddisp.pl?gene=SLC25A24
SLC25A5	Solute Carrier Family 25 Member 5	Protein Coding	39	GC0XP119468	0.107968	https://www.genecards.org/cgi-bin/carddisp.pl?gene=SLC25A5
SMS	Spermine Synthase	Protein Coding	39	GC0XP021958	0.107968	https://www.genecards.org/cgi-bin/carddisp.pl?gene=SMS
SNRPN	Small Nuclear Ribonucleoprotein Polypeptide N	Protein Coding	39	GC15P024823	0.107968	https://www.genecards.org/cgi-bin/carddisp.pl?gene=SNRPN
TFE3	Transcription Factor Binding To IGHM Enhancer 3	Protein Coding	39	GC0XM049028	0.107968	https://www.genecards.org/cgi-bin/carddisp.pl?gene=TFE3
TNFSF10	TNF Superfamily Member 10	Protein Coding	39	GC03M172505	0.107968	https://www.genecards.org/cgi-bin/carddisp.pl?gene=TNFSF10
TUBB4B	Tubulin Beta 4B Class IVb	Protein Coding	39	GC09P137241	0.107968	https://www.genecards.org/cgi-bin/carddisp.pl?gene=TUBB4B
UBE2D2	Ubiquitin Conjugating Enzyme E2 D2	Protein Coding	39	GC05P139526	0.107968	https://www.genecards.org/cgi-bin/carddisp.pl?gene=UBE2D2
VDAC2	Voltage Dependent Anion Channel 2	Protein Coding	39	GC10P075210	0.107968	https://www.genecards.org/cgi-bin/carddisp.pl?gene=VDAC2
VDAC3	Voltage Dependent Anion Channel 3	Protein Coding	39	GC08P042392	0.107968	https://www.genecards.org/cgi-bin/carddisp.pl?gene=VDAC3
XRCC5	X-Ray Repair Cross Complementing 5	Protein Coding	39	GC02P216107	0.107968	https://www.genecards.org/cgi-bin/carddisp.pl?gene=XRCC5
ABCA2	ATP Binding Cassette Subfamily A Member 2	Protein Coding	38	GC09M137007	0.107968	https://www.genecards.org/cgi-bin/carddisp.pl?gene=ABCA2
ACAA1	Acetyl-CoA Acyltransferase 1	Protein Coding	38	GC03M038103	0.107968	https://www.genecards.org/cgi-bin/carddisp.pl?gene=ACAA1
ACTR2	Actin Related Protein 2	Protein Coding	38	GC02P065227	0.107968	https://www.genecards.org/cgi-bin/carddisp.pl?gene=ACTR2
AFF2	AF4/FMR2 Family Member 2	Protein Coding	38	GC0XP148500	0.107968	https://www.genecards.org/cgi-bin/carddisp.pl?gene=AFF2
AKR1C1	Aldo-Keto Reductase Family 1 Member C1	Protein Coding	38	GC10P004963	0.107968	https://www.genecards.org/cgi-bin/carddisp.pl?gene=AKR1C1
AP1G1	Adaptor Related Protein Complex 1 Subunit Gamma 1	Protein Coding	38	GC16M071729	0.107968	https://www.genecards.org/cgi-bin/carddisp.pl?gene=AP1G1
ARPC3	Actin Related Protein 2/3 Complex Subunit 3	Protein Coding	38	GC12M110434	0.107968	https://www.genecards.org/cgi-bin/carddisp.pl?gene=ARPC3
BRSK1	BR Serine/Threonine Kinase 1	Protein Coding	38	GC19P064361	0.107968	https://www.genecards.org/cgi-bin/carddisp.pl?gene=BRSK1
CMPK1	Cytidine/Uridine Monophosphate Kinase 1	Protein Coding	38	GC01P047333	0.107968	https://www.genecards.org/cgi-bin/carddisp.pl?gene=CMPK1
CNDP2	Carnosine Dipeptidase 2	Protein Coding	38	GC18P074495	0.107968	https://www.genecards.org/cgi-bin/carddisp.pl?gene=CNDP2
CNP	2',3'-Cyclic Nucleotide 3' Phosphodiesterase	Protein Coding	38	GC17P041966	0.107968	https://www.genecards.org/cgi-bin/carddisp.pl?gene=CNP
CYFIP2	Cytoplasmic FMR1 Interacting Protein 2	Protein Coding	38	GC05P157267	0.107968	https://www.genecards.org/cgi-bin/carddisp.pl?gene=CYFIP2
DST	Dystonin	Protein Coding	38	GC06M056457	0.107968	https://www.genecards.org/cgi-bin/carddisp.pl?gene=DST
DUOX1	Dual Oxidase 1	Protein Coding	38	GC15P045129	0.107968	https://www.genecards.org/cgi-bin/carddisp.pl?gene=DUOX1
EEF1A1	Eukaryotic Translation Elongation Factor 1 Alpha 1	Protein Coding	38	GC06M073515	0.107968	https://www.genecards.org/cgi-bin/carddisp.pl?gene=EEF1A1
EFTUD2	Elongation Factor Tu GTP Binding Domain Containing 2	Protein Coding	38	GC17M044861	0.107968	https://www.genecards.org/cgi-bin/carddisp.pl?gene=EFTUD2
EIF4A3	Eukaryotic Translation Initiation Factor 4A3	Protein Coding	38	GC17M080135	0.107968	https://www.genecards.org/cgi-bin/carddisp.pl?gene=EIF4A3
EREG	Epiregulin	Protein Coding	38	GC04P074366	0.107968	https://www.genecards.org/cgi-bin/carddisp.pl?gene=EREG
ESD	Esterase D	Protein Coding	38	GC13M046771	0.107968	https://www.genecards.org/cgi-bin/carddisp.pl?gene=ESD
ETF1	Eukaryotic Translation Termination Factor 1	Protein Coding	38	GC05M138506	0.107968	https://www.genecards.org/cgi-bin/carddisp.pl?gene=ETF1
GALE	UDP-Galactose-4-Epimerase	Protein Coding	38	GC01M023795	0.107968	https://www.genecards.org/cgi-bin/carddisp.pl?gene=GALE
GART	Phosphoribosylglycinamide Formyltransferase, Phosphoribosylglycinamide Synthetase, Phosphoribosylaminoimidazole Synthetase	Protein Coding	38	GC21M033503	0.107968	https://www.genecards.org/cgi-bin/carddisp.pl?gene=GART
GNB2	G Protein Subunit Beta 2	Protein Coding	38	GC07P100673	0.107968	https://www.genecards.org/cgi-bin/carddisp.pl?gene=GNB2
HES1	Hes Family BHLH Transcription Factor 1	Protein Coding	38	GC03P194136	0.107968	https://www.genecards.org/cgi-bin/carddisp.pl?gene=HES1
HNRNPD	Heterogeneous Nuclear Ribonucleoprotein D	Protein Coding	38	GC04M082352	0.107968	https://www.genecards.org/cgi-bin/carddisp.pl?gene=HNRNPD
HNRNPU	Heterogeneous Nuclear Ribonucleoprotein U	Protein Coding	38	GC01M244844	0.107968	https://www.genecards.org/cgi-bin/carddisp.pl?gene=HNRNPU
IAPP	Islet Amyloid Polypeptide	Protein Coding	38	GC12P021354	0.107968	https://www.genecards.org/cgi-bin/carddisp.pl?gene=IAPP
IQGAP1	IQ Motif Containing GTPase Activating Protein 1	Protein Coding	38	GC15P090388	0.107968	https://www.genecards.org/cgi-bin/carddisp.pl?gene=IQGAP1
KHDRBS1	KH RNA Binding Domain Containing, Signal Transduction Associated 1	Protein Coding	38	GC01P032013	0.107968	https://www.genecards.org/cgi-bin/carddisp.pl?gene=KHDRBS1
KRT9	Keratin 9	Protein Coding	38	GC17M041565	0.107968	https://www.genecards.org/cgi-bin/carddisp.pl?gene=KRT9
LLGL2	LLGL Scribble Cell Polarity Complex Component 2	Protein Coding	38	GC17P075525	0.107968	https://www.genecards.org/cgi-bin/carddisp.pl?gene=LLGL2
MACF1	Microtubule Actin Crosslinking Factor 1	Protein Coding	38	GC01P039082	0.107968	https://www.genecards.org/cgi-bin/carddisp.pl?gene=MACF1
MASTL	Microtubule Associated Serine/Threonine Kinase Like	Protein Coding	38	GC10P027154	0.107968	https://www.genecards.org/cgi-bin/carddisp.pl?gene=MASTL
MATR3	Matrin 3	Protein Coding	38	GC05P139274	0.107968	https://www.genecards.org/cgi-bin/carddisp.pl?gene=MATR3
MCCC1	Methylcrotonyl-CoA Carboxylase Subunit 1	Protein Coding	38	GC03M183015	0.107968	https://www.genecards.org/cgi-bin/carddisp.pl?gene=MCCC1
MOGS	Mannosyl-Oligosaccharide Glucosidase	Protein Coding	38	GC02M074461	0.107968	https://www.genecards.org/cgi-bin/carddisp.pl?gene=MOGS
MUC5B	Mucin 5B, Oligomeric Mucus/Gel-Forming	Protein Coding	38	GC11P001703	0.107968	https://www.genecards.org/cgi-bin/carddisp.pl?gene=MUC5B
NAGK	N-Acetylglucosamine Kinase	Protein Coding	38	GC02P071064	0.107968	https://www.genecards.org/cgi-bin/carddisp.pl?gene=NAGK
NSUN2	NOP2/Sun RNA Methyltransferase 2	Protein Coding	38	GC05M006599	0.107968	https://www.genecards.org/cgi-bin/carddisp.pl?gene=NSUN2
OLA1	Obg Like ATPase 1	Protein Coding	38	GC02M174072	0.107968	https://www.genecards.org/cgi-bin/carddisp.pl?gene=OLA1
PABPC1	Poly(A) Binding Protein Cytoplasmic 1	Protein Coding	38	GC08M100685	0.107968	https://www.genecards.org/cgi-bin/carddisp.pl?gene=PABPC1
PDCD6IP	Programmed Cell Death 6 Interacting Protein	Protein Coding	38	GC03P033798	0.107968	https://www.genecards.org/cgi-bin/carddisp.pl?gene=PDCD6IP
PSMA2	Proteasome 20S Subunit Alpha 2	Protein Coding	38	GC07M042916	0.107968	https://www.genecards.org/cgi-bin/carddisp.pl?gene=PSMA2
PSMD12	Proteasome 26S Subunit, Non-ATPase 12	Protein Coding	38	GC17M067337	0.107968	https://www.genecards.org/cgi-bin/carddisp.pl?gene=PSMD12
PSMD14	Proteasome 26S Subunit, Non-ATPase 14	Protein Coding	38	GC02P161308	0.107968	https://www.genecards.org/cgi-bin/carddisp.pl?gene=PSMD14
PSMD2	Proteasome 26S Subunit Ubiquitin Receptor, Non-ATPase 2	Protein Coding	38	GC03P184298	0.107968	https://www.genecards.org/cgi-bin/carddisp.pl?gene=PSMD2
PSMD3	Proteasome 26S Subunit, Non-ATPase 3	Protein Coding	38	GC17P039980	0.107968	https://www.genecards.org/cgi-bin/carddisp.pl?gene=PSMD3
PTBP1	Polypyrimidine Tract Binding Protein 1	Protein Coding	38	GC19P000797	0.107968	https://www.genecards.org/cgi-bin/carddisp.pl?gene=PTBP1
PYGB	Glycogen Phosphorylase B	Protein Coding	38	GC20P025248	0.107968	https://www.genecards.org/cgi-bin/carddisp.pl?gene=PYGB
RAB10	RAB10, Member RAS Oncogene Family	Protein Coding	38	GC02P026033	0.107968	https://www.genecards.org/cgi-bin/carddisp.pl?gene=RAB10
RAB11B	RAB11B, Member RAS Oncogene Family	Protein Coding	38	GC19P008393	0.107968	https://www.genecards.org/cgi-bin/carddisp.pl?gene=RAB11B
RAB2A	RAB2A, Member RAS Oncogene Family	Protein Coding	38	GC08P060516	0.107968	https://www.genecards.org/cgi-bin/carddisp.pl?gene=RAB2A
RAB3A	RAB3A, Member RAS Oncogene Family	Protein Coding	38	GC19M018196	0.107968	https://www.genecards.org/cgi-bin/carddisp.pl?gene=RAB3A
RPL13A	Ribosomal Protein L13a	Protein Coding	38	GC19P049487	0.107968	https://www.genecards.org/cgi-bin/carddisp.pl?gene=RPL13A
RPL22	Ribosomal Protein L22	Protein Coding	38	GC01M006179	0.107968	https://www.genecards.org/cgi-bin/carddisp.pl?gene=RPL22
RPL27	Ribosomal Protein L27	Protein Coding	38	GC17P042998	0.107968	https://www.genecards.org/cgi-bin/carddisp.pl?gene=RPL27
RPL35A	Ribosomal Protein L35a	Protein Coding	38	GC03P197949	0.107968	https://www.genecards.org/cgi-bin/carddisp.pl?gene=RPL35A
RPL7A	Ribosomal Protein L7a	Protein Coding	38	GC09P133348	0.107968	https://www.genecards.org/cgi-bin/carddisp.pl?gene=RPL7A
RPS14	Ribosomal Protein S14	Protein Coding	38	GC05M150443	0.107968	https://www.genecards.org/cgi-bin/carddisp.pl?gene=RPS14
RPS24	Ribosomal Protein S24	Protein Coding	38	GC10P078033	0.107968	https://www.genecards.org/cgi-bin/carddisp.pl?gene=RPS24
RPS27	Ribosomal Protein S27	Protein Coding	38	GC01P153991	0.107968	https://www.genecards.org/cgi-bin/carddisp.pl?gene=RPS27
RPS3	Ribosomal Protein S3	Protein Coding	38	GC11P077659	0.107968	https://www.genecards.org/cgi-bin/carddisp.pl?gene=RPS3
RPS6	Ribosomal Protein S6	Protein Coding	38	GC09M019375	0.107968	https://www.genecards.org/cgi-bin/carddisp.pl?gene=RPS6
S100A11	S100 Calcium Binding Protein A11	Protein Coding	38	GC01M152032	0.107968	https://www.genecards.org/cgi-bin/carddisp.pl?gene=S100A11
S100A6	S100 Calcium Binding Protein A6	Protein Coding	38	GC01M153545	0.107968	https://www.genecards.org/cgi-bin/carddisp.pl?gene=S100A6
SLC25A10	Solute Carrier Family 25 Member 10	Protein Coding	38	GC17P081712	0.107968	https://www.genecards.org/cgi-bin/carddisp.pl?gene=SLC25A10
SYNE1	Spectrin Repeat Containing Nuclear Envelope Protein 1	Protein Coding	38	GC06M152121	0.107968	https://www.genecards.org/cgi-bin/carddisp.pl?gene=SYNE1
THOP1	Thimet Oligopeptidase 1	Protein Coding	38	GC19P002785	0.107968	https://www.genecards.org/cgi-bin/carddisp.pl?gene=THOP1
TRIM28	Tripartite Motif Containing 28	Protein Coding	38	GC19P058544	0.107968	https://www.genecards.org/cgi-bin/carddisp.pl?gene=TRIM28
TUBA1C	Tubulin Alpha 1c	Protein Coding	38	GC12P049188	0.107968	https://www.genecards.org/cgi-bin/carddisp.pl?gene=TUBA1C
UAP1	UDP-N-Acetylglucosamine Pyrophosphorylase 1	Protein Coding	38	GC01P162561	0.107968	https://www.genecards.org/cgi-bin/carddisp.pl?gene=UAP1
UQCRC1	Ubiquinol-Cytochrome C Reductase Core Protein 1	Protein Coding	38	GC03M048598	0.107968	https://www.genecards.org/cgi-bin/carddisp.pl?gene=UQCRC1
VAPA	VAMP Associated Protein A	Protein Coding	38	GC18P009904	0.107968	https://www.genecards.org/cgi-bin/carddisp.pl?gene=VAPA
VAV2	Vav Guanine Nucleotide Exchange Factor 2	Protein Coding	38	GC09M133761	0.107968	https://www.genecards.org/cgi-bin/carddisp.pl?gene=VAV2
XPNPEP1	X-Prolyl Aminopeptidase 1	Protein Coding	38	GC10M109864	0.107968	https://www.genecards.org/cgi-bin/carddisp.pl?gene=XPNPEP1
XRN2	5'-3' Exoribonuclease 2	Protein Coding	38	GC20P021303	0.107968	https://www.genecards.org/cgi-bin/carddisp.pl?gene=XRN2
ACADL	Acyl-CoA Dehydrogenase Long Chain	Protein Coding	37	GC02M210187	0.107968	https://www.genecards.org/cgi-bin/carddisp.pl?gene=ACADL
AP2B1	Adaptor Related Protein Complex 2 Subunit Beta 1	Protein Coding	37	GC17P035578	0.107968	https://www.genecards.org/cgi-bin/carddisp.pl?gene=AP2B1
ARF4	ADP Ribosylation Factor 4	Protein Coding	37	GC03M057572	0.107968	https://www.genecards.org/cgi-bin/carddisp.pl?gene=ARF4
CAP1	Cyclase Associated Actin Cytoskeleton Regulatory Protein 1	Protein Coding	37	GC01P040118	0.107968	https://www.genecards.org/cgi-bin/carddisp.pl?gene=CAP1
CBX3	Chromobox 3	Protein Coding	37	GC07P026201	0.107968	https://www.genecards.org/cgi-bin/carddisp.pl?gene=CBX3
CISD2	CDGSH Iron Sulfur Domain 2	Protein Coding	37	GC04P102868	0.107968	https://www.genecards.org/cgi-bin/carddisp.pl?gene=CISD2
CLIC1	Chloride Intracellular Channel 1	Protein Coding	37	GC06M063619	0.107968	https://www.genecards.org/cgi-bin/carddisp.pl?gene=CLIC1
COQ6	Coenzyme Q6, Monooxygenase	Protein Coding	37	GC14P073949	0.107968	https://www.genecards.org/cgi-bin/carddisp.pl?gene=COQ6
EEF1B2	Eukaryotic Translation Elongation Factor 1 Beta 2	Protein Coding	37	GC02P206159	0.107968	https://www.genecards.org/cgi-bin/carddisp.pl?gene=EEF1B2
EEF1D	Eukaryotic Translation Elongation Factor 1 Delta	Protein Coding	37	GC08M143579	0.107968	https://www.genecards.org/cgi-bin/carddisp.pl?gene=EEF1D
EIF2B3	Eukaryotic Translation Initiation Factor 2B Subunit Gamma	Protein Coding	37	GC01M044850	0.107968	https://www.genecards.org/cgi-bin/carddisp.pl?gene=EIF2B3
ERC1	ELKS/RAB6-Interacting/CAST Family Member 1	Protein Coding	37	GC12P000972	0.107968	https://www.genecards.org/cgi-bin/carddisp.pl?gene=ERC1
GSTZ1	Glutathione S-Transferase Zeta 1	Protein Coding	37	GC14P077320	0.107968	https://www.genecards.org/cgi-bin/carddisp.pl?gene=GSTZ1
HMGB2	High Mobility Group Box 2	Protein Coding	37	GC04M173331	0.107968	https://www.genecards.org/cgi-bin/carddisp.pl?gene=HMGB2
IARS2	Isoleucyl-TRNA Synthetase 2, Mitochondrial	Protein Coding	37	GC01P220094	0.107968	https://www.genecards.org/cgi-bin/carddisp.pl?gene=IARS2
IMMT	Inner Membrane Mitochondrial Protein	Protein Coding	37	GC02M086144	0.107968	https://www.genecards.org/cgi-bin/carddisp.pl?gene=IMMT
LRBA	LPS Responsive Beige-Like Anchor Protein	Protein Coding	37	GC04M150264	0.107968	https://www.genecards.org/cgi-bin/carddisp.pl?gene=LRBA
MTCH2	Mitochondrial Carrier 2	Protein Coding	37	GC11M047604	0.107968	https://www.genecards.org/cgi-bin/carddisp.pl?gene=MTCH2
NCL	Nucleolin	Protein Coding	37	GC02M231453	0.107968	https://www.genecards.org/cgi-bin/carddisp.pl?gene=NCL
PCLO	Piccolo Presynaptic Cytomatrix Protein	Protein Coding	37	GC07M082754	0.107968	https://www.genecards.org/cgi-bin/carddisp.pl?gene=PCLO
PHB2	Prohibitin 2	Protein Coding	37	GC12M006965	0.107968	https://www.genecards.org/cgi-bin/carddisp.pl?gene=PHB2
PPA2	Inorganic Pyrophosphatase 2	Protein Coding	37	GC04M105369	0.107968	https://www.genecards.org/cgi-bin/carddisp.pl?gene=PPA2
PRPF8	Pre-MRNA Processing Factor 8	Protein Coding	37	GC17M001650	0.107968	https://www.genecards.org/cgi-bin/carddisp.pl?gene=PRPF8
PSMB6	Proteasome 20S Subunit Beta 6	Protein Coding	37	GC17P004796	0.107968	https://www.genecards.org/cgi-bin/carddisp.pl?gene=PSMB6
PUF60	Poly(U) Binding Splicing Factor 60	Protein Coding	37	GC08M143816	0.107968	https://www.genecards.org/cgi-bin/carddisp.pl?gene=PUF60
RAB1B	RAB1B, Member RAS Oncogene Family	Protein Coding	37	GC11P069606	0.107968	https://www.genecards.org/cgi-bin/carddisp.pl?gene=RAB1B
RAB5B	RAB5B, Member RAS Oncogene Family	Protein Coding	37	GC12P055973	0.107968	https://www.genecards.org/cgi-bin/carddisp.pl?gene=RAB5B
RCC1	Regulator Of Chromosome Condensation 1	Protein Coding	37	GC01P028505	0.107968	https://www.genecards.org/cgi-bin/carddisp.pl?gene=RCC1
RPL10A	Ribosomal Protein L10a	Protein Coding	37	GC06P080514	0.107968	https://www.genecards.org/cgi-bin/carddisp.pl?gene=RPL10A
RPL31	Ribosomal Protein L31	Protein Coding	37	GC02P100985	0.107968	https://www.genecards.org/cgi-bin/carddisp.pl?gene=RPL31
RPL4	Ribosomal Protein L4	Protein Coding	37	GC15M066498	0.107968	https://www.genecards.org/cgi-bin/carddisp.pl?gene=RPL4
RPL7	Ribosomal Protein L7	Protein Coding	37	GC08M073290	0.107968	https://www.genecards.org/cgi-bin/carddisp.pl?gene=RPL7
RPS2	Ribosomal Protein S2	Protein Coding	37	GC16M006682	0.107968	https://www.genecards.org/cgi-bin/carddisp.pl?gene=RPS2
RPS9	Ribosomal Protein S9	Protein Coding	37	GC19P066185	0.107968	https://www.genecards.org/cgi-bin/carddisp.pl?gene=RPS9
SCAP	SREBF Chaperone	Protein Coding	37	GC03M047413	0.107968	https://www.genecards.org/cgi-bin/carddisp.pl?gene=SCAP
SLC25A6	Solute Carrier Family 25 Member 6	Protein Coding	37	GC0XM001386	0.107968	https://www.genecards.org/cgi-bin/carddisp.pl?gene=SLC25A6
STX16	Syntaxin 16	Protein Coding	37	GC20P058652	0.107968	https://www.genecards.org/cgi-bin/carddisp.pl?gene=STX16
TUBB6	Tubulin Beta 6 Class V	Protein Coding	37	GC18P012307	0.107968	https://www.genecards.org/cgi-bin/carddisp.pl?gene=TUBB6
ZFHX3	Zinc Finger Homeobox 3	Protein Coding	37	GC16M072782	0.107968	https://www.genecards.org/cgi-bin/carddisp.pl?gene=ZFHX3
ACTR3	Actin Related Protein 3	Protein Coding	36	GC02P113889	0.107968	https://www.genecards.org/cgi-bin/carddisp.pl?gene=ACTR3
AGO2	Argonaute RISC Catalytic Component 2	Protein Coding	36	GC08M140522	0.107968	https://www.genecards.org/cgi-bin/carddisp.pl?gene=AGO2
AP1M2	Adaptor Related Protein Complex 1 Subunit Mu 2	Protein Coding	36	GC19M010572	0.107968	https://www.genecards.org/cgi-bin/carddisp.pl?gene=AP1M2
AP3D1	Adaptor Related Protein Complex 3 Subunit Delta 1	Protein Coding	36	GC19M004958	0.107968	https://www.genecards.org/cgi-bin/carddisp.pl?gene=AP3D1
ARPC2	Actin Related Protein 2/3 Complex Subunit 2	Protein Coding	36	GC02P218217	0.107968	https://www.genecards.org/cgi-bin/carddisp.pl?gene=ARPC2
ASH1L	ASH1 Like Histone Lysine Methyltransferase	Protein Coding	36	GC01M155335	0.107968	https://www.genecards.org/cgi-bin/carddisp.pl?gene=ASH1L
ATP5F1A	ATP Synthase F1 Subunit Alpha	Protein Coding	36	GC18M046081	0.107968	https://www.genecards.org/cgi-bin/carddisp.pl?gene=ATP5F1A
BRPF1	Bromodomain And PHD Finger Containing 1	Protein Coding	36	GC03P009731	0.107968	https://www.genecards.org/cgi-bin/carddisp.pl?gene=BRPF1
CAPNS1	Calpain Small Subunit 1	Protein Coding	36	GC19P063476	0.107968	https://www.genecards.org/cgi-bin/carddisp.pl?gene=CAPNS1
CAPZB	Capping Actin Protein Of Muscle Z-Line Subunit Beta	Protein Coding	36	GC01M019339	0.107968	https://www.genecards.org/cgi-bin/carddisp.pl?gene=CAPZB
CDC37	Cell Division Cycle 37, HSP90 Cochaperone	Protein Coding	36	GC19M010391	0.107968	https://www.genecards.org/cgi-bin/carddisp.pl?gene=CDC37
CHD8	Chromodomain Helicase DNA Binding Protein 8	Protein Coding	36	GC14M021385	0.107968	https://www.genecards.org/cgi-bin/carddisp.pl?gene=CHD8
CLPS	Colipase	Protein Coding	36	GC06M063755	0.107968	https://www.genecards.org/cgi-bin/carddisp.pl?gene=CLPS
CLSTN2	Calsyntenin 2	Protein Coding	36	GC03P139935	0.107968	https://www.genecards.org/cgi-bin/carddisp.pl?gene=CLSTN2
CLTCL1	Clathrin Heavy Chain Like 1	Protein Coding	36	GC22M019313	0.107968	https://www.genecards.org/cgi-bin/carddisp.pl?gene=CLTCL1
CNOT1	CCR4-NOT Transcription Complex Subunit 1	Protein Coding	36	GC16M058519	0.107968	https://www.genecards.org/cgi-bin/carddisp.pl?gene=CNOT1
COL13A1	Collagen Type XIII Alpha 1 Chain	Protein Coding	36	GC10P069801	0.107968	https://www.genecards.org/cgi-bin/carddisp.pl?gene=COL13A1
CRYBB2	Crystallin Beta B2	Protein Coding	36	GC22P034788	0.107968	https://www.genecards.org/cgi-bin/carddisp.pl?gene=CRYBB2
DDX17	DEAD-Box Helicase 17	Protein Coding	36	GC22M038483	0.107968	https://www.genecards.org/cgi-bin/carddisp.pl?gene=DDX17
DDX18	DEAD-Box Helicase 18	Protein Coding	36	GC02P121691	0.107968	https://www.genecards.org/cgi-bin/carddisp.pl?gene=DDX18
DHX9	DExH-Box Helicase 9	Protein Coding	36	GC01P182839	0.107968	https://www.genecards.org/cgi-bin/carddisp.pl?gene=DHX9
DNAJA2	DnaJ Heat Shock Protein Family (Hsp40) Member A2	Protein Coding	36	GC16M046955	0.107968	https://www.genecards.org/cgi-bin/carddisp.pl?gene=DNAJA2
DNPEP	Aspartyl Aminopeptidase	Protein Coding	36	GC02M219373	0.107968	https://www.genecards.org/cgi-bin/carddisp.pl?gene=DNPEP
DPP3	Dipeptidyl Peptidase 3	Protein Coding	36	GC11P069643	0.107968	https://www.genecards.org/cgi-bin/carddisp.pl?gene=DPP3
ECEL1	Endothelin Converting Enzyme Like 1	Protein Coding	36	GC02M232479	0.107968	https://www.genecards.org/cgi-bin/carddisp.pl?gene=ECEL1
ECH1	Enoyl-CoA Hydratase 1	Protein Coding	36	GC19M038815	0.107968	https://www.genecards.org/cgi-bin/carddisp.pl?gene=ECH1
EML1	EMAP Like 1	Protein Coding	36	GC14P099737	0.107968	https://www.genecards.org/cgi-bin/carddisp.pl?gene=EML1
FYCO1	FYVE And Coiled-Coil Domain Autophagy Adaptor 1	Protein Coding	36	GC03M045917	0.107968	https://www.genecards.org/cgi-bin/carddisp.pl?gene=FYCO1
GLRX3	Glutaredoxin 3	Protein Coding	36	GC10P130136	0.107968	https://www.genecards.org/cgi-bin/carddisp.pl?gene=GLRX3
HNRNPC	Heterogeneous Nuclear Ribonucleoprotein C	Protein Coding	36	GC14M022213	0.107968	https://www.genecards.org/cgi-bin/carddisp.pl?gene=HNRNPC
INSIG1	Insulin Induced Gene 1	Protein Coding	36	GC07P155297	0.107968	https://www.genecards.org/cgi-bin/carddisp.pl?gene=INSIG1
IRS4	Insulin Receptor Substrate 4	Protein Coding	36	GC0XM108720	0.107968	https://www.genecards.org/cgi-bin/carddisp.pl?gene=IRS4
KCNIP1	Potassium Voltage-Gated Channel Interacting Protein 1	Protein Coding	36	GC05P170353	0.107968	https://www.genecards.org/cgi-bin/carddisp.pl?gene=KCNIP1
KTN1	Kinectin 1	Protein Coding	36	GC14P055559	0.107968	https://www.genecards.org/cgi-bin/carddisp.pl?gene=KTN1
LARS1	Leucyl-TRNA Synthetase 1	Protein Coding	36	GC05M146114	0.107968	https://www.genecards.org/cgi-bin/carddisp.pl?gene=LARS1
LPXN	Leupaxin	Protein Coding	36	GC11M086973	0.107968	https://www.genecards.org/cgi-bin/carddisp.pl?gene=LPXN
ME1	Malic Enzyme 1	Protein Coding	36	GC06M083210	0.107968	https://www.genecards.org/cgi-bin/carddisp.pl?gene=ME1
NBAS	NBAS Subunit Of NRZ Tethering Complex	Protein Coding	36	GC02M014998	0.107968	https://www.genecards.org/cgi-bin/carddisp.pl?gene=NBAS
PAICS	Phosphoribosylaminoimidazole Carboxylase And Phosphoribosylaminoimidazolesuccinocarboxamide Synthase	Protein Coding	36	GC04P056410	0.107968	https://www.genecards.org/cgi-bin/carddisp.pl?gene=PAICS
PCBP2	Poly(RC) Binding Protein 2	Protein Coding	36	GC12P053452	0.107968	https://www.genecards.org/cgi-bin/carddisp.pl?gene=PCBP2
PPA1	Inorganic Pyrophosphatase 1	Protein Coding	36	GC10M070202	0.107968	https://www.genecards.org/cgi-bin/carddisp.pl?gene=PPA1
PSMB2	Proteasome 20S Subunit Beta 2	Protein Coding	36	GC01M035599	0.107968	https://www.genecards.org/cgi-bin/carddisp.pl?gene=PSMB2
PSMB3	Proteasome 20S Subunit Beta 3	Protein Coding	36	GC17P038752	0.107968	https://www.genecards.org/cgi-bin/carddisp.pl?gene=PSMB3
PSMC4	Proteasome 26S Subunit, ATPase 4	Protein Coding	36	GC19P063589	0.107968	https://www.genecards.org/cgi-bin/carddisp.pl?gene=PSMC4
PSME3	Proteasome Activator Subunit 3	Protein Coding	36	GC17P042824	0.107968	https://www.genecards.org/cgi-bin/carddisp.pl?gene=PSME3
PTGR1	Prostaglandin Reductase 1	Protein Coding	36	GC09M111549	0.107968	https://www.genecards.org/cgi-bin/carddisp.pl?gene=PTGR1
RAB1A	RAB1A, Member RAS Oncogene Family	Protein Coding	36	GC02M065072	0.107968	https://www.genecards.org/cgi-bin/carddisp.pl?gene=RAB1A
RAB5C	RAB5C, Member RAS Oncogene Family	Protein Coding	36	GC17M042124	0.107968	https://www.genecards.org/cgi-bin/carddisp.pl?gene=RAB5C
RBM8A	RNA Binding Motif Protein 8A	Protein Coding	36	GC01M145921	0.107968	https://www.genecards.org/cgi-bin/carddisp.pl?gene=RBM8A
RHOC	Ras Homolog Family Member C	Protein Coding	36	GC01M112701	0.107968	https://www.genecards.org/cgi-bin/carddisp.pl?gene=RHOC
RPL12	Ribosomal Protein L12	Protein Coding	36	GC09M127447	0.107968	https://www.genecards.org/cgi-bin/carddisp.pl?gene=RPL12
RPL23A	Ribosomal Protein L23a	Protein Coding	36	GC17P028719	0.107968	https://www.genecards.org/cgi-bin/carddisp.pl?gene=RPL23A
RPL3	Ribosomal Protein L3	Protein Coding	36	GC22M056106	0.107968	https://www.genecards.org/cgi-bin/carddisp.pl?gene=RPL3
RPL8	Ribosomal Protein L8	Protein Coding	36	GC08M145378	0.107968	https://www.genecards.org/cgi-bin/carddisp.pl?gene=RPL8
RPL9	Ribosomal Protein L9	Protein Coding	36	GC04M039452	0.107968	https://www.genecards.org/cgi-bin/carddisp.pl?gene=RPL9
RPS23	Ribosomal Protein S23	Protein Coding	36	GC05M082273	0.107968	https://www.genecards.org/cgi-bin/carddisp.pl?gene=RPS23
RPS29	Ribosomal Protein S29	Protein Coding	36	GC14M049570	0.107968	https://www.genecards.org/cgi-bin/carddisp.pl?gene=RPS29
RPS7	Ribosomal Protein S7	Protein Coding	36	GC02P003575	0.107968	https://www.genecards.org/cgi-bin/carddisp.pl?gene=RPS7
RRAGC	Ras Related GTP Binding C	Protein Coding	36	GC01M038857	0.107968	https://www.genecards.org/cgi-bin/carddisp.pl?gene=RRAGC
SAR1A	Secretion Associated Ras Related GTPase 1A	Protein Coding	36	GC10M070147	0.107968	https://www.genecards.org/cgi-bin/carddisp.pl?gene=SAR1A
SENP3	SUMO Specific Peptidase 3	Protein Coding	36	GC17P010883	0.107968	https://www.genecards.org/cgi-bin/carddisp.pl?gene=SENP3
SLC13A4	Solute Carrier Family 13 Member 4	Protein Coding	36	GC07M135681	0.107968	https://www.genecards.org/cgi-bin/carddisp.pl?gene=SLC13A4
SLC25A22	Solute Carrier Family 25 Member 22	Protein Coding	36	GC11M002927	0.107968	https://www.genecards.org/cgi-bin/carddisp.pl?gene=SLC25A22
SLC3A2	Solute Carrier Family 3 Member 2	Protein Coding	36	GC11P062856	0.107968	https://www.genecards.org/cgi-bin/carddisp.pl?gene=SLC3A2
SRCAP	Snf2 Related CREBBP Activator Protein	Protein Coding	36	GC16P040270	0.107968	https://www.genecards.org/cgi-bin/carddisp.pl?gene=SRCAP
STARD13	StAR Related Lipid Transfer Domain Containing 13	Protein Coding	36	GC13M033103	0.107968	https://www.genecards.org/cgi-bin/carddisp.pl?gene=STARD13
TAGLN2	Transgelin 2	Protein Coding	36	GC01M159918	0.107968	https://www.genecards.org/cgi-bin/carddisp.pl?gene=TAGLN2
TOMM40	Translocase Of Outer Mitochondrial Membrane 40	Protein Coding	36	GC19P044890	0.107968	https://www.genecards.org/cgi-bin/carddisp.pl?gene=TOMM40
TSC22D3	TSC22 Domain Family Member 3	Protein Coding	36	GC0XM107713	0.107968	https://www.genecards.org/cgi-bin/carddisp.pl?gene=TSC22D3
UBE2J2	Ubiquitin Conjugating Enzyme E2 J2	Protein Coding	36	GC01M005528	0.107968	https://www.genecards.org/cgi-bin/carddisp.pl?gene=UBE2J2
UBE2M	Ubiquitin Conjugating Enzyme E2 M	Protein Coding	36	GC19M058555	0.107968	https://www.genecards.org/cgi-bin/carddisp.pl?gene=UBE2M
UBE2V1	Ubiquitin Conjugating Enzyme E2 V1	Protein Coding	36	GC20M050082	0.107968	https://www.genecards.org/cgi-bin/carddisp.pl?gene=UBE2V1
UTRN	Utrophin	Protein Coding	36	GC06P144285	0.107968	https://www.genecards.org/cgi-bin/carddisp.pl?gene=UTRN
VPS33A	VPS33A Core Subunit Of CORVET And HOPS Complexes	Protein Coding	36	GC12M122229	0.107968	https://www.genecards.org/cgi-bin/carddisp.pl?gene=VPS33A
WDR1	WD Repeat Domain 1	Protein Coding	36	GC04M010075	0.107968	https://www.genecards.org/cgi-bin/carddisp.pl?gene=WDR1
XPOT	Exportin For TRNA	Protein Coding	36	GC12P064404	0.107968	https://www.genecards.org/cgi-bin/carddisp.pl?gene=XPOT
AARS1	Alanyl-TRNA Synthetase 1	Protein Coding	35	GC16M070638	0.107968	https://www.genecards.org/cgi-bin/carddisp.pl?gene=AARS1
ABCE1	ATP Binding Cassette Subfamily E Member 1	Protein Coding	35	GC04P145097	0.107968	https://www.genecards.org/cgi-bin/carddisp.pl?gene=ABCE1
ABCF1	ATP Binding Cassette Subfamily F Member 1	Protein Coding	35	GC06P030571	0.107968	https://www.genecards.org/cgi-bin/carddisp.pl?gene=ABCF1
ACOT7	Acyl-CoA Thioesterase 7	Protein Coding	35	GC01M006265	0.107968	https://www.genecards.org/cgi-bin/carddisp.pl?gene=ACOT7
ACTR1A	Actin Related Protein 1A	Protein Coding	35	GC10M102479	0.107968	https://www.genecards.org/cgi-bin/carddisp.pl?gene=ACTR1A
ALDH1L1	Aldehyde Dehydrogenase 1 Family Member L1	Protein Coding	35	GC03M126103	0.107968	https://www.genecards.org/cgi-bin/carddisp.pl?gene=ALDH1L1
AP2A1	Adaptor Related Protein Complex 2 Subunit Alpha 1	Protein Coding	35	GC19P064091	0.107968	https://www.genecards.org/cgi-bin/carddisp.pl?gene=AP2A1
ARF5	ADP Ribosylation Factor 5	Protein Coding	35	GC07P127588	0.107968	https://www.genecards.org/cgi-bin/carddisp.pl?gene=ARF5
CKAP5	Cytoskeleton Associated Protein 5	Protein Coding	35	GC11M086868	0.107968	https://www.genecards.org/cgi-bin/carddisp.pl?gene=CKAP5
COPE	COPI Coat Complex Subunit Epsilon	Protein Coding	35	GC19M018899	0.107968	https://www.genecards.org/cgi-bin/carddisp.pl?gene=COPE
COPS3	COP9 Signalosome Subunit 3	Protein Coding	35	GC17M017246	0.107968	https://www.genecards.org/cgi-bin/carddisp.pl?gene=COPS3
CORO1C	Coronin 1C	Protein Coding	35	GC12M108645	0.107968	https://www.genecards.org/cgi-bin/carddisp.pl?gene=CORO1C
CSE1L	Chromosome Segregation 1 Like	Protein Coding	35	GC20P049046	0.107968	https://www.genecards.org/cgi-bin/carddisp.pl?gene=CSE1L
DAAM2	Dishevelled Associated Activator Of Morphogenesis 2	Protein Coding	35	GC06P039792	0.107968	https://www.genecards.org/cgi-bin/carddisp.pl?gene=DAAM2
DARS1	Aspartyl-TRNA Synthetase 1	Protein Coding	35	GC02M135905	0.107968	https://www.genecards.org/cgi-bin/carddisp.pl?gene=DARS1
DISP1	Dispatched RND Transporter Family Member 1	Protein Coding	35	GC01P222814	0.107968	https://www.genecards.org/cgi-bin/carddisp.pl?gene=DISP1
DYNC2H1	Dynein Cytoplasmic 2 Heavy Chain 1	Protein Coding	35	GC11P103109	0.107968	https://www.genecards.org/cgi-bin/carddisp.pl?gene=DYNC2H1
EIF5A2	Eukaryotic Translation Initiation Factor 5A2	Protein Coding	35	GC03M170888	0.107968	https://www.genecards.org/cgi-bin/carddisp.pl?gene=EIF5A2
EIF6	Eukaryotic Translation Initiation Factor 6	Protein Coding	35	GC20M035278	0.107968	https://www.genecards.org/cgi-bin/carddisp.pl?gene=EIF6
GARS1	Glycyl-TRNA Synthetase 1	Protein Coding	35	GC07P030580	0.107968	https://www.genecards.org/cgi-bin/carddisp.pl?gene=GARS1
GLG1	Golgi Glycoprotein 1	Protein Coding	35	GC16M074550	0.107968	https://www.genecards.org/cgi-bin/carddisp.pl?gene=GLG1
GSTM4	Glutathione S-Transferase Mu 4	Protein Coding	35	GC01P109657	0.107968	https://www.genecards.org/cgi-bin/carddisp.pl?gene=GSTM4
HNRNPA3	Heterogeneous Nuclear Ribonucleoprotein A3	Protein Coding	35	GC02P177212	0.107968	https://www.genecards.org/cgi-bin/carddisp.pl?gene=HNRNPA3
HNRNPF	Heterogeneous Nuclear Ribonucleoprotein F	Protein Coding	35	GC10M043385	0.107968	https://www.genecards.org/cgi-bin/carddisp.pl?gene=HNRNPF
HNRNPH1	Heterogeneous Nuclear Ribonucleoprotein H1	Protein Coding	35	GC05M179614	0.107968	https://www.genecards.org/cgi-bin/carddisp.pl?gene=HNRNPH1
HNRNPL	Heterogeneous Nuclear Ribonucleoprotein L	Protein Coding	35	GC19M038836	0.107968	https://www.genecards.org/cgi-bin/carddisp.pl?gene=HNRNPL
HSPB2	Heat Shock Protein Family B (Small) Member 2	Protein Coding	35	GC11P111913	0.107968	https://www.genecards.org/cgi-bin/carddisp.pl?gene=HSPB2
ILF3	Interleukin Enhancer Binding Factor 3	Protein Coding	35	GC19P010655	0.107968	https://www.genecards.org/cgi-bin/carddisp.pl?gene=ILF3
LARP1	La Ribonucleoprotein 1, Translational Regulator	Protein Coding	35	GC05P154682	0.107968	https://www.genecards.org/cgi-bin/carddisp.pl?gene=LARP1
MARS1	Methionyl-TRNA Synthetase 1	Protein Coding	35	GC12P057476	0.107968	https://www.genecards.org/cgi-bin/carddisp.pl?gene=MARS1
MYBBP1A	MYB Binding Protein 1a	Protein Coding	35	GC17M004538	0.107968	https://www.genecards.org/cgi-bin/carddisp.pl?gene=MYBBP1A
OSTF1	Osteoclast Stimulating Factor 1	Protein Coding	35	GC09P075088	0.107968	https://www.genecards.org/cgi-bin/carddisp.pl?gene=OSTF1
PACRG	Parkin Coregulated	Protein Coding	35	GC06P162727	0.107968	https://www.genecards.org/cgi-bin/carddisp.pl?gene=PACRG
PACS2	Phosphofurin Acidic Cluster Sorting Protein 2	Protein Coding	35	GC14P105300	0.107968	https://www.genecards.org/cgi-bin/carddisp.pl?gene=PACS2
PHB1	Prohibitin 1	Protein Coding	35	GC17M049406	0.107968	https://www.genecards.org/cgi-bin/carddisp.pl?gene=PHB1
PIR	Pirin	Protein Coding	35	GC0XM015402	0.107968	https://www.genecards.org/cgi-bin/carddisp.pl?gene=PIR
POP1	POP1 Homolog, Ribonuclease P/MRP Subunit	Protein Coding	35	GC08P098117	0.107968	https://www.genecards.org/cgi-bin/carddisp.pl?gene=POP1
PSIP1	PC4 And SFRS1 Interacting Protein 1	Protein Coding	35	GC09M015464	0.107968	https://www.genecards.org/cgi-bin/carddisp.pl?gene=PSIP1
PSMD13	Proteasome 26S Subunit, Non-ATPase 13	Protein Coding	35	GC11P000236	0.107968	https://www.genecards.org/cgi-bin/carddisp.pl?gene=PSMD13
PSMD6	Proteasome 26S Subunit, Non-ATPase 6	Protein Coding	35	GC03M063973	0.107968	https://www.genecards.org/cgi-bin/carddisp.pl?gene=PSMD6
RAB14	RAB14, Member RAS Oncogene Family	Protein Coding	35	GC09M121178	0.107968	https://www.genecards.org/cgi-bin/carddisp.pl?gene=RAB14
RAB18	RAB18, Member RAS Oncogene Family	Protein Coding	35	GC10P027504	0.107968	https://www.genecards.org/cgi-bin/carddisp.pl?gene=RAB18
RAB25	RAB25, Member RAS Oncogene Family	Protein Coding	35	GC01P156061	0.107968	https://www.genecards.org/cgi-bin/carddisp.pl?gene=RAB25
RAB31	RAB31, Member RAS Oncogene Family	Protein Coding	35	GC18P009701	0.107968	https://www.genecards.org/cgi-bin/carddisp.pl?gene=RAB31
RARS1	Arginyl-TRNA Synthetase 1	Protein Coding	35	GC05P168487	0.107968	https://www.genecards.org/cgi-bin/carddisp.pl?gene=RARS1
RPL23	Ribosomal Protein L23	Protein Coding	35	GC17M038847	0.107968	https://www.genecards.org/cgi-bin/carddisp.pl?gene=RPL23
RPL24	Ribosomal Protein L24	Protein Coding	35	GC03M101681	0.107968	https://www.genecards.org/cgi-bin/carddisp.pl?gene=RPL24
RPL28	Ribosomal Protein L28	Protein Coding	35	GC19P064363	0.107968	https://www.genecards.org/cgi-bin/carddisp.pl?gene=RPL28
RPL29	Ribosomal Protein L29	Protein Coding	35	GC03M052025	0.107968	https://www.genecards.org/cgi-bin/carddisp.pl?gene=RPL29
RPL36	Ribosomal Protein L36	Protein Coding	35	GC19P005674	0.107968	https://www.genecards.org/cgi-bin/carddisp.pl?gene=RPL36
RPS11	Ribosomal Protein S11	Protein Coding	35	GC19P049496	0.107968	https://www.genecards.org/cgi-bin/carddisp.pl?gene=RPS11
RPS15	Ribosomal Protein S15	Protein Coding	35	GC19P001438	0.107968	https://www.genecards.org/cgi-bin/carddisp.pl?gene=RPS15
RPS16	Ribosomal Protein S16	Protein Coding	35	GC19M039433	0.107968	https://www.genecards.org/cgi-bin/carddisp.pl?gene=RPS16
RPS28	Ribosomal Protein S28	Protein Coding	35	GC19P008383	0.107968	https://www.genecards.org/cgi-bin/carddisp.pl?gene=RPS28
S100P	S100 Calcium Binding Protein P	Protein Coding	35	GC04P006700	0.107968	https://www.genecards.org/cgi-bin/carddisp.pl?gene=S100P
SAFB	Scaffold Attachment Factor B	Protein Coding	35	GC19P005623	0.107968	https://www.genecards.org/cgi-bin/carddisp.pl?gene=SAFB
SFXN1	Sideroflexin 1	Protein Coding	35	GC05P175477	0.107968	https://www.genecards.org/cgi-bin/carddisp.pl?gene=SFXN1
SH3BP5	SH3 Domain Binding Protein 5	Protein Coding	35	GC03M020232	0.107968	https://www.genecards.org/cgi-bin/carddisp.pl?gene=SH3BP5
SPOCK1	SPARC (Osteonectin), Cwcv And Kazal Like Domains Proteoglycan 1	Protein Coding	35	GC05M136975	0.107968	https://www.genecards.org/cgi-bin/carddisp.pl?gene=SPOCK1
SRM	Spermidine Synthase	Protein Coding	35	GC01M011054	0.107968	https://www.genecards.org/cgi-bin/carddisp.pl?gene=SRM
STOML2	Stomatin Like 2	Protein Coding	35	GC09M035099	0.107968	https://www.genecards.org/cgi-bin/carddisp.pl?gene=STOML2
STXBP3	Syntaxin Binding Protein 3	Protein Coding	35	GC01P108746	0.107968	https://www.genecards.org/cgi-bin/carddisp.pl?gene=STXBP3
TARS1	Threonyl-TRNA Synthetase 1	Protein Coding	35	GC05P033441	0.107968	https://www.genecards.org/cgi-bin/carddisp.pl?gene=TARS1
UBR4	Ubiquitin Protein Ligase E3 Component N-Recognin 4	Protein Coding	35	GC01M019074	0.107968	https://www.genecards.org/cgi-bin/carddisp.pl?gene=UBR4
UPF1	UPF1 RNA Helicase And ATPase	Protein Coding	35	GC19P018831	0.107968	https://www.genecards.org/cgi-bin/carddisp.pl?gene=UPF1
WARS1	Tryptophanyl-TRNA Synthetase 1	Protein Coding	35	GC14M100517	0.107968	https://www.genecards.org/cgi-bin/carddisp.pl?gene=WARS1
ACOT9	Acyl-CoA Thioesterase 9	Protein Coding	34	GC0XM023701	0.107968	https://www.genecards.org/cgi-bin/carddisp.pl?gene=ACOT9
ADSS2	Adenylosuccinate Synthase 2	Protein Coding	34	GC01M244410	0.107968	https://www.genecards.org/cgi-bin/carddisp.pl?gene=ADSS2
AHNAK	AHNAK Nucleoprotein	Protein Coding	34	GC11M087115	0.107968	https://www.genecards.org/cgi-bin/carddisp.pl?gene=AHNAK
ALDOC	Aldolase, Fructose-Bisphosphate C	Protein Coding	34	GC17M034576	0.107968	https://www.genecards.org/cgi-bin/carddisp.pl?gene=ALDOC
ARF3	ADP Ribosylation Factor 3	Protein Coding	34	GC12M049383	0.107968	https://www.genecards.org/cgi-bin/carddisp.pl?gene=ARF3
ARPC4	Actin Related Protein 2/3 Complex Subunit 4	Protein Coding	34	GC03P009792	0.107968	https://www.genecards.org/cgi-bin/carddisp.pl?gene=ARPC4
ATP6V1G2	ATPase H+ Transporting V1 Subunit G2	Protein Coding	34	GC06M063604	0.107968	https://www.genecards.org/cgi-bin/carddisp.pl?gene=ATP6V1G2
CACYBP	Calcyclin Binding Protein	Protein Coding	34	GC01P175001	0.107968	https://www.genecards.org/cgi-bin/carddisp.pl?gene=CACYBP
CLIC3	Chloride Intracellular Channel 3	Protein Coding	34	GC09M136994	0.107968	https://www.genecards.org/cgi-bin/carddisp.pl?gene=CLIC3
CMBL	Carboxymethylenebutenolidase Homolog	Protein Coding	34	GC05M010275	0.107968	https://www.genecards.org/cgi-bin/carddisp.pl?gene=CMBL
COX7A2	Cytochrome C Oxidase Subunit 7A2	Protein Coding	34	GC06M075237	0.107968	https://www.genecards.org/cgi-bin/carddisp.pl?gene=COX7A2
CPNE3	Copine 3	Protein Coding	34	GC08P086514	0.107968	https://www.genecards.org/cgi-bin/carddisp.pl?gene=CPNE3
CPSF6	Cleavage And Polyadenylation Specific Factor 6	Protein Coding	34	GC12P069239	0.107968	https://www.genecards.org/cgi-bin/carddisp.pl?gene=CPSF6
DCD	Dermcidin	Protein Coding	34	GC12M054644	0.107968	https://www.genecards.org/cgi-bin/carddisp.pl?gene=DCD
DSTN	Destrin, Actin Depolymerizing Factor	Protein Coding	34	GC20P017550	0.107968	https://www.genecards.org/cgi-bin/carddisp.pl?gene=DSTN
DYNLL2	Dynein Light Chain LC8-Type 2	Protein Coding	34	GC17P058083	0.107968	https://www.genecards.org/cgi-bin/carddisp.pl?gene=DYNLL2
EDC4	Enhancer Of MRNA Decapping 4	Protein Coding	34	GC16P067873	0.107968	https://www.genecards.org/cgi-bin/carddisp.pl?gene=EDC4
EPG5	Ectopic P-Granules 5 Autophagy Tethering Factor	Protein Coding	34	GC18M045800	0.107968	https://www.genecards.org/cgi-bin/carddisp.pl?gene=EPG5
FAF2	Fas Associated Factor Family Member 2	Protein Coding	34	GC05P176447	0.107968	https://www.genecards.org/cgi-bin/carddisp.pl?gene=FAF2
FKBP3	FKBP Prolyl Isomerase 3	Protein Coding	34	GC14M045115	0.107968	https://www.genecards.org/cgi-bin/carddisp.pl?gene=FKBP3
GBP3	Guanylate Binding Protein 3	Protein Coding	34	GC01M089006	0.107968	https://www.genecards.org/cgi-bin/carddisp.pl?gene=GBP3
GGCT	Gamma-Glutamylcyclotransferase	Protein Coding	34	GC07M030496	0.107968	https://www.genecards.org/cgi-bin/carddisp.pl?gene=GGCT
GNPNAT1	Glucosamine-Phosphate N-Acetyltransferase 1	Protein Coding	34	GC14M052775	0.107968	https://www.genecards.org/cgi-bin/carddisp.pl?gene=GNPNAT1
GPSM1	G Protein Signaling Modulator 1	Protein Coding	34	GC09P136327	0.107968	https://www.genecards.org/cgi-bin/carddisp.pl?gene=GPSM1
GTF3C4	General Transcription Factor IIIC Subunit 4	Protein Coding	34	GC09P132671	0.107968	https://www.genecards.org/cgi-bin/carddisp.pl?gene=GTF3C4
GUF1	GTP Binding Elongation Factor GUF1	Protein Coding	34	GC04P044680	0.107968	https://www.genecards.org/cgi-bin/carddisp.pl?gene=GUF1
H1-4	H1.4 Linker Histone, Cluster Member	Protein Coding	34	GC06P081029	0.107968	https://www.genecards.org/cgi-bin/carddisp.pl?gene=H1-4
HARS1	Histidyl-TRNA Synthetase 1	Protein Coding	34	GC05M140673	0.107968	https://www.genecards.org/cgi-bin/carddisp.pl?gene=HARS1
HNRNPAB	Heterogeneous Nuclear Ribonucleoprotein A/B	Protein Coding	34	GC05P178204	0.107968	https://www.genecards.org/cgi-bin/carddisp.pl?gene=HNRNPAB
HNRNPM	Heterogeneous Nuclear Ribonucleoprotein M	Protein Coding	34	GC19P008444	0.107968	https://www.genecards.org/cgi-bin/carddisp.pl?gene=HNRNPM
HNRNPUL1	Heterogeneous Nuclear Ribonucleoprotein U Like 1	Protein Coding	34	GC19P041262	0.107968	https://www.genecards.org/cgi-bin/carddisp.pl?gene=HNRNPUL1
HYDIN	HYDIN Axonemal Central Pair Apparatus Protein	Protein Coding	34	GC16M070913	0.107968	https://www.genecards.org/cgi-bin/carddisp.pl?gene=HYDIN
IARS1	Isoleucyl-TRNA Synthetase 1	Protein Coding	34	GC09M092718	0.107968	https://www.genecards.org/cgi-bin/carddisp.pl?gene=IARS1
ILF2	Interleukin Enhancer Binding Factor 2	Protein Coding	34	GC01M153661	0.107968	https://www.genecards.org/cgi-bin/carddisp.pl?gene=ILF2
IQGAP3	IQ Motif Containing GTPase Activating Protein 3	Protein Coding	34	GC01M156525	0.107968	https://www.genecards.org/cgi-bin/carddisp.pl?gene=IQGAP3
LPGAT1	Lysophosphatidylglycerol Acyltransferase 1	Protein Coding	34	GC01M211743	0.107968	https://www.genecards.org/cgi-bin/carddisp.pl?gene=LPGAT1
MDN1	Midasin AAA ATPase 1	Protein Coding	34	GC06M089642	0.107968	https://www.genecards.org/cgi-bin/carddisp.pl?gene=MDN1
MIA3	MIA SH3 Domain ER Export Factor 3	Protein Coding	34	GC01P222618	0.107968	https://www.genecards.org/cgi-bin/carddisp.pl?gene=MIA3
MOV10L1	Mov10 Like RISC Complex RNA Helicase 1	Protein Coding	34	GC22P050089	0.107968	https://www.genecards.org/cgi-bin/carddisp.pl?gene=MOV10L1
MYEF2	Myelin Expression Factor 2	Protein Coding	34	GC15M048134	0.107968	https://www.genecards.org/cgi-bin/carddisp.pl?gene=MYEF2
MYO1B	Myosin IB	Protein Coding	34	GC02P191246	0.107968	https://www.genecards.org/cgi-bin/carddisp.pl?gene=MYO1B
NCBP1	Nuclear Cap Binding Protein Subunit 1	Protein Coding	34	GC09P097633	0.107968	https://www.genecards.org/cgi-bin/carddisp.pl?gene=NCBP1
NOP58	NOP58 Ribonucleoprotein	Protein Coding	34	GC02P202265	0.107968	https://www.genecards.org/cgi-bin/carddisp.pl?gene=NOP58
NUTF2	Nuclear Transport Factor 2	Protein Coding	34	GC16P067846	0.107968	https://www.genecards.org/cgi-bin/carddisp.pl?gene=NUTF2
PDLIM3	PDZ And LIM Domain 3	Protein Coding	34	GC04M185500	0.107968	https://www.genecards.org/cgi-bin/carddisp.pl?gene=PDLIM3
PGM2	Phosphoglucomutase 2	Protein Coding	34	GC04P038038	0.107968	https://www.genecards.org/cgi-bin/carddisp.pl?gene=PGM2
PSMD5	Proteasome 26S Subunit, Non-ATPase 5	Protein Coding	34	GC09M120815	0.107968	https://www.genecards.org/cgi-bin/carddisp.pl?gene=PSMD5
RAB39B	RAB39B, Member RAS Oncogene Family	Protein Coding	34	GC0XM155259	0.107968	https://www.genecards.org/cgi-bin/carddisp.pl?gene=RAB39B
RNF20	Ring Finger Protein 20	Protein Coding	34	GC09P101533	0.107968	https://www.genecards.org/cgi-bin/carddisp.pl?gene=RNF20
RPL14	Ribosomal Protein L14	Protein Coding	34	GC03P040458	0.107968	https://www.genecards.org/cgi-bin/carddisp.pl?gene=RPL14
RPL32	Ribosomal Protein L32	Protein Coding	34	GC03M012834	0.107968	https://www.genecards.org/cgi-bin/carddisp.pl?gene=RPL32
RPL34	Ribosomal Protein L34	Protein Coding	34	GC04P108620	0.107968	https://www.genecards.org/cgi-bin/carddisp.pl?gene=RPL34
RPL36AL	Ribosomal Protein L36a Like	Protein Coding	34	GC14M049619	0.107968	https://www.genecards.org/cgi-bin/carddisp.pl?gene=RPL36AL
RPS4X	Ribosomal Protein S4 X-Linked	Protein Coding	34	GC0XM072255	0.107968	https://www.genecards.org/cgi-bin/carddisp.pl?gene=RPS4X
RPS8	Ribosomal Protein S8	Protein Coding	34	GC01P044775	0.107968	https://www.genecards.org/cgi-bin/carddisp.pl?gene=RPS8
SAMM50	SAMM50 Sorting And Assembly Machinery Component	Protein Coding	34	GC22P043955	0.107968	https://www.genecards.org/cgi-bin/carddisp.pl?gene=SAMM50
SEPTIN9	Septin 9	Protein Coding	34	GC17P077282	0.107968	https://www.genecards.org/cgi-bin/carddisp.pl?gene=SEPTIN9
SF3B3	Splicing Factor 3b Subunit 3	Protein Coding	34	GC16P070523	0.107968	https://www.genecards.org/cgi-bin/carddisp.pl?gene=SF3B3
SNRPD1	Small Nuclear Ribonucleoprotein D1 Polypeptide	Protein Coding	34	GC18P021612	0.107968	https://www.genecards.org/cgi-bin/carddisp.pl?gene=SNRPD1
SPAG5	Sperm Associated Antigen 5	Protein Coding	34	GC17M028577	0.107968	https://www.genecards.org/cgi-bin/carddisp.pl?gene=SPAG5
STARD10	StAR Related Lipid Transfer Domain Containing 10	Protein Coding	34	GC11M087548	0.107968	https://www.genecards.org/cgi-bin/carddisp.pl?gene=STARD10
STAU1	Staufen Double-Stranded RNA Binding Protein 1	Protein Coding	34	GC20M049113	0.107968	https://www.genecards.org/cgi-bin/carddisp.pl?gene=STAU1
STOM	Stomatin	Protein Coding	34	GC09M121338	0.107968	https://www.genecards.org/cgi-bin/carddisp.pl?gene=STOM
SUMO2	Small Ubiquitin Like Modifier 2	Protein Coding	34	GC17M075165	0.107968	https://www.genecards.org/cgi-bin/carddisp.pl?gene=SUMO2
UQCR10	Ubiquinol-Cytochrome C Reductase, Complex III Subunit X	Protein Coding	34	GC22P029767	0.107968	https://www.genecards.org/cgi-bin/carddisp.pl?gene=UQCR10
ZNF169	Zinc Finger Protein 169	Protein Coding	34	GC09P094259	0.107968	https://www.genecards.org/cgi-bin/carddisp.pl?gene=ZNF169
ALG13	ALG13 UDP-N-Acetylglucosaminyltransferase Subunit	Protein Coding	33	GC0XP111665	0.107968	https://www.genecards.org/cgi-bin/carddisp.pl?gene=ALG13
ALYREF	Aly/REF Export Factor	Protein Coding	33	GC17M081887	0.107968	https://www.genecards.org/cgi-bin/carddisp.pl?gene=ALYREF
AP2A2	Adaptor Related Protein Complex 2 Subunit Alpha 2	Protein Coding	33	GC11P000924	0.107968	https://www.genecards.org/cgi-bin/carddisp.pl?gene=AP2A2
ARHGAP18	Rho GTPase Activating Protein 18	Protein Coding	33	GC06M129576	0.107968	https://www.genecards.org/cgi-bin/carddisp.pl?gene=ARHGAP18
ATP5F1B	ATP Synthase F1 Subunit Beta	Protein Coding	33	GC12M056639	0.107968	https://www.genecards.org/cgi-bin/carddisp.pl?gene=ATP5F1B
CNTRL	Centriolin	Protein Coding	33	GC09P121074	0.107968	https://www.genecards.org/cgi-bin/carddisp.pl?gene=CNTRL
COL5A3	Collagen Type V Alpha 3 Chain	Protein Coding	33	GC19M009931	0.107968	https://www.genecards.org/cgi-bin/carddisp.pl?gene=COL5A3
COPG2	COPI Coat Complex Subunit Gamma 2	Protein Coding	33	GC07M130506	0.107968	https://www.genecards.org/cgi-bin/carddisp.pl?gene=COPG2
DDX39A	DExD-Box Helicase 39A	Protein Coding	33	GC19M014408	0.107968	https://www.genecards.org/cgi-bin/carddisp.pl?gene=DDX39A
DNAH1	Dynein Axonemal Heavy Chain 1	Protein Coding	33	GC03P052314	0.107968	https://www.genecards.org/cgi-bin/carddisp.pl?gene=DNAH1
ECI1	Enoyl-CoA Delta Isomerase 1	Protein Coding	33	GC16M002239	0.107968	https://www.genecards.org/cgi-bin/carddisp.pl?gene=ECI1
EIF5B	Eukaryotic Translation Initiation Factor 5B	Protein Coding	33	GC02P099320	0.107968	https://www.genecards.org/cgi-bin/carddisp.pl?gene=EIF5B
H1-5	H1.5 Linker Histone, Cluster Member	Protein Coding	33	GC06M064152	0.107968	https://www.genecards.org/cgi-bin/carddisp.pl?gene=H1-5
MYCBP2	MYC Binding Protein 2	Protein Coding	33	GC13M077044	0.107968	https://www.genecards.org/cgi-bin/carddisp.pl?gene=MYCBP2
NOXA1	NADPH Oxidase Activator 1	Protein Coding	33	GC09P137423	0.107968	https://www.genecards.org/cgi-bin/carddisp.pl?gene=NOXA1
PDXDC1	Pyridoxal Dependent Decarboxylase Domain Containing 1	Protein Coding	33	GC16P014974	0.107968	https://www.genecards.org/cgi-bin/carddisp.pl?gene=PDXDC1
PGLS	6-Phosphogluconolactonase	Protein Coding	33	GC19P063108	0.107968	https://www.genecards.org/cgi-bin/carddisp.pl?gene=PGLS
RBM14	RNA Binding Motif Protein 14	Protein Coding	33	GC11P069659	0.107968	https://www.genecards.org/cgi-bin/carddisp.pl?gene=RBM14
RIC3	RIC3 Acetylcholine Receptor Chaperone	Protein Coding	33	GC11M008092	0.107968	https://www.genecards.org/cgi-bin/carddisp.pl?gene=RIC3
RPL17	Ribosomal Protein L17	Protein Coding	33	GC18M049488	0.107968	https://www.genecards.org/cgi-bin/carddisp.pl?gene=RPL17
RPL37A	Ribosomal Protein L37a	Protein Coding	33	GC02P216498	0.107968	https://www.genecards.org/cgi-bin/carddisp.pl?gene=RPL37A
RPL38	Ribosomal Protein L38	Protein Coding	33	GC17P074204	0.107968	https://www.genecards.org/cgi-bin/carddisp.pl?gene=RPL38
RPS25	Ribosomal Protein S25	Protein Coding	33	GC11M119015	0.107968	https://www.genecards.org/cgi-bin/carddisp.pl?gene=RPS25
RPS27L	Ribosomal Protein S27 Like	Protein Coding	33	GC15M081133	0.107968	https://www.genecards.org/cgi-bin/carddisp.pl?gene=RPS27L
TONSL	Tonsoku Like, DNA Repair Protein	Protein Coding	33	GC08M144428	0.107968	https://www.genecards.org/cgi-bin/carddisp.pl?gene=TONSL
WDR81	WD Repeat Domain 81	Protein Coding	33	GC17P001716	0.107968	https://www.genecards.org/cgi-bin/carddisp.pl?gene=WDR81
ARL8B	ADP Ribosylation Factor Like GTPase 8B	Protein Coding	32	GC03P005122	0.107968	https://www.genecards.org/cgi-bin/carddisp.pl?gene=ARL8B
AURKAIP1	Aurora Kinase A Interacting Protein 1	Protein Coding	32	GC01M001373	0.107968	https://www.genecards.org/cgi-bin/carddisp.pl?gene=AURKAIP1
COG3	Component Of Oligomeric Golgi Complex 3	Protein Coding	32	GC13P045464	0.107968	https://www.genecards.org/cgi-bin/carddisp.pl?gene=COG3
COPS6	COP9 Signalosome Subunit 6	Protein Coding	32	GC07P100088	0.107968	https://www.genecards.org/cgi-bin/carddisp.pl?gene=COPS6
COX7C	Cytochrome C Oxidase Subunit 7C	Protein Coding	32	GC05P086617	0.107968	https://www.genecards.org/cgi-bin/carddisp.pl?gene=COX7C
DNAJB4	DnaJ Heat Shock Protein Family (Hsp40) Member B4	Protein Coding	32	GC01P077979	0.107968	https://www.genecards.org/cgi-bin/carddisp.pl?gene=DNAJB4
ERH	ERH MRNA Splicing And Mitosis Factor	Protein Coding	32	GC14M069380	0.107968	https://www.genecards.org/cgi-bin/carddisp.pl?gene=ERH
H1-2	H1.2 Linker Histone, Cluster Member	Protein Coding	32	GC06M026056	0.107968	https://www.genecards.org/cgi-bin/carddisp.pl?gene=H1-2
HIVEP3	HIVEP Zinc Finger 3	Protein Coding	32	GC01M041506	0.107968	https://www.genecards.org/cgi-bin/carddisp.pl?gene=HIVEP3
HP1BP3	Heterochromatin Protein 1 Binding Protein 3	Protein Coding	32	GC01M020742	0.107968	https://www.genecards.org/cgi-bin/carddisp.pl?gene=HP1BP3
IPO4	Importin 4	Protein Coding	32	GC14M024181	0.107968	https://www.genecards.org/cgi-bin/carddisp.pl?gene=IPO4
KIAA1109	KIAA1109	Protein Coding	32	GC04P122152	0.107968	https://www.genecards.org/cgi-bin/carddisp.pl?gene=KIAA1109
KRT77	Keratin 77	Protein Coding	32	GC12M052689	0.107968	https://www.genecards.org/cgi-bin/carddisp.pl?gene=KRT77
KRT79	Keratin 79	Protein Coding	32	GC12M052821	0.107968	https://www.genecards.org/cgi-bin/carddisp.pl?gene=KRT79
MCTS1	MCTS1 Re-Initiation And Release Factor	Protein Coding	32	GC0XP120594	0.107968	https://www.genecards.org/cgi-bin/carddisp.pl?gene=MCTS1
MLEC	Malectin	Protein Coding	32	GC12P120687	0.107968	https://www.genecards.org/cgi-bin/carddisp.pl?gene=MLEC
MYO15A	Myosin XVA	Protein Coding	32	GC17P018108	0.107968	https://www.genecards.org/cgi-bin/carddisp.pl?gene=MYO15A
NHLRC2	NHL Repeat Containing 2	Protein Coding	32	GC10P113854	0.107968	https://www.genecards.org/cgi-bin/carddisp.pl?gene=NHLRC2
PRPF19	Pre-MRNA Processing Factor 19	Protein Coding	32	GC11M060890	0.107968	https://www.genecards.org/cgi-bin/carddisp.pl?gene=PRPF19
RPAP2	RNA Polymerase II Associated Protein 2	Protein Coding	32	GC01P092298	0.107968	https://www.genecards.org/cgi-bin/carddisp.pl?gene=RPAP2
RTCA	RNA 3'-Terminal Phosphate Cyclase	Protein Coding	32	GC01P100266	0.107968	https://www.genecards.org/cgi-bin/carddisp.pl?gene=RTCA
RTKN2	Rhotekin 2	Protein Coding	32	GC10M062183	0.107968	https://www.genecards.org/cgi-bin/carddisp.pl?gene=RTKN2
SPNS2	Sphingolipid Transporter 2	Protein Coding	32	GC17P004498	0.107968	https://www.genecards.org/cgi-bin/carddisp.pl?gene=SPNS2
STRAP	Serine/Threonine Kinase Receptor Associated Protein	Protein Coding	32	GC12P015882	0.107968	https://www.genecards.org/cgi-bin/carddisp.pl?gene=STRAP
TMED2	Transmembrane P24 Trafficking Protein 2	Protein Coding	32	GC12P123584	0.107968	https://www.genecards.org/cgi-bin/carddisp.pl?gene=TMED2
TMEM14C	Transmembrane Protein 14C	Protein Coding	32	GC06P010723	0.107968	https://www.genecards.org/cgi-bin/carddisp.pl?gene=TMEM14C
U2AF2	U2 Small Nuclear RNA Auxiliary Factor 2	Protein Coding	32	GC19P055654	0.107968	https://www.genecards.org/cgi-bin/carddisp.pl?gene=U2AF2
VAT1	Vesicle Amine Transport 1	Protein Coding	32	GC17M043014	0.107968	https://www.genecards.org/cgi-bin/carddisp.pl?gene=VAT1
ACTBL2	Actin Beta Like 2	Protein Coding	31	GC05M057480	0.107968	https://www.genecards.org/cgi-bin/carddisp.pl?gene=ACTBL2
ADM2	Adrenomedullin 2	Protein Coding	31	GC22P050481	0.107968	https://www.genecards.org/cgi-bin/carddisp.pl?gene=ADM2
BZW1	Basic Leucine Zipper And W2 Domains 1	Protein Coding	31	GC02P200810	0.107968	https://www.genecards.org/cgi-bin/carddisp.pl?gene=BZW1
CCPG1	Cell Cycle Progression 1	Protein Coding	31	GC15M055340	0.107968	https://www.genecards.org/cgi-bin/carddisp.pl?gene=CCPG1
CLEC4F	C-Type Lectin Domain Family 4 Member F	Protein Coding	31	GC02M070808	0.107968	https://www.genecards.org/cgi-bin/carddisp.pl?gene=CLEC4F
DCAF6	DDB1 And CUL4 Associated Factor 6	Protein Coding	31	GC01P167935	0.107968	https://www.genecards.org/cgi-bin/carddisp.pl?gene=DCAF6
GOLIM4	Golgi Integral Membrane Protein 4	Protein Coding	31	GC03M168008	0.107968	https://www.genecards.org/cgi-bin/carddisp.pl?gene=GOLIM4
GOLPH3L	Golgi Phosphoprotein 3 Like	Protein Coding	31	GC01M151644	0.107968	https://www.genecards.org/cgi-bin/carddisp.pl?gene=GOLPH3L
H1-0	H1.0 Linker Histone	Protein Coding	31	GC22P038367	0.107968	https://www.genecards.org/cgi-bin/carddisp.pl?gene=H1-0
LRRC59	Leucine Rich Repeat Containing 59	Protein Coding	31	GC17M050375	0.107968	https://www.genecards.org/cgi-bin/carddisp.pl?gene=LRRC59
MTPN	Myotrophin	Protein Coding	31	GC07M135926	0.107968	https://www.genecards.org/cgi-bin/carddisp.pl?gene=MTPN
MYO16	Myosin XVI	Protein Coding	31	GC13P108495	0.107968	https://www.genecards.org/cgi-bin/carddisp.pl?gene=MYO16
PCDHA8	Protocadherin Alpha 8	Protein Coding	31	GC05P145806	0.107968	https://www.genecards.org/cgi-bin/carddisp.pl?gene=PCDHA8
PEAK1	Pseudopodium Enriched Atypical Kinase 1	Protein Coding	31	GC15M077100	0.107968	https://www.genecards.org/cgi-bin/carddisp.pl?gene=PEAK1
PPP2R2D	Protein Phosphatase 2 Regulatory Subunit Bdelta	Protein Coding	31	GC10P131900	0.107968	https://www.genecards.org/cgi-bin/carddisp.pl?gene=PPP2R2D
RBM46	RNA Binding Motif Protein 46	Protein Coding	31	GC04P154781	0.107968	https://www.genecards.org/cgi-bin/carddisp.pl?gene=RBM46
SEPTIN2	Septin 2	Protein Coding	31	GC02P241316	0.107968	https://www.genecards.org/cgi-bin/carddisp.pl?gene=SEPTIN2
SERBP1	SERPINE1 MRNA Binding Protein 1	Protein Coding	31	GC01M067407	0.107968	https://www.genecards.org/cgi-bin/carddisp.pl?gene=SERBP1
SNRPD3	Small Nuclear Ribonucleoprotein D3 Polypeptide	Protein Coding	31	GC22P024555	0.107968	https://www.genecards.org/cgi-bin/carddisp.pl?gene=SNRPD3
SPAG17	Sperm Associated Antigen 17	Protein Coding	31	GC01M117953	0.107968	https://www.genecards.org/cgi-bin/carddisp.pl?gene=SPAG17
TUBA3D	Tubulin Alpha 3d	Protein Coding	31	GC02P136502	0.107968	https://www.genecards.org/cgi-bin/carddisp.pl?gene=TUBA3D
UNC79	Unc-79 Homolog, NALCN Channel Complex Subunit	Protein Coding	31	GC14P093333	0.107968	https://www.genecards.org/cgi-bin/carddisp.pl?gene=UNC79
ATP5F1C	ATP Synthase F1 Subunit Gamma	Protein Coding	30	GC10P007789	0.107968	https://www.genecards.org/cgi-bin/carddisp.pl?gene=ATP5F1C
CCN1	Cellular Communication Network Factor 1	Protein Coding	30	GC01P085581	0.107968	https://www.genecards.org/cgi-bin/carddisp.pl?gene=CCN1
EPPK1	Epiplakin 1	Protein Coding	30	GC08M143857	0.107968	https://www.genecards.org/cgi-bin/carddisp.pl?gene=EPPK1
GET4	Guided Entry Of Tail-Anchored Proteins Factor 4	Protein Coding	30	GC07P000876	0.107968	https://www.genecards.org/cgi-bin/carddisp.pl?gene=GET4
GPRIN3	GPRIN Family Member 3	Protein Coding	30	GC04M089236	0.107968	https://www.genecards.org/cgi-bin/carddisp.pl?gene=GPRIN3
H1-3	H1.3 Linker Histone, Cluster Member	Protein Coding	30	GC06M064151	0.107968	https://www.genecards.org/cgi-bin/carddisp.pl?gene=H1-3
JKAMP	JNK1/MAPK8 Associated Membrane Protein	Protein Coding	30	GC14P059484	0.107968	https://www.genecards.org/cgi-bin/carddisp.pl?gene=JKAMP
KRT32	Keratin 32	Protein Coding	30	GC17M041485	0.107968	https://www.genecards.org/cgi-bin/carddisp.pl?gene=KRT32
MACROD1	Mono-ADP Ribosylhydrolase 1	Protein Coding	30	GC11M063998	0.107968	https://www.genecards.org/cgi-bin/carddisp.pl?gene=MACROD1
NAA35	N-Alpha-Acetyltransferase 35, NatC Auxiliary Subunit	Protein Coding	30	GC09P085941	0.107968	https://www.genecards.org/cgi-bin/carddisp.pl?gene=NAA35
NIBAN2	Niban Apoptosis Regulator 2	Protein Coding	30	GC09M127564	0.107968	https://www.genecards.org/cgi-bin/carddisp.pl?gene=NIBAN2
SEPTIN6	Septin 6	Protein Coding	30	GC0XM119616	0.107968	https://www.genecards.org/cgi-bin/carddisp.pl?gene=SEPTIN6
SHQ1	SHQ1, H/ACA Ribonucleoprotein Assembly Factor	Protein Coding	30	GC03M072725	0.107968	https://www.genecards.org/cgi-bin/carddisp.pl?gene=SHQ1
SLTM	SAFB Like Transcription Modulator	Protein Coding	30	GC15M058879	0.107968	https://www.genecards.org/cgi-bin/carddisp.pl?gene=SLTM
TMEM200A	Transmembrane Protein 200A	Protein Coding	30	GC06P130365	0.107968	https://www.genecards.org/cgi-bin/carddisp.pl?gene=TMEM200A
TOMM70	Translocase Of Outer Mitochondrial Membrane 70	Protein Coding	30	GC03M100364	0.107968	https://www.genecards.org/cgi-bin/carddisp.pl?gene=TOMM70
TRIM4	Tripartite Motif Containing 4	Protein Coding	30	GC07M099876	0.107968	https://www.genecards.org/cgi-bin/carddisp.pl?gene=TRIM4
ATAT1	Alpha Tubulin Acetyltransferase 1	Protein Coding	29	GC06P030626	0.107968	https://www.genecards.org/cgi-bin/carddisp.pl?gene=ATAT1
CHTOP	Chromatin Target Of PRMT1	Protein Coding	29	GC01P153633	0.107968	https://www.genecards.org/cgi-bin/carddisp.pl?gene=CHTOP
ISOC1	Isochorismatase Domain Containing 1	Protein Coding	29	GC05P129094	0.107968	https://www.genecards.org/cgi-bin/carddisp.pl?gene=ISOC1
LLPH	LLP Homolog, Long-Term Synaptic Facilitation Factor	Protein Coding	29	GC12M066116	0.107968	https://www.genecards.org/cgi-bin/carddisp.pl?gene=LLPH
RMDN3	Regulator Of Microtubule Dynamics 3	Protein Coding	29	GC15M040735	0.107968	https://www.genecards.org/cgi-bin/carddisp.pl?gene=RMDN3
TMED7	Transmembrane P24 Trafficking Protein 7	Protein Coding	29	GC05M115613	0.107968	https://www.genecards.org/cgi-bin/carddisp.pl?gene=TMED7
TMEM45A	Transmembrane Protein 45A	Protein Coding	29	GC03P100492	0.107968	https://www.genecards.org/cgi-bin/carddisp.pl?gene=TMEM45A
AHNAK2	AHNAK Nucleoprotein 2	Protein Coding	28	GC14M104937	0.107968	https://www.genecards.org/cgi-bin/carddisp.pl?gene=AHNAK2
ATP5PB	ATP Synthase Peripheral Stalk-Membrane Subunit B	Protein Coding	28	GC01P111449	0.107968	https://www.genecards.org/cgi-bin/carddisp.pl?gene=ATP5PB
C9orf64	Chromosome 9 Open Reading Frame 64	Protein Coding	28	GC09M083938	0.107968	https://www.genecards.org/cgi-bin/carddisp.pl?gene=C9orf64
FSD1L	Fibronectin Type III And SPRY Domain Containing 1 Like	Protein Coding	28	GC09P105447	0.107968	https://www.genecards.org/cgi-bin/carddisp.pl?gene=FSD1L
H2AC1	H2A Clustered Histone 1	Protein Coding	28	GC06M025961	0.107968	https://www.genecards.org/cgi-bin/carddisp.pl?gene=H2AC1
QARS1	Glutaminyl-TRNA Synthetase 1	Protein Coding	28	GC03M051019	0.107968	https://www.genecards.org/cgi-bin/carddisp.pl?gene=QARS1
ZNF561	Zinc Finger Protein 561	Protein Coding	28	GC19M009605	0.107968	https://www.genecards.org/cgi-bin/carddisp.pl?gene=ZNF561
ZZEF1	Zinc Finger ZZ-Type And EF-Hand Domain Containing 1	Protein Coding	28	GC17M004004	0.107968	https://www.genecards.org/cgi-bin/carddisp.pl?gene=ZZEF1
ARMT1	Acidic Residue Methyltransferase 1	Protein Coding	27	GC06P151452	0.107968	https://www.genecards.org/cgi-bin/carddisp.pl?gene=ARMT1
CYRIB	CYFIP Related Rac1 Interactor B	Protein Coding	27	GC08M131443	0.107968	https://www.genecards.org/cgi-bin/carddisp.pl?gene=CYRIB
ECPAS	Ecm29 Proteasome Adaptor And Scaffold	Protein Coding	27	GC09M111361	0.107968	https://www.genecards.org/cgi-bin/carddisp.pl?gene=ECPAS
ELAPOR1	Endosome-Lysosome Associated Apoptosis And Autophagy Regulator 1	Protein Coding	27	GC01P109181	0.107968	https://www.genecards.org/cgi-bin/carddisp.pl?gene=ELAPOR1
H1-10	H1.10 Linker Histone	Protein Coding	27	GC03M130196	0.107968	https://www.genecards.org/cgi-bin/carddisp.pl?gene=H1-10
H2BC13	H2B Clustered Histone 13	Protein Coding	27	GC06M063335	0.107968	https://www.genecards.org/cgi-bin/carddisp.pl?gene=H2BC13
MUC19	Mucin 19, Oligomeric	Protein Coding	27	GC12P040393	0.107968	https://www.genecards.org/cgi-bin/carddisp.pl?gene=MUC19
PALS2	Protein Associated With LIN7 2, MAGUK P55 Family Member	Protein Coding	27	GC07P024574	0.107968	https://www.genecards.org/cgi-bin/carddisp.pl?gene=PALS2
PCNX1	Pecanex 1	Protein Coding	27	GC14P070908	0.107968	https://www.genecards.org/cgi-bin/carddisp.pl?gene=PCNX1
TMEM205	Transmembrane Protein 205	Protein Coding	27	GC19M011342	0.107968	https://www.genecards.org/cgi-bin/carddisp.pl?gene=TMEM205
ZNF805	Zinc Finger Protein 805	Protein Coding	27	GC19P057240	0.107968	https://www.genecards.org/cgi-bin/carddisp.pl?gene=ZNF805
CCDC9	Coiled-Coil Domain Containing 9	Protein Coding	26	GC19P047255	0.107968	https://www.genecards.org/cgi-bin/carddisp.pl?gene=CCDC9
GATD3	Glutamine Amidotransferase Class 1 Domain Containing 3	Protein Coding	26	GC21P044135	0.107968	https://www.genecards.org/cgi-bin/carddisp.pl?gene=GATD3
H2AC12	H2A Clustered Histone 12	Protein Coding	26	GC06P081031	0.107968	https://www.genecards.org/cgi-bin/carddisp.pl?gene=H2AC12
H2BC18	H2B Clustered Histone 18	Protein Coding	26	GC01M151576	0.107968	https://www.genecards.org/cgi-bin/carddisp.pl?gene=H2BC18
LAMTOR4	Late Endosomal/Lysosomal Adaptor, MAPK And MTOR Activator 4	Protein Coding	26	GC07P100944	0.107968	https://www.genecards.org/cgi-bin/carddisp.pl?gene=LAMTOR4
MRPL57	Mitochondrial Ribosomal Protein L57	Protein Coding	26	GC13P021176	0.107968	https://www.genecards.org/cgi-bin/carddisp.pl?gene=MRPL57
MYG1	MYG1 Exonuclease	Protein Coding	26	GC12P053371	0.107968	https://www.genecards.org/cgi-bin/carddisp.pl?gene=MYG1
POM121C	POM121 Transmembrane Nucleoporin C	Protein Coding	26	GC07M075416	0.107968	https://www.genecards.org/cgi-bin/carddisp.pl?gene=POM121C
TDRD10	Tudor Domain Containing 10	Protein Coding	26	GC01P154502	0.107968	https://www.genecards.org/cgi-bin/carddisp.pl?gene=TDRD10
ZNF749	Zinc Finger Protein 749	Protein Coding	26	GC19P064447	0.107968	https://www.genecards.org/cgi-bin/carddisp.pl?gene=ZNF749
BEX5	Brain Expressed X-Linked 5	Protein Coding	25	GC0XM102153	0.107968	https://www.genecards.org/cgi-bin/carddisp.pl?gene=BEX5
SAXO1	Stabilizer Of Axonemal Microtubules 1	Protein Coding	25	GC09M018858	0.107968	https://www.genecards.org/cgi-bin/carddisp.pl?gene=SAXO1
H3C13	H3 Clustered Histone 13	Protein Coding	24	GC01M151577	0.107968	https://www.genecards.org/cgi-bin/carddisp.pl?gene=H3C13
IQCN	IQ Motif Containing N	Protein Coding	22	GC19M018257	0.107968	https://www.genecards.org/cgi-bin/carddisp.pl?gene=IQCN
MIR23A	MicroRNA 23a	RNA Gene	19	GC19M014440	0.107968	https://www.genecards.org/cgi-bin/carddisp.pl?gene=MIR23A
MIR216B	MicroRNA 216b	RNA Gene	17	GC02M056000	0.107968	https://www.genecards.org/cgi-bin/carddisp.pl?gene=MIR216B
RPS26P11	Ribosomal Protein S26 Pseudogene 11	Pseudogene	17	GC0XP072044	0.107968	https://www.genecards.org/cgi-bin/carddisp.pl?gene=RPS26P11
UQCRFS1P1	Ubiquinol-Cytochrome C Reductase, Rieske Iron-Sulfur Polypeptide 1 Pseudogene 1	Pseudogene	12	GC22P039875	0.107968	https://www.genecards.org/cgi-bin/carddisp.pl?gene=UQCRFS1P1
HMGB3P1	High Mobility Group Box 3 Pseudogene 1	Pseudogene	11	GC20M034833	0.107968	https://www.genecards.org/cgi-bin/carddisp.pl?gene=HMGB3P1
LOC111674475	CFTR Intron 11 Enhancer	Biological Region	3	GC07P117587	0.107968	https://www.genecards.org/cgi-bin/carddisp.pl?gene=LOC111674475
