# Supplementary material for: The role of DNAJC3 in enhancing glioma progression and regulating the tumor immune microenvironment
Source: J Biol Chem. 2025 Dec 13;302(2):111059. doi: 10.1016/j.jbc.2025.111059 (PMC12805106; doi:10.1016/j.jbc.2025.111059)
Supplement: Table S2 [file mmc3.zip › jbc_111059_Table S2_mmc3.XLSX]

## Sheet: Sheet1
Table S2 GSEA enrichment analysis results
Group	Signaling pathway	NES	P value	FDR
Cancer-related pathways	KEGG_PATHWAYS_IN_CANCER	2.14	0	0.005
	KEGG_APOPTOSIS	2.13	0	0.006
	KEGG_JAK_STAT_SIGNALING_PATHWAY	2.12	0	0.005
	KEGG_SMALL_CELL_LUNG_CANCER	2.12	0	0.005
	KEGG_PROSTATE_CANCER	1.92	0.002	0.015
	KEGG_PANCREATIC_CANCER	1.85	0.008	0.019
	KEGG_RENAL_CELL_CARCINOMA	1.76	0.031	0.032
	KEGG_BLADDER_CANCER	1.95	0	0.016
	KEGG_MELANOMA	1.52	0.034	0.11
Immune-related pathways	KEGG_CYTOKINE_CYTOKINE_RECEPTOR_INTERACTION	2.16	0	0.005
	KEGG_ANTIGEN_PROCESSING_AND_PRESENTATION	2.01	0.002	0.012
	KEGG_NATURAL_KILLER_CELL_MEDIATED_CYTOTOXICITY	2	0	0.012
	KEGG_SYSTEMIC_LUPUS_ERYTHEMATOSUS	1.95	0	0.015
	KEGG_CHEMOKINE_SIGNALING_PATHWAY	1.94	0	0.015
	KEGG_B_CELL_RECEPTOR_SIGNALING_PATHWAY	1.93	0.004	0.015
	KEGG_T_CELL_RECEPTOR_SIGNALING_PATHWAY	1.89	0.002	0.018
	KEGG_NOD_LIKE_RECEPTOR_SIGNALING_PATHWAY	1.89	0.008	0.017
	KEGG_PRIMARY_IMMUNODEFICIENCY	1.89	0.002	0.017
Metabolism-related pathways	KEGG_N_GLYCAN_BIOSYNTHESIS	2.26	0	0.004
	KEGG_AMINO_SUGAR_AND_NUCLEOTIDE_SUGAR_METABOLISM	2.06	0	0.009
	KEGG_GALACTOSE_METABOLISM	1.77	0.002	0.031
	KEGG_TRYPTOPHAN_METABOLISM	1.72	0.008	0.039
	KEGG_INSULIN_SIGNALING_PATHWAY	1.61	0.035	0.074
	KEGG_GLYCOLYSIS_GLUCONEOGENESIS	1.6	0.025	0.077
	KEGG_FRUCTOSE_AND_MANNOSE_METABOLISM	1.57	0.02	0.088
	KEGG_O_GLYCAN_BIOSYNTHESIS	1.57	0.049	0.088
	KEGG_PENTOSE_PHOSPHATE_PATHWAY	1.57	0.028	0.087
Virus-related pathways	KEGG_RIG_I_LIKE_RECEPTOR_SIGNALING_PATHWAY	1.54	0.045	0.1
	KEGG_VIRAL_MYOCARDITIS	2.05	0	0.009
	KEGG_PRION_DISEASES	1.78	0.008	0.031
other	KEGG_FOCAL_ADHESION	2.22	0	0.003
	KEGG_LYSOSOME	2.22	0	0.002
	KEGG_TYPE_I_DIABETES_MELLITUS	1.75	0.015	0.033
