# Supplementary material for: The role of DNAJC3 in enhancing glioma progression and regulating the tumor immune microenvironment
Source: J Biol Chem. 2025 Dec 13;302(2):111059. doi: 10.1016/j.jbc.2025.111059 (PMC12805106; doi:10.1016/j.jbc.2025.111059)
Supplement: Table S3 [file mmc4.xlsx]

## Sheet: experimental procedure
Table S3 LC-MS/MS experimental procedure
1.1Protein extraction of the tissue
This study collected 3 cases of primary glioblastoma tissues and 3 cases of adjacent normal tissues for proteomic analysis. The tissue samples were placed in 1.5 mL centrifuge tubes, minced by surgical scissors, and repeatedly washed and centrifuged with pre-cooled PBS until there was no blood residue in the supernatant. Then, 8 M urea/1 M ammonium bicarbonate lysis buffer was added for tissue ly…
1.2 Protein digestion
After the protein samples were denatured by 8 M urea/1 M ammonium bicarbonate buffer and ultrasonicated, reduction and alkylation were performed successively: 5 mM dithiothreitol (DTT) was added at room temperature in the dark for 1 hour; then 15 mM iodoacetamide (IAM) was added at room temperature in the dark for 30 minutes. After the reaction, the system was diluted with deionized water, the pH…
1.3 LC-MS/MS analysis
The peptide segments were desalted by HLB column, eluted with 60% acetonitrile/0.1% trifluoroacetic acid (TFA), and the eluate was dried by vacuum centrifugation and re-dissolved. The peptide concentration was determined by the double octanoic acid method. The separation was performed using the Easy-nLC™ 1200 system (Thermo Fisher Scientific), with the pre-column Acclaim PepMap100 (2 cm, 75 μm i.…
1.4 Database search and label-free quantitative analysis
The SEQUEST algorithm in Proteome Discoverer 2.3 (Thermo Fisher Scientific) was used to search in the UniProt human protein database (https://www.uniprot.org). The parameters were set as follows: the enzyme was trypsin, and the maximum number of missed cleavage sites was allowed; the protein identification false discovery rate (FDR) threshold was 1%. The screening criteria for differentially expr…

## Sheet: 4456 Quantifiable Protein
Checked	Protein FDR Confidence: Combined	Master	Accession	Description	Exp. q-value: Combined	Sum PEP Score	Coverage [%]	# Peptides	# PSMs	# Unique Peptides	# AAs	MW [kDa]	calc. pI	Score Sequest HT: Sequest HT	# Peptides (by Search Engine): Sequest HT	# Razor Peptides	Abundance Ratio: (F1) / (F9)	Abundance Ratio: (F2) / (F9)	Abundance Ratio: (F3) / (F9)	Abundance Ratio: (F7) / (F9)	Abundance Ratio: (F8) / (F9)	Abundance Ratio: (F9) / (F9)	FC	log2FC-P	p value	—log10 p value	Abundance Ratio Adj. P-Value: (F1) / (F9)	Abundance Ratio Adj. P-Value: (F2) / (F9)	Abundance Ratio Adj. P-Value: (F3) / (F9)	Abundance Ratio Adj. P-Value: (F7) / (F9)	Abundance Ratio Adj. P-Value: (F8) / (F9)	Abundance Ratio Variability [%]: (F1) / (F9)	Abundance Ratio Variability [%]: (F2) / (F9)	Abundance Ratio Variability [%]: (F3) / (F9)	Abundance Ratio Variability [%]: (F7) / (F9)	Abundance Ratio Variability [%]: (F8) / (F9)	Abundances (Grouped): F1	Abundances (Grouped): F2	Abundances (Grouped): F3	Abundances (Grouped): F7	Abundances (Grouped): F8	Abundances (Grouped): F9	Found in Sample: [S1] F1: Sample, A	Found in Sample: [S2] F2: Sample, A	Found in Sample: [S3] F3: Sample, A	Found in Sample: [S7] F7: Sample, C	Found in Sample: [S8] F8: Sample, C	Found in Sample: [S9] F9: Sample, C	# Protein Groups
FALSE	High	Master Protein	Q8IVD9	NudC domain-containing protein 3	0	26.291	28	7	9	7	361	40.8	5.25	16.9	7	0		0.01	0.01	2.222	5.186	1	0.00356803	-8.13066	0.180126	0.744423		3.89573e-17	4.02582e-17	0.149293	0.0034643				0	0	18			327.1	224.6	43.3	Peak Found	Peak Found	Peak Found	High	Peak Found	High	1
FALSE	High	Master Protein	P27448	MAP/microtubule affinity-regulating kinase 3	0	15.182	6	4	7	1	753	84.4	9.57	8.45	4	0	0.01	0.01	0.01	7.027	0.01	1	0.00373274	-8.06555	0.290421	0.536972	3.89437e-17	3.89573e-17	4.02582e-17	1.15062e-07	5.56369e-17				0					787.9		112.1	Not Found	Not Found	Not Found	High	Not Found	Peak Found	1
FALSE	High	Master Protein	Q9HCD6	Protein TANC2	0	21.903	6	8	11	8	1990	219.5	8.07	17.59	8	0	0.01	0.01	0.01	5.198	0.01	1	0.00483247	-7.69302	0.265011	0.576736	3.89437e-17	3.89573e-17	4.02582e-17	0.000386418	5.56369e-17				0					754.8		145.2	Peak Found	Peak Found	Peak Found	High	Peak Found	High	1
FALSE	High	Master Protein	Q13671	Ras and Rab interactor 1	0.003	3.536	1	1	2	1	783	84	8.02	3.79	1	0	0.01	0.01	0.01	4.255	0.01	1	0.00569801	-7.45533	0.245178	0.610519	3.89437e-17	3.89573e-17	4.02582e-17	0.00343638	5.56369e-17				0					307.3		72.2	Not Found	Not Found	Not Found	High	Not Found	Peak Found	1
FALSE	High	Master Protein	P36959	GMP reductase 1	0	18.267	18	5	16	4	345	37.4	7.06	13.23	5	0		0.01	0.01	1.134	2.661	1	0.00625652	-7.32042	0.104087	0.982605		3.89573e-17	4.02582e-17	0.994165	0.0951141				0	0	16.6			231.6	289.8	79.1	High	Not Found	High	High	Peak Found	Peak Found	1
FALSE	High	Master Protein	Q96BY7	Autophagy-related protein 2 homolog B	0	6.83	1	2	2	2	2078	232.6	5.76	5.06	2	0	0.01	0.01	0.01	3.665	0.01	1	0.00641711	-7.28386	0.228996	0.640172	3.89437e-17	3.89573e-17	4.02582e-17	0.000665646	5.56369e-17				0					575.9		157.1	Not Found	Not Found	Not Found	High	Not Found	Peak Found	1
FALSE	High	Master Protein	P29372	DNA-3-methyladenine glycylase	0	8.792	13	3	5	3	298	32.8	9.57	3.83	3	0	0.01	0.01	0.01	3.561	0.01	1	0.00656312	-7.2514	0.225758	0.646356	3.89437e-17	3.89573e-17	4.02582e-17	0.0180848	5.56369e-17				0					401.2		112.7	High	Not Found	Not Found	Peak Found	Not Found	Peak Found	1
FALSE	High	Master Protein	Q15847	Adipogenesis regulatory factor	0	18.812	59	2	8	2	76	7.9	5.31	34.85	2	0	0.01	0.01	0.01	3.168	0.354	1	0.00663423	-7.23585	0.153313	0.814422	3.89437e-17	3.89573e-17	4.02582e-17	2.89165e-06	0.331225				11.08	23.59				437.7	95.7	140.3	Not Found	Not Found	Not Found	High	High	High	1
FALSE	High	Master Protein	P02750	Leucine-rich alpha-2-glycoprotein	0.005	3.224	3	1	2	1	347	38.2	6.95	3.7	1	0	0.01	0.01	0.01	0.674	2.73	1	0.00681199	-7.19771	0.0842887	1.07423	3.89437e-17	3.89573e-17	4.02582e-17	0.496383	0.0822244				0	0				110.1	445.7	163.2	Not Found	Not Found	Not Found	Peak Found	High	High	1
FALSE	High	Master Protein	P38405	Guanine nucleotide-binding protein G(olf) subunit alpha	0	35.248	27	6	91	3	381	44.3	6.65	179.51	6	0	0.01	0.01	0.01	1.661	1.327	1	0.00752257	-7.05456	0.00229587	2.63905	3.89437e-17	3.89573e-17	4.02582e-17	0.743617	0.642452				0	0				427.2	269.6	203.1	Not Found	Not Found	Not Found	High	Peak Found	Peak Found	1
FALSE	High	Master Protein	Q5TH69	Brefeldin A-inhibited guanine nucleotide-exchange protein 3	0	36.399	6	9	18	9	2177	240.5	5.82	37.8	9	0	0.01		0.01	1.658		1	0.00752445	-7.0542	0.0569529	1.24448	3.89437e-17		4.02582e-17	0.561077					3			24		297.2	207.7	42.9	Not Found	Peak Found	Not Found	High	High	High	1
FALSE	High	Master Protein	P52429	Diacylglycerol kinase epsilon	0	7.861	5	2	3	2	567	63.9	7.74	1.86	2	0	0.01	0.01	0.01	2.395	0.473	1	0.00775595	-7.01048	0.0894916	1.04822	3.89437e-17	3.89573e-17	4.02582e-17	0.189767	0.763961				0	0				557.3	110	232.7	Not Found	Not Found	Not Found	High	Peak Found	High	1
FALSE	High	Master Protein	O95502	Neuronal pentraxin receptor	0	52.194	36	10	15	10	500	52.8	6.21	32.01	10	0	0.01	0.01	0.01	2.276	0.474	1	0.008	-6.96578	0.0813367	1.08971	3.89437e-17	3.89573e-17	4.02582e-17	0.00428131	0.708578				20.27	0				482.7	24	382.9	Not Found	Not Found	Not Found	High	Peak Found	High	1
FALSE	High	Master Protein	O60486	Plexin-C1	0	7.945	2	3	9	2	1568	175.6	7.61	13.81	3	0	0.01	0.01	0.01	1.657	1.078	1	0.00803213	-6.96	0.0039797	2.40015	3.89437e-17	3.89573e-17	4.02582e-17	0.756874	0.84668				0	0				206.2	134.1	124.4	High	Not Found	Not Found	High	Peak Found	Peak Found	1
FALSE	High	Master Protein	Q92608	Dedicator of cytokinesis protein 2	0	23.953	5	7	9	7	1830	211.8	6.87	9.56	7	0	0.01		0.01	2.724	0.01	1	0.00803428	-6.95962	0.314229	0.502754	3.89437e-17		4.02582e-17	0.108705	5.56369e-17				0			263.7		147.1		54	Not Found	High	Not Found	Peak Found	Peak Found	Peak Found	1
FALSE	High	Master Protein	Q07699	Sodium channel subunit beta-1	0.002	4.435	8	1	3	1	218	24.7	4.89	6.3	1	0	0.01	0.01	0.01	1.061	1.658	1	0.00806668	-6.95381	0.00423761	2.37288	3.89437e-17	3.89573e-17	4.02582e-17	0.97787	0.453903				0	0				256.7	401.3	242	Not Found	Not Found	Not Found	Peak Found	High	High	1
FALSE	High	Master Protein	Q9P1A6	Disks large-associated protein 2	0	6.297	2	2	2	2	1054	117.5	6.87	1.62	2	0	0.01	0.01	0.01	1.463		1	0.00812018	-6.94427	0.00579674	2.23682	3.89437e-17	3.89573e-17	4.02582e-17	0.825824					0					499.1	127.9	153.9	Not Found	Not Found	Not Found	High	Peak Found	High	1
FALSE	High	Master Protein	O60518	Ran-binding protein 6	0	20.687	7	5	14	3	1105	124.6	5.01	13.99	5	0	0.01	0.01	0.01	1.499	1.172	1	0.00817216	-6.93507	0.00115431	2.93768	3.89437e-17	3.89573e-17	4.02582e-17	0.812096	0.769325				0	0				277.3	100.6	85.8	Not Found	High	Not Found	High	High	High	1
FALSE	High	Master Protein	P35240	Merlin	0.001	4.695	3	2	3	2	595	69.6	6.47	1.67	2	0	0.01	0.01	0.01	1.658	0.957	1	0.00829876	-6.91289	0.00622045	2.20618	3.89437e-17	3.89573e-17	4.02582e-17	0.754746	0.917183				0	0				292.7	169	176.5	High	Not Found	Not Found	Peak Found	Peak Found	High	1
FALSE	High	Master Protein	Q3ZCM7	Tubulin beta-8 chain	0	155.349	28	12	2008	1	444	49.7	4.89	4411.39	12	0	0.01	0.01	0.01	1.965	0.641	1	0.00831947	-6.90929	0.0393471	1.40509	3.89437e-17	3.89573e-17	4.02582e-17	0.419531	0.951061				0	0				490.4	160	249.6	High	High	High	High	High	High	1
FALSE	High	Master Protein	Q9NX00	Transmembrane protein 160	0.001	4.531	11	2	2	2	188	19.6	8.03	1.86	2	0	0.01	0.01	0.01	1.842	0.758	1	0.00833333	-6.90689	0.0223102	1.6515	3.89437e-17	3.89573e-17	4.02582e-17	0.581446	0.996424				0	0				460.4	189.6	250	Not Found	Not Found	Not Found	High	Peak Found	High	1
FALSE	High	Master Protein	Q15172	Serine/threonine-protein phphatase 2A 56 kDa regulatory subunit alpha isoform	0	18.148	14	5	12	5	486	56.2	6.71	17.16	5	0	0.01	0.01	0.01	1.741	0.824	1	0.00841515	-6.8928	0.0137635	1.86127	3.89437e-17	3.89573e-17	4.02582e-17	0.448684	0.972151				23.73	22.34				323.9	149.3	180.8	Not Found	High	Not Found	High	High	High	1
FALSE	High	Master Protein	Q9UJQ1	Lysome-associated membrane glycoprotein 5	0	10.77	10	2	4	2	280	31.5	6.46	10.5	2	0		0.01	0.01	2.422	0.01	1	0.00874126	-6.83794	0.298392	0.525213		3.89573e-17	4.02582e-17	0.0224682	5.56369e-17				0		90.6			517.2		162.7	High	Not Found	Not Found	High	Not Found	High	1
FALSE	High	Master Protein	Q63HM9	PI-PLC X domain-containing protein 3	0	7.61	13	2	2	2	321	36.3	6.29	2.6	2	0	0.01	0.01	0.01	2.355	0.01	1	0.0089153	-6.8095	0.177265	0.751378	3.89437e-17	3.89573e-17	4.02582e-17	0.21626	5.56369e-17				0					689.5		210.5	Not Found	Not Found	Not Found	High	Not Found	Peak Found	1
FALSE	High	Master Protein	Q9BQI7	PH and SEC7 domain-containing protein 2	0	16.762	10	6	6	6	771	84.6	5.19	6.3	6	0		0.01	0.01	1.23		1	0.00896861	-6.8009	0.0106582	1.97232		3.89573e-17	4.02582e-17	0.971562					0		123.4			103.2	59.1	83.9	Peak Found	Peak Found	Not Found	High	Peak Found	Peak Found	1
FALSE	High	Master Protein	Q12840	Kinesin heavy chain isoform 5A	0	51.605	12	10	49	2	1032	117.3	5.9	111.71	10	0	0.01	0.01	0.01	0.01	2.27	1	0.00914634	-6.77259	0.173005	0.761942	3.89437e-17	3.89573e-17	4.02582e-17	7.03075e-17	0.202702					0					471.9	207.9	Not Found	Not Found	Not Found	High	Peak Found	High	1
FALSE	High	Master Protein	Q9HCS7	Pre-mRNA-splicing factor SYF1	0	11.238	5	3	4	3	855	99.9	6.23	5.82	3	0	0.01	0.01		1.388	0.865	1	0.00922226	-6.76066	0.0130503	1.88438	3.89437e-17	3.89573e-17		0.884336	0.953937				0	0			63.9	112.3	44	50.8	Not Found	High	Peak Found	Peak Found	Peak Found	Peak Found	1
FALSE	High	Master Protein	Q8IUQ0	Clavesin-1	0	12.427	12	3	5	2	354	40.8	7.2	13.93	3	1	0.01	0.01	0.01	1.917	0.319	1	0.0092707	-6.75311	0.08219	1.08518	3.89437e-17	3.89573e-17	4.02582e-17	0.284522	0.429146				0	0				533	88.9	278.1	Not Found	Not Found	Not Found	High	Not Found	Not Found	1
FALSE	High	Master Protein	Q9NSC5	Homer protein homolog 3	0	10.717	10	3	5	2	361	39.8	5.45	7.63	3	0	0.01	0.01	0.01	1.185	1.039	1	0.00930521	-6.74775	4.60672e-05	4.33661	3.89437e-17	3.89573e-17	4.02582e-17	0.985319	0.869171				0	0				211.7	185.6	178.6	Not Found	High	Not Found	Peak Found	Peak Found	Peak Found	1
FALSE	High	Master Protein	Q9C0B1	Alpha-ketoglutarate-dependent dioxygenase FTO	0	6.496	4	2	3	2	505	58.2	5.22	1.92	2	0	0.01	0.01	0.01	2.207	0.01	1	0.00932546	-6.74461	0.16978	0.770112	3.89437e-17	3.89573e-17	4.02582e-17	0.293359	5.56369e-17				0					387.6		175.6	Not Found	Not Found	Not Found	High	Not Found	High	1
FALSE	High	Master Protein	Q9P2P5	E3 ubiquitin-protein ligase HECW2	0	12.513	3	4	5	4	1572	175.7	5.41	7.84	4	0	0.01	0.01	0.01	1.459	0.751	1	0.00934579	-6.74147	0.00692475	2.1596	3.89437e-17	3.89573e-17	4.02582e-17	0.843358	0.999755				0	0				565.9	143.2	190.8	Not Found	Not Found	Not Found	High	Peak Found	High	1
FALSE	High	Master Protein	P12429	Annexin A3	0	25.921	30	7	10	7	323	36.4	5.92	13.05	7	0	0.01		0.01	1.118		1	0.00944287	-6.72656	0.00314846	2.5019	3.89437e-17		4.02582e-17	0.999554					0			100.7		206.9	69	113.5	Not Found	High	Not Found	High	Peak Found	High	1
FALSE	High	Master Protein	Q16288	NT-3 growth factor receptor	0	14.024	5	4	9	1	839	94.4	6.58	14.2	4	0	0.01	0.01	0.01	2.144	0.01	1	0.00951173	-6.71608	0.166503	0.778577	3.89437e-17	3.89573e-17	4.02582e-17	0.284621	5.56369e-17				0					406.4		189.6	Not Found	Not Found	Not Found	High	Not Found	High	1
FALSE	High	Master Protein	Q7Z3U7	Protein MON2 homolog	0	12.294	3	5	12	5	1717	190.2	6.06	16.11	5	0	0.01	0.01	0.01	1.1		1	0.00952381	-6.71425	0.000101011	3.99563	3.89437e-17	3.89573e-17	4.02582e-17	0.982082					0					126.5	149.7	115	High	High	Not Found	High	High	High	1
FALSE	High	Master Protein	Q9BVV7	Mitochondrial import inner membrane translocase subunit Tim21	0	17.367	22	5	11	5	248	28.2	9.7	11.39	5	0		0.01	0.01	1.561	0.553	1	0.00963391	-6.69766	0.071898	1.14328		3.89573e-17	4.02582e-17	0.718664	0.909129				0	0	128.1			181.5	64.3	116.2	High	Not Found	High	Peak Found	Peak Found	Peak Found	1
FALSE	High	Master Protein	Q9HAR2	Adhesion G protein-coupled receptor L3	0	36.211	8	8	15	8	1447	161.7	6.44	23.07	8	0	0.01	0.01	0.01	2.089	0.01	1	0.00968054	-6.6907	0.163603	0.786209	3.89437e-17	3.89573e-17	4.02582e-17	0.368412	5.56369e-17				0					418.1		200.1	Not Found	Not Found	Not Found	High	High	High	1
FALSE	High	Master Protein	Q9Y4P1	Cysteine protease ATG4B	0	8.584	7	2	9	2	393	44.3	5.07	14.35	2	0	0.01	0.01	0.01	1.704	0.36	1	0.00979112	-6.67431	0.0596902	1.2241	3.89437e-17	3.89573e-17	4.02582e-17	0.581845	0.544315				0	0				369.5	78.1	216.8	Not Found	High	Not Found	High	High	High	1
FALSE	High	Master Protein	Q86UN3	Reticulon-4 receptor-like 2	0	12.103	8	3	6	3	420	46.1	7.62	13.35	3	0	0.01	0.01	0.01	1.573	0.481	1	0.00982318	-6.66959	0.0330162	1.48127	3.89437e-17	3.89573e-17	4.02582e-17	0.768141	0.781168				0	0				463.5	141.8	294.7	Peak Found	Peak Found	Peak Found	High	High	High	1
FALSE	High	Master Protein	Q9Y4D7	Plexin-D1	0	10.924	2	3	7	2	1925	211.9	7.15	10.86	3	0	0.01	0.01	0.01	2.042	0.01	1	0.00982962	-6.66865	0.161098	0.79291	3.89437e-17	3.89573e-17	4.02582e-17	0.431363	5.56369e-17				0					270.5		132.5	Not Found	Not Found	Not Found	High	Not Found	Peak Found	1
FALSE	High	Master Protein	Q9UL42	Paraneoplastic antigen Ma2	0.001	4.831	5	2	4	1	364	41.5	4.86	1.86	2	0	0.01	0.01	0.01	1.707	0.34	1	0.00984575	-6.66628	0.0634433	1.19761	3.89437e-17	3.89573e-17	4.02582e-17	0.562468	0.49237				0	0				450.2	89.8	263.7	High	Not Found	Not Found	High	Peak Found	High	1
FALSE	High	Master Protein	Q93045	Stathmin-2	0	21.079	32	6	28	2	179	20.8	8.32	50.73	6	0	0.01	0.01	0.01	1.581	0.431	1	0.00996016	-6.64962	0.0401738	1.39606	3.89437e-17	3.89573e-17	4.02582e-17	0.704735	0.728408				0	0				407.8	111.2	257.9	Not Found	Not Found	High	High	High	High	1
FALSE	High	Master Protein	Q8NEZ3	WD repeat-containing protein 19	0.002	3.88	2	2	2	2	1342	151.5	6.35	2.11	2	0	0.01	0.01	0.01	1.534	0.452	1	0.0100469	-6.63711	0.0343641	1.46389	3.89437e-17	3.89573e-17	4.02582e-17	0.7322	0.772588				0	0				280.9	82.7	183.1	Not Found	Not Found	Not Found	Peak Found	Peak Found	Peak Found	1
FALSE	High	Master Protein	O14613	Cdc42 effector protein 2	0	6.258	21	3	4	2	210	22.5	5.12	6.27	3	0	0.01	0.01	0.01	0.875	1.1	1	0.010084	-6.63178	0.000112618	3.94839	3.89437e-17	3.89573e-17	4.02582e-17	0.843358	0.836226				0	0				170.1	213.6	194.3	Not Found	Not Found	Not Found	Peak Found	High	High	1
FALSE	High	Master Protein	Q9NRR3	CDC42 small effector protein 2	0.001	5.553	23	1	3	1	84	9.2	8.35	9.38	1	0	0.01	0.01	0.01	0.848	1.123	1	0.0100976	-6.62984	0.000248896	3.60398	3.89437e-17	3.89573e-17	4.02582e-17	0.779051	0.817592				0	0				176.5	233.8	208.2	Not Found	Not Found	Not Found	Peak Found	High	High	1
FALSE	High	Master Protein	Q8N468	Major facilitator superfamily domain-containing protein 4A	0	5.723	5	2	3	2	514	56.2	8.32	3.67	2	0	0.01	0.01	0.01	1.705	0.22	1	0.0102564	-6.60733	0.0876329	1.05733	3.89437e-17	3.89573e-17	4.02582e-17	0.486149	0.134505				0	0				524.5	67.8	307.7	Not Found	Not Found	Not Found	High	Peak Found	High	1
FALSE	High	Master Protein	Q9HCM3	UPF0606 protein KIAA1549	0	6.093	2	2	2	2	1950	210.6	6.11	1.6	2	0	0.01	0.01	0.01	1.889	0.01	1	0.0103484	-6.59445	0.152817	0.815827	3.89437e-17	3.89573e-17	4.02582e-17	0.430488	5.56369e-17				0					588.4		311.6	Not Found	Not Found	Not Found	High	Not Found	High	1
FALSE	High	Master Protein	Q96EK5	KIF1-binding protein	0	13.484	9	4	11	3	621	71.8	5.49	17.08	4	0	0.01	0.01	0.01	1.076	0.815	1	0.010377	-6.59046	0.00025059	3.60104	3.89437e-17	3.89573e-17	4.02582e-17	0.982082	0.975341				0	0				261.9	198.3	243.3	High	High	Not Found	High	High	High	1
FALSE	High	Master Protein	P48454	Serine/threonine-protein phphatase 2B catalytic subunit gamma isoform	0	16.875	8	4	59	1	512	58.1	6.98	72.09	4	0	0.01	0.01	0.01	1.357	0.52	1	0.0104275	-6.58346	0.0173414	1.76092	3.89437e-17	3.89573e-17	4.02582e-17	0.910752	0.843825				0	0				424.6	162.6	312.8	Not Found	Not Found	Not Found	Peak Found	Peak Found	High	1
FALSE	High	Master Protein	Q99726	Zinc transporter 3	0	43.76	34	9	16	9	388	41.9	6.47	34.83	9	0	0.01	0.01	0.01	1.637	0.236	1	0.010442	-6.58145	0.0793792	1.10029	3.89437e-17	3.89573e-17	4.02582e-17	0.284522	0.0647828				7.92	3.28				528.3	57.3	314.3	Peak Found	Peak Found	Peak Found	High	High	High	1
FALSE	High	Master Protein	P48539	Calmodulin regulator protein PCP4	0.003	3.549	16	1	4	1	62	6.8	6.71	9.33	1	0	0.01	0.01	0.01	1.838	0.01	1	0.0105337	-6.56884	0.150032	0.823817	3.89437e-17	3.89573e-17	4.02582e-17	0.291201	5.56369e-17				0					582.8		317.2	Not Found	Not Found	Not Found	High	Not Found	High	1
FALSE	High	Master Protein	Q8WW22	DnaJ homolog subfamily A member 4	0	21.97	17	6	13	6	397	44.8	7.59	21.34	6	0	0.01	0.01	0.01	1.437	0.384	1	0.0106345	-6.5551	0.0381801	1.41816	3.89437e-17	3.89573e-17	4.02582e-17	0.761696	0.626376				22.18	0.41				391.3	78.6	202.1	Peak Found	Peak Found	Peak Found	High	High	High	1
FALSE	High	Master Protein	Q14416	Metabotropic glutamate receptor 2	0	16.666	6	4	11	3	872	95.5	8.12	22	4	0	0.01	0.01	0.01	1.143	0.671	1	0.010661	-6.55152	0.00266838	2.57375	3.89437e-17	3.89573e-17	4.02582e-17	0.997566	0.975432				0	0				390.2	116.7	173.8	Not Found	Not Found	Not Found	High	Peak Found	High	1
FALSE	High	Master Protein	P18507	Gamma-aminobutyric acid receptor subunit gamma-2	0	25.007	14	6	13	6	467	54.1	8.47	22.72	6	0	0.01	0.01	0.01	1.42	0.39	1	0.0106762	-6.54946	0.0362547	1.44064	3.89437e-17	3.89573e-17	4.02582e-17	0.754574	0.597072				12.52	15.9				427.7	41.3	196.1	Not Found	Not Found	Not Found	High	Peak Found	High	1
FALSE	High	Master Protein	O43617	Trafficking protein particle complex subunit 3	0	12.082	23	4	12	4	180	20.3	4.96	15.39	4	0	0.01	0.01	0.01	0.859	0.938	1	0.0107258	-6.54277	2.26813e-05	4.64433	3.89437e-17	3.89573e-17	4.02582e-17	0.80747	0.919138				0	0				180.7	197.2	315.8	High	Peak Found	High	High	High	High	1
FALSE	High	Master Protein	Q14183	Double C2-like domain-containing protein alpha	0	15.862	12	3	6	3	400	43.9	7.24	15.29	3	0	0.01	0.01	0.01	1.373	0.415	1	0.0107604	-6.53812	0.0300042	1.52282	3.89437e-17	3.89573e-17	4.02582e-17	0.839704	0.698295				12.97	20.49				302.2	42.3	216.3	Not Found	Not Found	Not Found	High	High	High	1
FALSE	High	Master Protein	Q02156	Protein kinase C epsilon type	0	25.544	11	6	15	5	737	83.6	7.12	35.57	6	0	0.01	0.01	0.01	1.297	0.461	1	0.0108774	-6.52252	0.0205385	1.68743	3.89437e-17	3.89573e-17	4.02582e-17	0.931531	0.80063				2.46	5.91				359.5	120.9	279	Not Found	High	High	High	Peak Found	High	1
FALSE	High	Master Protein	O60245	Protocadherin-7	0	20.214	6	4	6	4	1069	116	5.19	9.78	4	0	0.01	0.01	0.01	1.725	0.01	1	0.0109689	-6.51043	0.143867	0.842039	3.89437e-17	3.89573e-17	4.02582e-17	0.485619	5.56369e-17				0					683.9		216.1	Not Found	Not Found	Not Found	High	Not Found	High	1
FALSE	High	Master Protein	Q9H902	Receptor expression-enhancing protein 1	0	14.174	19	3	7	3	201	22.2	9.5	16.67	3	0	0.01	0.01	0.01	1.314	0.418	1	0.010981	-6.50885	0.0265027	1.57671	3.89437e-17	3.89573e-17	4.02582e-17	0.903925	0.681264				38.04	0				371	115.5	329	Not Found	Not Found	Not Found	High	High	High	1
FALSE	High	Master Protein	Q8TBB6	Probable cationic amino acid transporter	0	27.757	10	6	10	6	771	84	5.24	15.49	6	0	0.01	0.01	0.01	1.721	0.01	1	0.010985	-6.50832	0.14365	0.842695	3.89437e-17	3.89573e-17	4.02582e-17	0.268717	5.56369e-17				9.2					531.7		256.5	Not Found	Not Found	Not Found	High	Not Found	High	1
FALSE	High	Master Protein	Q6NXS1	Protein phphatase inhibitor 2 family member B	0	16.271	27	4	5	4	205	23.1	4.87	8.16	4	0		0.01	0.01	0.814		1	0.0110254	-6.50303	0.010579	1.97555		3.89573e-17	4.02582e-17	0.569478					0		124.9			460.4	70.6	244.2	Peak Found	Not Found	Not Found	High	Peak Found	High	1
FALSE	High	Master Protein	Q8TF21	Ankyrin repeat domain-containing protein 24	0	7.513	2	2	4	2	1146	124.1	5.01	9.04	2	0	0.01	0.01	0.01	1.215	0.506	1	0.0110254	-6.50303	0.0129117	1.88902	3.89437e-17	3.89573e-17	4.02582e-17	0.971562	0.844742				0	0				310.7	129.4	255.7	Not Found	Not Found	Not Found	High	Peak Found	High	1
FALSE	High	Master Protein	O60939	Sodium channel subunit beta-2	0	19.128	20	3	10	3	215	24.3	6.39	23.27	3	0	0.01	0.01	0.01	1.094	0.59	1	0.0111773	-6.48328	0.00463006	2.33441	3.89437e-17	3.89573e-17	4.02582e-17	0.957367	0.92826				17.87	6.57				362.4	202.4	335.2	Not Found	Not Found	Not Found	High	High	High	1
FALSE	High	Master Protein	Q96BS2	Calcineurin B homologous protein 3	0	11.24	19	3	9	3	214	24.7	4.93	18.55	3	0	0.01	0.01	0.01	1.245	0.431	1	0.0112108	-6.47897	0.0216158	1.66523	3.89437e-17	3.89573e-17	4.02582e-17	0.970434	0.7412				40.52	0				319.9	73.4	267.2	Not Found	Not Found	Not Found	High	High	High	1
FALSE	High	Master Protein	O75896	Tumor suppressor candidate 2	0.001	4.787	16	2	5	2	110	12.1	9.69	7.13	2	0	0.01	0.01	0.01	1.142	0.517	1	0.0112824	-6.46978	0.00978721	2.00934	3.89437e-17	3.89573e-17	4.02582e-17	0.999554	0.860466				0	0				315.8	143	276.4	Not Found	Not Found	Not Found	High	High	High	1
FALSE	High	Master Protein	Q5FWE3	Proline-rich transmembrane protein 3	0	41.979	12	6	10	6	981	102.1	7.78	33.18	6	0	0.01	0.01	0.01	1.052	0.582	1	0.0113895	-6.45615	0.0042995	2.36658	3.89437e-17	3.89573e-17	4.02582e-17	0.922574	0.920675				14.11	0				517.8	34.6	347.6	Not Found	Not Found	Not Found	High	Peak Found	High	1
FALSE	High	Master Protein	Q12879	Glutamate receptor ionotropic, NMDA 2A	0	20.503	4	5	6	5	1464	165.2	7.11	7.21	5	0	0.01	0.01	0.01	1.597	0.01	1	0.0115075	-6.44128	0.13701	0.863248	3.89437e-17	3.89573e-17	4.02582e-17	0.722886	5.56369e-17				3.57					197.5		64.2	Not Found	Not Found	Not Found	High	Not Found	High	1
FALSE	High	Master Protein	P78508	ATP-sensitive inward rectifier potassium channel 10	0	9.215	9	2	3	2	379	42.5	8.06	4.67	2	0	0.01	0.01	0.01	0.689	0.911	1	0.0115385	-6.43741	0.000755052	3.12202	3.89437e-17	3.89573e-17	4.02582e-17	0.517627	0.923269				0	0				201.2	265.8	291.8	Not Found	Not Found	Not Found	High	High	Peak Found	1
FALSE	High	Master Protein	Q9BZC1	CUGBP Elav-like family member 4	0.01	2.521	2	1	1	1	486	51.9	8	1.65	1	0	0.01	0.01	0.01	1.588	0.01	1	0.0115473	-6.4363	0.136538	0.864747	3.89437e-17	3.89573e-17	4.02582e-17	0.761389	5.56369e-17				0					552.2		347.8	Not Found	Not Found	Not Found	High	Not Found	Peak Found	1
FALSE	High	Master Protein	Q7Z6G8	Ankyrin repeat and sterile alpha motif domain-containing protein 1B	0	26.505	6	6	13	6	1248	138	6.37	23.01	6	0	0.01	0.01	0.01	1.452	0.123	1	0.0116505	-6.42347	0.0953322	1.02076	3.89437e-17	3.89573e-17	4.02582e-17	0.693354	0.000836427				5.57	0.1				525.1	33.7	341.2	Not Found	Not Found	Not Found	High	High	High	1
FALSE	High	Master Protein	O95185	Netrin receptor UNC5C	0.005	3.148	1	1	2	1	931	103.1	6.1	3.47	1	0	0.01	0.01	0.01	0.498	1.072	1	0.0116732	-6.42066	0.00937916	2.02784	3.89437e-17	3.89573e-17	4.02582e-17	0.0994239	0.851517				0	0				174.4	375.4	350.2	Not Found	Not Found	Not Found	Peak Found	High	High	1
FALSE	High	Master Protein	Q8NFZ4	Neuroligin-2	0	24.049	12	6	21	4	835	90.8	6.18	45.58	6	0	0.01	0.01	0.01	1.541	0.01	1	0.0117601	-6.40996	0.134102	0.872565	3.89437e-17	3.89573e-17	4.02582e-17	0.749774	5.56369e-17				0					545.8		354.2	Not Found	Not Found	Not Found	High	Not Found	High	1
FALSE	High	Master Protein	O00445	Synaptotagmin-5	0	50.261	24	8	32	5	386	42.9	9.17	76.75	8	0	0.01	0.01	0.01	1.537	0.01	1	0.0117786	-6.40769	0.133897	0.873228	3.89437e-17	3.89573e-17	4.02582e-17	0.66638	5.56369e-17				0					629.2		270.8	Peak Found	Not Found	Not Found	High	Not Found	High	1
FALSE	High	Master Protein	Q96EQ0	Small glutamine-rich tetratricopeptide repeat-containing protein beta	0	14.274	13	3	7	3	304	33.4	4.92	18.71	3	0		0.01	0.01	1.164	0.376	1	0.011811	-6.40372	0.0737993	1.13195		3.89573e-17	4.02582e-17	0.999554	0.613287				33.88	0	42.2			471.2	43.2	180.9	Peak Found	Not Found	Not Found	High	High	High	1
FALSE	High	Master Protein	O95822	Malonyl-CoA decarboxylase, mitochondrial	0	18.13	16	5	8	5	493	55	8.95	17.24	5	0	0.01	0.01	0.01	1.085	0.447	1	0.0118483	-6.39917	0.0140338	1.85283	3.89437e-17	3.89573e-17	4.02582e-17	0.982082	0.766043				0	10.17				299.2	190.1	330.3	Not Found	Not Found	Not Found	High	High	High	1
FALSE	High	Master Protein	Q9Y6D9	Mitotic spindle assembly checkpoint protein MAD1	0	16.877	12	6	10	6	718	83	5.92	11.39	6	0	0.01		0.01	1.054	0.477	1	0.011853	-6.3986	0.0392081	1.40662	3.89437e-17		4.02582e-17	0.931819	0.817232				17.18	0		29.1		310.1	65.9	203.5	High	High	Peak Found	Peak Found	High	High	1
FALSE	High	Master Protein	P41732	Tetraspanin-7	0	7.158	10	2	3	2	249	27.6	7.2	2.58	2	0	0.01	0.01	0.01	1.14	0.381	1	0.0119	-6.39289	0.0235718	1.62761	3.89437e-17	3.89573e-17	4.02582e-17	0.987618	0.603952				0.85	0				420.4	88.9	368.2	Not Found	Not Found	Not Found	High	High	High	1
FALSE	High	Master Protein	Q8WXG6	MAP kinase-activating death domain protein	0	64.623	13	16	31	16	1647	183.2	6.04	55.92	16	0		0.01	0.01	1.212	0.303	1	0.0119284	-6.38945	0.101517	0.993462		3.89573e-17	4.02582e-17	0.972463	0.155076				36.32	2.21	4			448.6	64.6	333	Peak Found	Not Found	Not Found	High	High	High	1
FALSE	High	Master Protein	Q02153	Guanylate cyclase soluble subunit beta-1	0	31.247	17	9	16	9	619	70.5	5.35	27.51	9	0	0.01	0.01	0.01	1.5	0.01	1	0.0119522	-6.38658	0.132027	0.879337	3.89437e-17	3.89573e-17	4.02582e-17	0.731402	5.56369e-17				50.54					520.3		170.9	Not Found	High	Not Found	High	High	High	1
FALSE	High	Master Protein	P61966	AP-1 complex subunit sigma-1A	0	7.566	10	1	8	1	158	18.7	5.73	29.71	1	0	0.01	0.01	0.01	1.065	0.442	1	0.0119665	-6.38486	0.0139654	1.85495	3.89437e-17	3.89573e-17	4.02582e-17	0.957979	0.772588				0	0				152.4	63.3	143.1	Not Found	Not Found	Not Found	High	High	High	1
FALSE	High	Master Protein	O76039	Cyclin-dependent kinase-like 5	0	9.085	3	3	4	2	1030	115.5	9.54	6.57	3	0	0.01	0.01	0.01	1.494	0.01	1	0.0119808	-6.38313	0.131728	0.880323	3.89437e-17	3.89573e-17	4.02582e-17	0.811205	5.56369e-17				0					539.1		360.9	Not Found	Not Found	Not Found	High	Not Found	High	1
FALSE	High	Master Protein	P54750	Calcium/calmodulin-dependent 3',5'-cyclic nucleotide phphodiesterase 1A	0	31.251	17	7	19	5	535	61.2	6.1	36.49	7	1	0.01	0.01	0.01	1.038	0.46	1	0.0120096	-6.37967	0.0116241	1.93464	3.89437e-17	3.89573e-17	4.02582e-17	0.892626	0.68006				2.76	7.38				524.5	92.3	266.3	Not Found	Not Found	Not Found	High	High	High	1
FALSE	High	Master Protein	Q9NPD7	Neuritin	0	12.732	16	2	4	2	142	15.3	6.99	8.75	2	0	0.01	0.01	0.01	1.481	0.01	1	0.0120434	-6.37562	0.131084	0.88245	3.89437e-17	3.89573e-17	4.02582e-17	0.772903	5.56369e-17				32.74					544		356	Peak Found	Peak Found	Peak Found	High	Peak Found	High	1
FALSE	High	Master Protein	Q9H098	Protein FAM107B	0	8.624	25	3	5	3	131	15.5	8.29	10.59	3	0	0.01	0.01	0.01	0.812	0.667	1	0.0121017	-6.36865	0.00106556	2.97242	3.89437e-17	3.89573e-17	4.02582e-17	0.714927	0.972665				0	0				97.1	167.5	191.1	Not Found	Not Found	Not Found	Peak Found	Peak Found	High	1
FALSE	High	Master Protein	Q53HC0	Coiled-coil domain-containing protein 92	0	9.204	10	3	4	3	331	36.9	8.9	4.16	3	0	0.01	0.01	0.01	1.467	0.01	1	0.0121114	-6.36749	0.130398	0.88473	3.89437e-17	3.89573e-17	4.02582e-17	0.850851	5.56369e-17				0					535.2		364.8	Not Found	Not Found	Not Found	High	Not Found	High	1
FALSE	High	Master Protein	Q8N135	Leucine-rich repeat LGI family member 4	0	20.901	11	5	9	5	537	59.1	7.53	19.33	5	0	0.01	0.01	0.01	0.858	0.617	1	0.0121212	-6.36632	0.00188143	2.72551	3.89437e-17	3.89573e-17	4.02582e-17	0.763507	0.946961				0	0				312.1	224.4	363.5	Not Found	Not Found	Not Found	High	High	High	1
FALSE	High	Master Protein	Q12926	ELAV-like protein 2	0	32.824	31	9	23	2	359	39.5	9.13	44.25	9	0	0.01	0.01	0.01	1.069	0.39	1	0.0122001	-6.35697	0.0199001	1.70114	3.89437e-17	3.89573e-17	4.02582e-17	0.965689	0.636408				0	0				336.9	122.8	315.2	Not Found	Not Found	Not Found	Peak Found	Peak Found	High	1
FALSE	High	Master Protein	Q6P3W7	SCY1-like protein 2	0	21.119	9	6	9	6	929	103.6	8.22	14.66	6	0	0.01	0.01	0.01	1.445	0.01	1	0.01222	-6.35462	0.129335	0.888284	3.89437e-17	3.89573e-17	4.02582e-17	0.882725	5.56369e-17				0					322.1		222.9	Not Found	Not Found	Not Found	High	Not Found	High	1
FALSE	High	Master Protein	Q8WWI1	LIM domain only protein 7	0	48.96	12	12	17	12	1683	192.6	8.09	30.58	12	0	0.01	0.01	0.01	1.189	0.261	1	0.0122449	-6.35168	0.0464425	1.33308	3.89437e-17	3.89573e-17	4.02582e-17	0.989783	0.267806				10.25	0				459.7	28.6	411.7	Not Found	Not Found	Not Found	High	Peak Found	High	1
FALSE	High	Master Protein	Q96T17	MAP7 domain-containing protein 2	0	18.979	8	4	5	4	732	81.9	8.84	13.78	4	0	0.01	0.01	0.01	0.984	0.451	1	0.0123203	-6.34282	0.0112988	1.94697	3.89437e-17	3.89573e-17	4.02582e-17	0.877332	0.781168				11.08	6.83				338.5	176.7	353.3	Not Found	Not Found	Not Found	High	Peak Found	High	1
FALSE	High	Master Protein	Q16720	Plasma membrane calcium-transporting ATPase 3	0	165.84	27	26	196	12	1220	134.1	5.62	420.27	26	0	0.01	0.01	0.01	1.147	0.285	1	0.0123355	-6.34104	0.0396538	1.40171	3.89437e-17	3.89573e-17	4.02582e-17	0.984692	0.334681				13.17	5.02				444.1	76.1	369.5	Peak Found	Peak Found	Peak Found	High	High	High	1
FALSE	High	Master Protein	P33402	Guanylate cyclase soluble subunit alpha-2	0	14.372	8	5	8	5	732	81.7	7.66	5.78	5	0	0.01	0.01		1.072	0.358	1	0.0123457	-6.33985	0.0719157	1.14318	3.89437e-17	3.89573e-17		0.967138	0.535515				0	0			47.9	310.3	68.2	190.7	Not Found	Not Found	Peak Found	High	Peak Found	High	1
FALSE	High	Master Protein	Q9UHW9	Solute carrier family 12 member 6	0	19.236	5	6	21	1	1150	127.5	7.08	24.53	6	0	0.01	0.01	0.01	1.327	0.101	1	0.0123558	-6.33866	0.0946589	1.02384	3.89437e-17	3.89573e-17	4.02582e-17	0.863305	2.2506e-05				0	0				479.4	36.5	361.4	Not Found	Not Found	Not Found	High	Peak Found	Peak Found	1
FALSE	High	Master Protein	Q12767	Transmembrane protein 94	0	6.218	2	2	7	2	1356	151.1	6.44	12.71	2	0	0.01	0.01	0.01	1.418	0.01	1	0.0123558	-6.33866	0.12806	0.892588	3.89437e-17	3.89573e-17	4.02582e-17	0.881193	5.56369e-17				0					364.1		256.7	High	Not Found	Not Found	High	Peak Found	High	1
FALSE	High	Master Protein	Q13042	Cell division cycle protein 16 homolog	0	7.49	5	3	4	3	620	71.6	5.85	3.32	3	0	0.01	0.01	0.01	1.379	0.01	1	0.0125576	-6.3153	0.126281	0.898662	3.89437e-17	3.89573e-17	4.02582e-17	0.877332	5.56369e-17				0					363.2		263.4	Peak Found	High	Not Found	Peak Found	Peak Found	Peak Found	1
FALSE	High	Master Protein	O14525	Astrotactin-1	0	51.51	15	11	20	11	1302	144.8	5.24	34.6	11	0	0.01	0.01	0.01	1.378	0.01	1	0.0125628	-6.3147	0.126236	0.898815	3.89437e-17	3.89573e-17	4.02582e-17	0.839598	5.56369e-17				24.17					465.1		286.5	Not Found	Not Found	Not Found	High	High	High	1
FALSE	High	Master Protein	Q76NI1	Kinase non-catalytic C-lobe domain-containing protein 1	0.003	3.695	1	1	1	1	1749	191.3	6.16	2.49	1	0	0.01	0.01	0.01	1.375	0.01	1	0.0125786	-6.31288	0.126103	0.899274	3.89437e-17	3.89573e-17	4.02582e-17	0.892171	5.56369e-17				0					521		379	Not Found	Not Found	Not Found	High	Not Found	Peak Found	1
FALSE	High	Master Protein	O43677	NADH dehydrogenase [ubiquinone] 1 subunit C1, mitochondrial	0	10.108	28	2	4	2	76	8.7	10.2	4.71	2	0	0.01	0.01	0.01	0.61	0.771	1	0.0125997	-6.31046	0.00228143	2.64179	3.89437e-17	3.89573e-17	4.02582e-17	0.313219	0.987223				0	0				122.4	154.7	200.6	Not Found	Not Found	Not Found	High	Peak Found	High	1
FALSE	High	Master Protein	Q9NXC2	Gluce-fructe oxidoreductase domain-containing protein 1	0.005	3.182	3	1	2	1	390	43.1	5.92	1.71	1	0	0.01	0.01	0.01	1.37	0.01	1	0.012605	-6.30986	0.125882	0.900036	3.89437e-17	3.89573e-17	4.02582e-17	0.892626	5.56369e-17				0					299.2		218.3	Not Found	Not Found	Not Found	High	Not Found	High	1
FALSE	High	Master Protein	Q8IV01	Synaptotagmin-12	0	20.932	19	6	11	6	421	46.5	5.53	17.05	6	0	0.01	0.01	0.01	1.175	0.187	1	0.0127011	-6.2989	0.0630537	1.20029	3.89437e-17	3.89573e-17	4.02582e-17	0.992076	0.0426392				16.62	0				495.5	21.5	383	Not Found	Not Found	Not Found	High	Peak Found	High	1
FALSE	High	Master Protein	P26378	ELAV-like protein 4	0	36.898	29	9	30	1	380	41.7	9.39	53.17	9	3	0.01	0.01	0.01	1.345	0.01	1	0.0127389	-6.29462	0.1248	0.903784	3.89437e-17	3.89573e-17	4.02582e-17	0.892171	5.56369e-17				21.01					554.8		299.2	Not Found	Not Found	Not Found	High	Not Found	Not Found	1
FALSE	High	Master Protein	Q5SYC1	Clavesin-2	0	15.191	13	3	8	2	327	38	6.2	23.19	3	0	0.01	0.01	0.01	1.344	0.01	1	0.0127443	-6.29401	0.124758	0.903932	3.89437e-17	3.89573e-17	4.02582e-17	0.909797	5.56369e-17				0					370.1		275.4	Not Found	Not Found	Not Found	High	Not Found	High	1
FALSE	High	Master Protein	Q9BR01	Sulfotransferase 4A1	0	15.208	18	4	7	4	284	33.1	5.66	9.2	4	0	0.01	0.01	0.01	0.973	0.38	1	0.0127497	-6.2934	0.0186607	1.72907	3.89437e-17	3.89573e-17	4.02582e-17	0.863305	0.611306				7.49	6.37				367.7	162.2	370.2	Not Found	Not Found	Not Found	High	Peak Found	High	1
FALSE	High	Master Protein	Q15714	TSC22 domain family protein 1	0	14.01	5	4	15	2	1073	109.6	5.64	26.5	4	0	0.01	0.01	0.01	1.049	0.294	1	0.0128041	-6.28725	0.0341514	1.46659	3.89437e-17	3.89573e-17	4.02582e-17	0.915955	0.276165				0	0				301	84.4	286.9	Not Found	Not Found	Not Found	High	High	High	1
FALSE	High	Master Protein	Q9BWQ8	Protein lifeguard 2	0	12.409	7	1	6	1	316	35.1	6.52	17.95	1	0	0.01	0.01	0.01	0.966	0.374	1	0.0128205	-6.2854	0.0192909	1.71465	3.89437e-17	3.89573e-17	4.02582e-17	0.829087	0.586613				0	0				295.8	114.6	306.2	Not Found	Not Found	High	High	High	High	1
FALSE	High	Master Protein	Q9Y698	Voltage-dependent calcium channel gamma-2 subunit	0	7.487	8	2	3	2	323	35.9	8.98	7.37	2	0	0.01	0.01	0.01	1.327	0.01	1	0.012837	-6.28355	0.124046	0.906417	3.89437e-17	3.89573e-17	4.02582e-17	0.909586	5.56369e-17				17.77					523.5		376.5	Not Found	Not Found	Not Found	High	Not Found	High	1
FALSE	High	Master Protein	Q96A00	Protein phphatase 1 regulatory subunit 14A	0	7.486	11	1	3	1	147	16.7	9.38	5.21	1	0	0.01	0.01	0.01	0.572	0.764	1	0.0128425	-6.28293	0.00342054	2.46591	3.89437e-17	3.89573e-17	4.02582e-17	0.102613	0.988963				0	0				164.9	220.4	288.4	Not Found	Not Found	Not Found	High	Peak Found	High	1
FALSE	High	Master Protein	O15239	NADH dehydrogenase [ubiquinone] 1 alpha subcomplex subunit 1	0	7.797	19	1	6	1	70	8.1	8.84	10.4	1	0	0.01	0.01	0.01	0.745	0.589	1	0.0128535	-6.2817	0.00304091	2.517	3.89437e-17	3.89573e-17	4.02582e-17	0.636701	0.920675				0	0				165.9	131.1	222.5	Not Found	Not Found	Not Found	High	High	High	1
FALSE	High	Master Protein	P06307	Cholecystokinin	0	8.658	17	2	7	2	115	12.7	9.01	9.54	2	0	0.01	0.01	0.01	1.113	0.212	1	0.0129032	-6.27612	0.0541212	1.26663	3.89437e-17	3.89573e-17	4.02582e-17	0.965689	0.0466693				17	0.81				417.8	79.5	395	Not Found	Not Found	Not Found	High	High	High	1
FALSE	High	Master Protein	Q6ZWB6	BTB/POZ domain-containing protein KCTD8	0	7.614	5	3	8	2	473	52.4	8.37	12.12	3	0	0.01	0.01	0.01	1.298	0.01	1	0.0129983	-6.26554	0.122879	0.910524	3.89437e-17	3.89573e-17	4.02582e-17	0.937518	5.56369e-17				0					458.8		353.4	Not Found	Not Found	Not Found	High	Not Found	High	1
FALSE	High	Master Protein	Q86V88	Magnesium-dependent phphatase 1	0	6.584	18	2	4	2	176	20.1	6.39	5.9	2	0	0.01	0.01	0.01	1.295	0.01	1	0.0130152	-6.26366	0.122761	0.910938	3.89437e-17	3.89573e-17	4.02582e-17	0.950295	5.56369e-17				0					397.3		249.8	Not Found	Not Found	Not Found	High	Not Found	High	1
FALSE	High	Master Protein	O60242	Adhesion G protein-coupled receptor B3	0.001	4.806	1	2	4	1	1522	171.4	7.06	3.35	2	1	0.01	0.01	0.01	1.293	0.01	1	0.0130265	-6.26241	0.122684	0.911213	3.89437e-17	3.89573e-17	4.02582e-17	0.940872	5.56369e-17				0					402.1		311	Not Found	Not Found	Not Found	High	Not Found	High	1
FALSE	High	Master Protein	Q17R89	Rho GTPase-activating protein 44	0	8.273	4	2	3	2	818	89.2	6.55	7.65	2	0	0.01	0.01	0.01	1.286	0.01	1	0.0130662	-6.25802	0.122414	0.912169	3.89437e-17	3.89573e-17	4.02582e-17	0.961028	5.56369e-17				0					506.3		393.7	Not Found	Not Found	Not Found	High	Not Found	High	1
FALSE	High	Master Protein	P24310	Cytochrome c oxidase subunit 7A1, mitochondrial	0	7.364	29	2	6	2	79	9.1	10.11	10.8	2	0	0.01	0.01	0.01	1.065	0.228	1	0.0130833	-6.25613	0.0485108	1.31416	3.89437e-17	3.89573e-17	4.02582e-17	0.957979	0.167202				0	0				398.3	85.5	374.2	Peak Found	Peak Found	Not Found	High	High	High	1
FALSE	High	Master Protein	Q6ZSS7	Major facilitator superfamily domain-containing protein 6	0	21.009	8	5	6	5	791	88	5.53	16.34	5	0	0.01	0.01	0.01	1.279	0.01	1	0.0131062	-6.25361	0.122148	0.913112	3.89437e-17	3.89573e-17	4.02582e-17	0.945245	5.56369e-17				0					617.2		282.8	Not Found	Not Found	Not Found	High	Not Found	High	1
FALSE	High	Master Protein	Q9UQ26	Regulating synaptic membrane exocytis protein 2	0	10.32	2	2	2	2	1411	160.3	9.07	6.23	2	0	0.01	0.01	0.01	0.767	0.518	1	0.0131291	-6.25109	0.00568771	2.24506	3.89437e-17	3.89573e-17	4.02582e-17	0.682433	0.864167				0	0				199.1	134.5	259.6	Not Found	Not Found	Not Found	High	Peak Found	High	1
FALSE	High	Master Protein	P53805	Calcipressin-1	0.001	5.41	5	1	4	1	252	28.1	5.21	4.87	1	0	0.01	0.01	0.01	0.753	0.51	1	0.0132567	-6.23713	0.00624567	2.20442	3.89437e-17	3.89573e-17	4.02582e-17	0.714716	0.848037				0	0				192.8	130.7	256.1	Not Found	Not Found	Not Found	High	High	High	1
FALSE	High	Master Protein	Q6P4F2	Ferredoxin-2, mitochondrial	0	9.452	23	3	6	3	186	19.9	5.54	2.52	3	0	0.01	0.01	0.01	1.242	0.01	1	0.0133215	-6.2301	0.120813	0.917886	3.89437e-17	3.89573e-17	4.02582e-17	0.970398	5.56369e-17				8.51					416		334.8	High	Not Found	Not Found	High	Not Found	High	1
FALSE	High	Master Protein	Q9UK76	Jupiter microtubule associated homolog 1	0	17.689	53	3	4	3	154	16	5.6	13.85	3	0	0.01	0.01	0.01	0.971	0.28	1	0.0133274	-6.22946	0.0346428	1.46039	3.89437e-17	3.89573e-17	4.02582e-17	0.82955	0.253808				0	0				217.5	62.7	424.9	Not Found	Not Found	Not Found	High	Peak Found	High	1
FALSE	High	Master Protein	Q9P2S2	Neurexin-2	0	16.243	3	5	9	4	1712	184.9	5.92	14.81	5	0	0.01	0.01	0.01	1.239	0.01	1	0.0133393	-6.22818	0.12071	0.918256	3.89437e-17	3.89573e-17	4.02582e-17	0.970755	5.56369e-17				0					437.2		352.9	Not Found	Not Found	Not Found	High	Not Found	High	1
FALSE	High	Master Protein	P61328	Fibroblast growth factor 12	0	9.302	14	3	8	3	243	27.4	9.96	7.2	3	0	0.01	0.01	0.01	0.894	0.346	1	0.0133929	-6.22239	0.0220611	1.65637	3.89437e-17	3.89573e-17	4.02582e-17	0.632	0.38975				1.25	0.11				300.5	104.6	302	Not Found	Not Found	Not Found	High	High	High	1
FALSE	High	Master Protein	Q92796	Disks large homolog 3	0	46.161	18	10	19	9	817	90.3	7.03	36.66	10	0	0.01	0.01	0.01	1.227	0.01	1	0.0134108	-6.22046	0.120307	0.919708	3.89437e-17	3.89573e-17	4.02582e-17	0.969648	5.56369e-17				16.08					496.8		403.2	Peak Found	Peak Found	Not Found	High	High	High	1
FALSE	High	Master Protein	P28472	Gamma-aminobutyric acid receptor subunit beta-3	0	27.284	16	7	12	3	473	54.1	9.11	25.1	7	0	0.01	0.01	0.01	1.222	0.01	1	0.0134409	-6.21723	0.120144	0.920299	3.89437e-17	3.89573e-17	4.02582e-17	0.976575	5.56369e-17				12.24					498.1		401.9	Not Found	Not Found	Not Found	High	Not Found	High	1
FALSE	High	Master Protein	P05408	Neuroendocrine protein 7B2	0	14.682	22	3	9	3	212	23.7	5.96	20.94	3	0	0.01	0.01	0.01	0.99	0.22	1	0.0135747	-6.20294	0.048183	1.31711	3.89437e-17	3.89573e-17	4.02582e-17	0.812096	0.0232002				13.12	0.23				347.1	72.9	377.9	Not Found	Not Found	Not Found	High	High	High	1
FALSE	High	Master Protein	Q6MZT1	Regulator of G-protein signaling 7-binding protein	0	11.679	14	2	4	2	257	28.9	8.46	8.43	2	0	0.01	0.01	0.01	1.016	0.183	1	0.0136426	-6.19574	0.0582643	1.2346	3.89437e-17	3.89573e-17	4.02582e-17	0.925206	0.0564132				0	0				386.3	111.1	146.7	Not Found	Not Found	Not Found	High	High	High	1
FALSE	High	Master Protein	Q8IXS8	Protein FAM126B	0	12.015	8	4	7	4	530	58.6	7.9	14.12	4	0	0.01	0.01	0.01	1.181	0.01	1	0.0136924	-6.19048	0.118899	0.92482	3.89437e-17	3.89573e-17	4.02582e-17	0.989783	5.56369e-17				2.24					494.5		405.5	Not Found	Not Found	Not Found	High	Not Found	High	1
FALSE	High	Master Protein	Q9NR22	Protein arginine N-methyltransferase 8	0	13.537	8	4	13	1	394	45.3	6.93	21.96	4	0	0.01	0.01	0.01	1.132	0.01	1	0.0140056	-6.15785	0.117668	0.929342	3.89437e-17	3.89573e-17	4.02582e-17	0.999554	5.56369e-17				0					477.9		422.1	Not Found	Not Found	Not Found	High	Not Found	High	1
FALSE	High	Master Protein	Q99574	Neurerpin	0	13.655	14	5	9	5	410	46.4	4.91	8.12	5	0	0.01	0.01	0.01	1.123	0.01	1	0.0140647	-6.15178	0.117475	0.930053	3.89437e-17	3.89573e-17	4.02582e-17	0.986019	5.56369e-17				0.45					382.2		340.5	Not Found	Not Found	Not Found	High	High	High	1
FALSE	High	Master Protein	Q96DD7	Protein shisa-4	0	7.608	20	2	8	2	197	21.5	7.88	8.07	2	0	0.01	0.01	0.01	1.01	0.118	1	0.0140977	-6.14839	0.0772269	1.11223	3.89437e-17	3.89573e-17	4.02582e-17	0.910998	0.00597403				0	0				366.9	77.5	363.4	Not Found	Not Found	Not Found	High	High	High	1
FALSE	High	Master Protein	Q9NY59	Sphingomyelin phphodiesterase 3	0.001	5.65	3	1	2	1	655	71	5.78	4.42	1	0	0.01	0.01	0.01	1.11	0.01	1	0.0141509	-6.14296	0.117217	0.931009	3.89437e-17	3.89573e-17	4.02582e-17	0.978516	5.56369e-17				0					473.5		426.5	Not Found	Not Found	Not Found	High	Not Found	High	1
FALSE	High	Master Protein	Q8IV50	LysM and putative peptidoglycan-binding domain-containing protein 2	0	6.171	10	2	2	2	215	23.4	5.35	1.77	2	0	0.01	0.01	0.01	1.103	0.01	1	0.0141978	-6.13819	0.117088	0.931487	3.89437e-17	3.89573e-17	4.02582e-17	0.977512	5.56369e-17				1.02					342.5		310.3	Not Found	Not Found	Not Found	Peak Found	Not Found	High	1
FALSE	High	Master Protein	O00555	Voltage-dependent P/Q-type calcium channel subunit alpha-1A	0	11.421	2	3	4	3	2506	282.4	8.84	8.3	3	0	0.01	0.01	0.01	0.918	0.193	1	0.0142113	-6.13682	0.0538088	1.26915	3.89437e-17	3.89573e-17	4.02582e-17	0.816022	0.0664887				20.21	0				503.9	22.3	331.5	Not Found	Not Found	Not Found	High	Peak Found	High	1
FALSE	High	Master Protein	Q99946	Proline-rich transmembrane protein 1	0	9.201	8	2	3	2	306	31.4	7.65	11.16	2	0	0.01	0.01	0.01	1.086	0.01	1	0.014313	-6.12653	0.116805	0.932538	3.89437e-17	3.89573e-17	4.02582e-17	0.957979	5.56369e-17				0					468.5		431.5	Not Found	Not Found	Not Found	High	Not Found	High	1
FALSE	High	Master Protein	Q86UL3	Glycerol-3-phphate acyltransferase 4	0	7.869	6	2	2	2	456	52	9.19	3.9	2	0	0.01	0.01	0.01	1.074	0.01	1	0.0143954	-6.11825	0.116633	0.93318	3.89437e-17	3.89573e-17	4.02582e-17	0.975207	5.56369e-17				0					310.9		289.5	Not Found	Not Found	Not Found	Peak Found	Not Found	Peak Found	1
FALSE	High	Master Protein	Q969E4	Transcription elongation factor A protein-like 3	0	51.623	35	5	16	3	200	22.5	4.92	47.98	5	2	0.01	0.01	0.01	1.063	0.01	1	0.0144718	-6.11061	0.116495	0.933694	3.89437e-17	3.89573e-17	4.02582e-17	0.936855	5.56369e-17				0					148.6		514.8	Not Found	Not Found	Not Found	High	High	High	1
FALSE	High	Master Protein	Q9UL33	Trafficking protein particle complex subunit 2-like protein	0	6.089	16	2	9	2	140	16.1	6.77	9.13	2	0	0.01	0.01	0.01	1.044	0.01	1	0.0146056	-6.09733	0.116304	0.934404	3.89437e-17	3.89573e-17	4.02582e-17	0.97787	5.56369e-17				0					84.8		81.2	Not Found	Not Found	Not Found	High	High	High	1
FALSE	High	Master Protein	Q8WXS5	Voltage-dependent calcium channel gamma-8 subunit	0	24.37	19	5	7	5	425	43.3	9.22	21.08	5	0	0.01	0.01	0.01	1.036	0.01	1	0.0146628	-6.0917	0.116243	0.934632	3.89437e-17	3.89573e-17	4.02582e-17	0.914903	5.56369e-17				13.76					466.1		433.9	Not Found	Not Found	Not Found	High	Not Found	High	1
FALSE	High	Master Protein	Q5VWX1	KH domain-containing, RNA-binding, signal transduction-associated protein 2	0	6.371	8	3	12	1	349	38.9	6.29	9.06	3	0	0.01	0.01	0.01	1.021	0.01	1	0.014771	-6.08108	0.11616	0.934942	3.89437e-17	3.89573e-17	4.02582e-17	0.943702	5.56369e-17				0					296.8		290.6	Not Found	Not Found	Not Found	Peak Found	Not Found	High	1
FALSE	High	Master Protein	Q9NUL3	Double-stranded RNA-binding protein Staufen homolog 2	0	10.21	7	3	6	3	570	62.6	9.61	11.1	3	0	0.01	0.01	0.01	1.002	0.01	1	0.0149105	-6.06752	0.116117	0.935104	3.89437e-17	3.89573e-17	4.02582e-17	0.955675	5.56369e-17				0					125.1		124.9	Peak Found	Peak Found	Peak Found	High	Peak Found	Peak Found	1
FALSE	High	Master Protein	Q9HAB8	Phphopantothenate--cysteine ligase	0	6.63	8	3	4	3	311	34	6.71	1.97	3	0	0.01		0.01	0.988	0.01	1	0.015015	-6.05745	0.219122	0.659315	3.89437e-17		4.02582e-17	0.941446	5.56369e-17				0			81.8		229.5		232.3	Not Found	High	Not Found	Peak Found	Not Found	Peak Found	1
FALSE	High	Master Protein	Q6F5E8	Capping protein, Arp2/3 and myin-I linker protein 2	0	35.472	9	9	15	9	1435	154.6	6.76	28.15	9	0	0.01	0.01	0.01	0.979	0.01	1	0.015083	-6.05094	0.116162	0.934935	3.89437e-17	3.89573e-17	4.02582e-17	0.822512	5.56369e-17				13.4					334.4		479.8	Not Found	Peak Found	Peak Found	High	High	High	1
FALSE	High	Master Protein	Q9UD71	Protein phphatase 1 regulatory subunit 1B	0	62.938	82	9	25	9	204	22.9	4.53	84.94	9	0	0.01	0.01	0.01	0.977	0.01	1	0.0150981	-6.04949	0.116171	0.934901	3.89437e-17	3.89573e-17	4.02582e-17	0.786861	5.56369e-17				38.22					367		404.1	Not Found	Not Found	Not Found	High	Not Found	High	1
FALSE	High	Master Protein	Q8N6M0	Deubiquitinase OTUD6B	0	13.588	14	2	3	2	293	33.8	6.05	11.18	2	0	0.01	0.01	0.01	0.968	0.01	1	0.0151668	-6.04294	0.116224	0.934705	3.89437e-17	3.89573e-17	4.02582e-17	0.829035	5.56369e-17				0					364.2		376.3	High	Not Found	Not Found	Peak Found	Not Found	Peak Found	1
FALSE	High	Master Protein	Q9Y520	Protein PRRC2C	0	13.721	2	5	7	5	2896	316.7	9.13	5.39	5	0	0.01	0.01	0.01	0.964	0.01	1	0.0151976	-6.04002	0.116253	0.934596	3.89437e-17	3.89573e-17	4.02582e-17	0.871027	5.56369e-17				0					221.8		65.2	Not Found	Not Found	Not Found	High	Not Found	High	1
FALSE	High	Master Protein	Q08828	Adenylate cyclase type 1	0	9.45	4	3	4	3	1119	123.4	8.43	3.4	3	0	0.01	0.01	0.01	0.962	0.01	1	0.015213	-6.03855	0.116269	0.934537	3.89437e-17	3.89573e-17	4.02582e-17	0.939232	5.56369e-17				0					331.2		344.2	Not Found	Not Found	Not Found	High	Not Found	High	1
FALSE	High	Master Protein	O95754	Semaphorin-4F	0.002	4.132	3	2	4	1	770	83.5	6.95	1.69	2	0	0.01	0.01	0.01	0.663	0.307	1	0.0152284	-6.03709	0.0319122	1.49604	3.89437e-17	3.89573e-17	4.02582e-17	0.485415	0.309599				0	0				302.8	140.3	456.9	Not Found	Not Found	Not Found	High	High	Peak Found	1
FALSE	High	Master Protein	Q14DG7	Transmembrane protein 132B	0	7.293	4	2	2	2	1078	119.4	4.75	2.01	2	0	0.01	0.01	0.01	0.939	0.01	1	0.0153925	-6.02163	0.116518	0.933606	3.89437e-17	3.89573e-17	4.02582e-17	0.892626	5.56369e-17				0					278.2		296.3	Not Found	Not Found	Not Found	High	Not Found	Peak Found	1
FALSE	High	Master Protein	P30461	HLA class I histocompatibility antigen, B-13 alpha chain	0	67.326	32	8	63	1	362	40.4	6.14	196.27	8	0	0.01	0.01	0.01	0.938	0.01	1	0.0154004	-6.02089	0.116532	0.933555	3.89437e-17	3.89573e-17	4.02582e-17	0.901521	5.56369e-17				0					81.4		86.8	Not Found	Not Found	Not Found	Peak Found	Not Found	High	1
FALSE	High	Master Protein	Q5SQH8	Uncharacterized protein C6orf136	0	7.175	7	2	3	2	315	35.8	8.78	5.71	2	0	0.01	0.01	0.01	0.937	0.01	1	0.0154083	-6.02015	0.116546	0.933503	3.89437e-17	3.89573e-17	4.02582e-17	0.903163	5.56369e-17				0					435.5		464.5	Not Found	Not Found	Not Found	High	Not Found	High	1
FALSE	High	Master Protein	Q8NFH8	RalBP1-associated Eps domain-containing protein 2	0	7.184	3	2	8	1	660	71.5	7.65	11.92	2	0	0.01	0.01	0.01	0.923	0.01	1	0.0155199	-6.00974	0.116767	0.932679	3.89437e-17	3.89573e-17	4.02582e-17	0.896831	5.56369e-17				0					432		468	Not Found	Not Found	Not Found	Peak Found	Not Found	High	1
FALSE	High	Master Protein	Q9NZJ6	Ubiquinone biynthesis O-methyltransferase, mitochondrial	0.001	5.098	4	1	2	1	369	41	7.42	2.3	1	0	0.01	0.01	0.01	0.92	0.01	1	0.015544	-6.00749	0.116821	0.932478	3.89437e-17	3.89573e-17	4.02582e-17	0.885622	5.56369e-17				0					431.2		468.8	Not Found	Not Found	Not Found	High	Not Found	High	1
FALSE	High	Master Protein	Q9Y3S1	Serine/threonine-protein kinase WNK2	0	16.708	3	5	10	4	2297	242.5	6.13	12.35	5	0	0.01	0.01	0.01	0.903	0.01	1	0.0156822	-5.99473	0.117171	0.93118	3.89437e-17	3.89573e-17	4.02582e-17	0.846609	5.56369e-17				0					346.6		383.9	Not Found	Not Found	Not Found	High	Not Found	Peak Found	1
FALSE	High	Master Protein	A0A0U1RRL7	Protein MMP24	0	17.019	75	2	10	2	71	7.7	4.72	46.8	2	0	0.01	0.01	0.01	0.544	0.365	1	0.015715	-5.99171	0.0295615	1.52927	3.89437e-17	3.89573e-17	4.02582e-17	0.0141957	0.560981				21.35	0				312.6	101.4	486	Not Found	Not Found	High	High	High	High	1
FALSE	High	Master Protein	P56181	NADH dehydrogenase [ubiquinone] flavoprotein 3, mitochondrial	0	11.363	15	1	7	1	108	11.9	9.7	24.31	1	0	0.01	0.01	0.01	0.599	0.302	1	0.0157812	-5.98565	0.0367952	1.43421	3.89437e-17	3.89573e-17	4.02582e-17	0.0106673	0.155744				0	0				211.9	106.8	353.6	High	Not Found	Not Found	High	High	High	1
FALSE	High	Master Protein	A6NGB9	WAS/WASL-interacting protein family member 3	0	18.999	12	3	9	3	483	49.4	10.15	19.03	3	0	0.01	0.01	0.01	0.874	0.01	1	0.0159236	-5.97269	0.11795	0.928301	3.89437e-17	3.89573e-17	4.02582e-17	0.839598	5.56369e-17				0					419.7		480.3	Peak Found	Peak Found	Peak Found	High	Peak Found	High	1
FALSE	High	Master Protein	O94888	UBX domain-containing protein 7	0.004	3.463	3	1	3	1	489	54.8	5.16	1.65	1	0	0.01	0.01	0.01	0.871	0.01	1	0.015949	-5.97039	0.118045	0.927953	3.89437e-17	3.89573e-17	4.02582e-17	0.829415	5.56369e-17				0					145.1		166.6	Not Found	Not Found	Not Found	Peak Found	Not Found	Peak Found	1
FALSE	High	Master Protein	P29120	Neuroendocrine convertase 1	0.005	3.262	1	1	2	1	753	84.1	5.99	2.01	1	0	0.01	0.01	0.01	0.87	0.01	1	0.0159574	-5.96963	0.118077	0.927835	3.89437e-17	3.89573e-17	4.02582e-17	0.841509	5.56369e-17				0					418.6		481.4	Not Found	Not Found	Not Found	High	Not Found	High	1
FALSE	High	Master Protein	Q9NRF2	SH2B adapter protein 1	0.005	3.054	2	1	2	1	756	79.3	5.38	2.21	1	0	0.01	0.01	0.01	0.858	0.01	1	0.01606	-5.96039	0.118485	0.926336	3.89437e-17	3.89573e-17	4.02582e-17	0.782862	5.56369e-17				0					415.5		484.5	Not Found	Not Found	Not Found	High	Not Found	High	1
FALSE	High	Master Protein	Q9UPY6	Wiskott-Aldrich syndrome protein family member 3	0	32.463	25	7	19	6	502	55.3	6.43	32.44	7	0	0.01	0.01	0.01	0.858	0.01	1	0.01606	-5.96039	0.118485	0.926336	3.89437e-17	3.89573e-17	4.02582e-17	0.509939	5.56369e-17				17.86					456.3		443.7	Peak Found	Not Found	Not Found	High	High	High	1
FALSE	High	Master Protein	P35498	Sodium channel protein type 1 subunit alpha	0	13.866	2	5	5	1	2009	228.8	5.81	5.26	5	0	0.01	0.01	0.01	0.853	0.01	1	0.0161031	-5.95652	0.118668	0.925665	3.89437e-17	3.89573e-17	4.02582e-17	0.841509	5.56369e-17				0					336.3		394.3	Not Found	Not Found	Not Found	High	Not Found	High	1
FALSE	High	Master Protein	A1A5C7	Solute carrier family 22 member 23	0.003	3.697	1	1	4	1	686	73.7	7.74	6.47	1	0	0.01	0.01	0.01	0.542	0.302	1	0.016269	-5.94173	0.0418332	1.37848	3.89437e-17	3.89573e-17	4.02582e-17	0.166971	0.370649				0	0				182.6	101.9	337.2	Not Found	Not Found	High	High	Peak Found	High	1
FALSE	High	Master Protein	Q9UPP5	AP2-interacting clathrin-endocytis protein	0	15.242	6	6	8	6	1279	140.8	6.33	8.85	6	0	0.01	0.01	0.01	0.833	0.01	1	0.0162778	-5.94095	0.11948	0.922703	3.89437e-17	3.89573e-17	4.02582e-17	0.608226	5.56369e-17				18.4					410		490	Not Found	Not Found	Not Found	High	Not Found	High	1
FALSE	High	Master Protein	Q8N6N7	Acyl-CoA-binding domain-containing protein 7	0.001	4.669	16	1	2	1	88	9.8	6.71	6.92	1	0	0.01	0.01	0.01	0.824	0.01	1	0.0163577	-5.93389	0.119889	0.921222	3.89437e-17	3.89573e-17	4.02582e-17	0.485619	5.56369e-17				0					372.2		451.8	Not Found	Not Found	Not Found	High	Not Found	High	1
FALSE	High	Master Protein	Q9UPI3	Feline leukemia virus subgroup C receptor-related protein 2	0.009	2.546	2	1	1	1	526	57.2	6.18	2.14	1	0	0.01	0.01	0.01	0.01	0.762	1	0.01693	-5.88427	0.123488	0.908376	3.89437e-17	3.89573e-17	4.02582e-17	7.03075e-17	0.991513					0					107.6	141.2	Not Found	Not Found	Not Found	Not Found	Peak Found	Peak Found	1
FALSE	High	Master Protein	Q3ZCW2	Galectin-related protein	0	16.31	31	4	14	4	172	19	5.35	20.03	4	0	0.01	0.025	0.01	1.306	0.332	1	0.0170584	-5.87338	0.0397381	1.40079	3.89437e-17	1.15711e-05	4.02582e-17	0.892626	0.337279		0		6.58	2.24		1.9		427.2	102.4	325.4	Not Found	Peak Found	Not Found	High	High	High	1
FALSE	High	Master Protein	Q8IVF5	T-lymphoma invasion and metastasis-inducing protein 2	0	10.558	3	2	5	2	1701	190	7.21	16.41	2	0	0.01	0.01	0.01	0.733	0.01	1	0.0172117	-5.86047	0.125689	0.900702	3.89437e-17	3.89573e-17	4.02582e-17	0.462077	5.56369e-17				0					242.7		331.3	Not Found	Not Found	Not Found	High	Not Found	High	1
FALSE	High	Master Protein	Q99576	TSC22 domain family protein 3	0	6.34	14	2	7	1	134	14.8	4.54	8.05	2	0	0.01	0.01	0.01	0.729	0.01	1	0.0172513	-5.85715	0.126021	0.899557	3.89437e-17	3.89573e-17	4.02582e-17	0.57795	5.56369e-17				0					297.9		408.4	Not Found	Not Found	Not Found	High	Not Found	High	1
FALSE	High	Master Protein	Q9UPP2	IQ motif and SEC7 domain-containing protein 3	0	25.28	10	7	9	6	1182	127.5	6.51	16.6	7	0	0.01	0.01	0.01	0.722	0.01	1	0.017321	-5.85133	0.126619	0.897502	3.89437e-17	3.89573e-17	4.02582e-17	0.450869	5.56369e-17				0					294.9		408.2	Not Found	Not Found	Not Found	High	Not Found	Peak Found	1
FALSE	High	Master Protein	P51808	Dynein light chain Tctex-type 3	0	9.628	44	2	3	2	116	13.1	5.66	3.52	2	0	0.01	0.01	0.01	0.649	0.01	1	0.0180832	-5.78921	0.134246	0.8721	3.89437e-17	3.89573e-17	4.02582e-17	0.331129	5.56369e-17				0					236.5		364.6	Not Found	High	Not Found	Peak Found	Not Found	High	1
FALSE	High	Master Protein	O95452	Gap junction beta-6 protein	0.003	3.565	6	1	1	1	261	30.4	8.51	2.27	1	0	0.01	0.01	0.01	0.625	0.01	1	0.0183486	-5.76818	0.137361	0.862138	3.89437e-17	3.89573e-17	4.02582e-17	0.398626	5.56369e-17				0					291.9		467.3	Not Found	Not Found	Not Found	Peak Found	Not Found	High	1
FALSE	High	Master Protein	Q9H598	Vesicular inhibitory amino acid transporter	0	32.855	22	9	17	8	525	57.4	6.64	31.02	9	0	0.038	0.01	0.01	1.845	0.203	1	0.0190289	-5.71567	0.103426	0.985371	0.000869915	3.89573e-17	4.02582e-17	0.0712289	0.0261514	0			53.53	0.39	5.8			443.8	41.7	277.4	Peak Found	Peak Found	Not Found	High	High	High	1
FALSE	High	Master Protein	P05937	Calbindin	0	8.141	14	3	6	2	261	30	4.83	4.54	3	0	0.01	0.01	0.01	0.549	0.01	1	0.0192431	-5.69951	0.149505	0.825344	3.89437e-17	3.89573e-17	4.02582e-17	0.183243	5.56369e-17				0					319.1		580.9	Not Found	Not Found	Not Found	Peak Found	High	High	1
FALSE	High	Master Protein	Q06481	Amyloid-like protein 2	0	20.14	8	5	11	5	763	86.9	4.79	18.61	5	0	0.01	0.01	0.01	0.545	0.01	1	0.0192926	-5.69581	0.150248	0.82319	3.89437e-17	3.89573e-17	4.02582e-17	0.21674	5.56369e-17				0					214.7		194.2	High	Not Found	Not Found	High	Not Found	High	1
FALSE	High	Master Protein	Q5H9L2	Transcription elongation factor A protein-like 5	0	28.414	34	4	7	2	206	23.3	4.81	17.3	4	0	0.01	0.01	0.01		0.01	1	0.019802	-5.65821	0.272228	0.565067	3.89437e-17	3.89573e-17	4.02582e-17		5.56369e-17									744.4		155.6	Not Found	Not Found	Not Found	High	Not Found	High	1
FALSE	High	Master Protein	Q8TBF8	Protein FAM81A	0	10.696	8	3	5	3	368	42.4	8.92	9.14	3	0	0.01	0.01	0.01		0.01	1	0.019802	-5.65821	0.272228	0.565067	3.89437e-17	3.89573e-17	4.02582e-17		5.56369e-17									276.4		623.6	Not Found	Not Found	Not Found	High	Not Found	High	1
FALSE	High	Master Protein	Q9Y426	C2 domain-containing protein 2	0	30.402	14	6	11	6	696	75.5	6.92	22.9	6	0	0.01	0.01	0.01		0.01	1	0.019802	-5.65821	0.272228	0.565067	3.89437e-17	3.89573e-17	4.02582e-17		5.56369e-17									78.1		85.2	High	Not Found	High	High	Not Found	High	1
FALSE	High	Master Protein	Q6IPX3	Transcription elongation factor A protein-like 6	0	24.035	25	3	6	1	200	22.3	5.24	14.85	3	0	0.01	0.01	0.01	0.495	0.01	1	0.0199336	-5.64866	0.160499	0.794527	3.89437e-17	3.89573e-17	4.02582e-17	0.00102088	5.56369e-17				0					297.9		602.1	Not Found	Not Found	Not Found	High	Not Found	High	1
FALSE	High	Master Protein	P51580	Thiopurine S-methyltransferase	0	7.77	11	2	4	2	245	28.2	6.23	10.94	2	0	0.01	0.01		0.01	0.446	1	0.0206044	-5.6009	0.288926	0.539213	3.89437e-17	3.89573e-17		7.03075e-17	0.769234					0			80.1		130.4	292.1	Not Found	Not Found	Peak Found	Not Found	Peak Found	Peak Found	1
FALSE	High	Master Protein	Q969L2	Protein MAL2	0.003	3.642	6	1	10	1	176	19.1	6.24	15.67	1	0	0.01	0.01	0.053	1.72	0.772	1	0.0209049	-5.58001	0.0163434	1.78666	3.89437e-17	3.89573e-17	0.00677519	0.167355	0.963503			0	0	0			12.6	412	184.8	239.5	Not Found	Not Found	High	High	High	High	1
FALSE	High	Master Protein	Q9UK61	Protein TASOR	0	6.87	2	2	2	2	1670	188.9	5.8	3.93	2	0	0.01	0.01	0.01	0.159	0.101	1	0.0238095	-5.39232	0.230955	0.636473	3.89437e-17	3.89573e-17	4.02582e-17	7.03075e-17	2.51032e-05				0	0				107.7	68.6	677.2	Not Found	High	Not Found	Peak Found	Peak Found	Peak Found	1
FALSE	High	Master Protein	P37840	Alpha-synuclein	0	56.327	46	7	69	5	140	14.5	4.7	215.29	7	2	0.01	0.01	0.039	1.198	0.233	1	0.0242698	-5.36469	0.0549187	1.26028	3.89437e-17	3.89573e-17	0.0320605	0.979291	0.245169		0	0.05	29.48	2.68		1.3	12	403.3	82.7	364.9	Not Found	High	High	High	High	High	1
FALSE	High	Master Protein	O43581	Synaptotagmin-7	0	67.148	40	13	36	13	403	45.5	9.22	75.79	13	0	0.01	0.01	0.051	1.279	0.393	1	0.0265719	-5.23396	0.0296426	1.52808	3.89437e-17	3.89573e-17	0.0249022	0.910752	0.645648			0	8.95	2.44			1	413.9	85	343.7	Not Found	Not Found	Peak Found	High	High	High	1
FALSE	High	Master Protein	O75629	Protein CREG1	0	7.643	15	2	3	2	220	24.1	7.59	3.38	2	0	0.01	0.01	0.01	0.01	0.01	1	0.0294118	-5.08746	0.373901	0.427243	3.89437e-17	3.89573e-17	4.02582e-17	7.03075e-17	5.56369e-17											673.1	Not Found	High	High	Not Found	Not Found	High	1
FALSE	High	Master Protein	Q05084	Islet cell autoantigen 1	0	13.412	12	4	5	4	483	54.6	5.81	9.07	4	0	0.01	0.01	0.01	0.01	0.01	1	0.0294118	-5.08746	0.373901	0.427243	3.89437e-17	3.89573e-17	4.02582e-17	7.03075e-17	5.56369e-17											900	Not Found	Not Found	Not Found	High	Not Found	High	1
FALSE	High	Master Protein	Q8WZ74	Cortactin-binding protein 2	0.001	5.288	1	1	2	1	1663	180.9	7.93	5.27	1	0	0.01	0.01	0.01	0.01	0.01	1	0.0294118	-5.08746	0.373901	0.427243	3.89437e-17	3.89573e-17	4.02582e-17	7.03075e-17	5.56369e-17											699.2	Not Found	Not Found	Not Found	High	Not Found	High	1
FALSE	High	Master Protein	Q9P2E7	Protocadherin-10	0	9.067	3	2	4	2	1040	112.9	4.87	11	2	0	0.01	0.01	0.01	0.01	0.01	1	0.0294118	-5.08746	0.373901	0.427243	3.89437e-17	3.89573e-17	4.02582e-17	7.03075e-17	5.56369e-17											900	Not Found	Not Found	Not Found	Not Found	Not Found	High	1
FALSE	High	Master Protein	Q9Y2W6	Tudor and KH domain-containing protein	0	18.44	12	4	6	4	561	62	5.02	15.41	4	0	0.01	0.01	0.01	0.01	0.01	1	0.0294118	-5.08746	0.373901	0.427243	3.89437e-17	3.89573e-17	4.02582e-17	7.03075e-17	5.56369e-17											900	Not Found	Peak Found	Not Found	High	Peak Found	High	1
FALSE	High	Master Protein	Q9Y484	WD repeat domain phphoinitide-interacting protein 4	0.002	3.95	4	1	2	1	360	39.8	7.14	5.4	1	0	0.01	0.01	0.01	0.01	0.01	1	0.0294118	-5.08746	0.373901	0.427243	3.89437e-17	3.89573e-17	4.02582e-17	7.03075e-17	5.56369e-17											474.1	Not Found	Not Found	Not Found	Not Found	High	Peak Found	1
FALSE	High	Master Protein	O94855	Protein transport protein Sec24D	0	6.578	3	2	2	2	1032	112.9	7.25	1.91	2	0	0.01		0.01	0.01	0.01	1	0.0294118	-5.08746	0.495025	0.305373	3.89437e-17		4.02582e-17	7.03075e-17	5.56369e-17							128.9				155.7	Not Found	High	Not Found	Not Found	Not Found	Peak Found	1
FALSE	High	Master Protein	P62256	Ubiquitin-conjugating enzyme E2 H	0	12.301	22	3	6	3	183	20.6	4.67	7.22	3	0	0.01		0.01	0.01	0.01	1	0.0294118	-5.08746	0.495025	0.305373	3.89437e-17		4.02582e-17	7.03075e-17	5.56369e-17							110.6				327.4	Not Found	High	Not Found	Not Found	Not Found	Peak Found	1
FALSE	High	Master Protein	P82912	28S ribomal protein S11, mitochondrial	0	9.751	24	3	6	3	194	20.6	10.81	11.48	3	0		0.01	0.01	0.01	0.01	1	0.0294118	-5.08746	0.495025	0.305373		3.89573e-17	4.02582e-17	7.03075e-17	5.56369e-17						188.7					138.9	High	Peak Found	Peak Found	High	Peak Found	Peak Found	1
FALSE	High	Master Protein	Q16853	Membrane primary amine oxidase	0	17.446	7	4	8	4	763	84.6	6.52	10.53	4	0		0.01	0.01	0.01	0.01	1	0.0294118	-5.08746	0.495025	0.305373		3.89573e-17	4.02582e-17	7.03075e-17	5.56369e-17						56.2					182.7	Peak Found	High	Peak Found	Peak Found	High	Peak Found	1
FALSE	High	Master Protein	Q9HCB6	Spondin-1	0	8.629	5	3	5	3	807	90.9	6.11	3.08	3	0		0.01	0.01	0.01	0.01	1	0.0294118	-5.08746	0.495025	0.305373		3.89573e-17	4.02582e-17	7.03075e-17	5.56369e-17						134					206.3	Peak Found	Not Found	Not Found	High	Not Found	High	1
FALSE	High	Master Protein	P21579	Synaptotagmin-1	0	176.387	51	22	273	15	422	47.5	8.12	586.52	22	10	0.032	0.011	0.031	1.332	0.181	1	0.0294469	-5.08574	0.0762814	1.11758	0.193606	0.0569819	0.0163998	0.82808	0.0945025	0.25	0.01	0.03	11.54	1.62	3.9	2.1	8.8	419.2	67	348.7	High	High	High	High	High	High	1
FALSE	High	Master Protein	P08247	Synaptophysin	0	26.491	15	5	65	5	313	33.8	4.81	121.21	5	0	0.023	0.013	0.033	1.151	0.185	1	0.0295377	-5.0813	0.0654766	1.18391	0.125763	0.0763064	0.0198821	0.989783	0.102102	0.02	0	0.02	13.12	0.63	6.9	5.2	10	422.1	62.8	324.4	High	Peak Found	High	High	High	High	1
FALSE	High	Master Protein	O43759	Synaptogyrin-1	0	13.913	15	3	24	3	233	25.4	4.68	64.32	3	0	0.027	0.021	0.035	1.546	0.219	1	0.0300181	-5.05802	0.0810003	1.09151	0.0832211	0.06737	0.023348	0.392611	0.201366	0.01	0.01	0.01	12.08	2.07	8.2	6.4	10.3	444.5	66.7	304.3	High	High	High	High	High	High	1
FALSE	High	Master Protein	P17600	Synapsin-1	0	296.591	62	28	375	27	705	74.1	9.83	1070.97	28	3	0.029	0.024	0.018	1.223	0.121	1	0.0302901	-5.04501	0.0874235	1.05837	0.174644	0.180481	0.00229267	0.964529	0.0126792	0.09	0.07	0.02	22.37	0.4	4.3	10.3	4	418.1	50.4	360.1	Peak Found	High	High	High	High	High	1
FALSE	High	Master Protein	Q16623	Syntaxin-1A	0	167.613	64	19	253	18	288	33	5.24	603.24	19	0	0.021	0.027	0.036	1.151	0.354	1	0.0335329	-4.89828	0.0299	1.52433	0.111978	0.204422	0.0251275	0.989783	0.663703	0.02	0.05	0.08	19.67	2.92	38.1	30.2	37.1	271.1	113.9	253.8	Peak Found	Peak Found	High	High	High	High	1
FALSE	High	Master Protein	P61266	Syntaxin-1B	0	200.226	60	21	309	20	288	33.2	5.38	741.62	21	1	0.011	0.022	0.056	1.184	0.402	1	0.0344161	-4.86077	0.0244447	1.61182	0.0381306	0.161249	0.0836756	0.985238	0.780326	0.01	0.07	0.12	13.02	4.54	8.9	5.4	14.5	355.9	120.8	308.8	High	High	High	High	High	High	1
FALSE	High	Master Protein	Q08495	Dematin	0	78.817	55	16	61	16	405	45.5	8.88	137.65	16	0	0.01	0.01	0.078	1.37	0.448	1	0.0347764	-4.84575	0.0279781	1.55318	3.89437e-17	3.89573e-17	0.184446	0.768141	0.856935			0.17	30.49	3.95			14.7	384.4	132.8	295.2	Not Found	Not Found	Peak Found	High	High	High	1
FALSE	High	Master Protein	P61764	Syntaxin-binding protein 1	0	377.867	76	44	776	44	594	67.5	6.96	1917.06	44	0	0.027	0.02	0.045	1.141	0.415	1	0.0359937	-4.79611	0.0209577	1.67866	0.161195	0.142344	0.0472465	0.982682	0.803698	0.09	0.04	0.1	31.36	9.27	4.7	4.3	14.9	364.2	117.5	331.6	High	High	High	High	High	High	1
FALSE	High	Master Protein	Q8N1A0	Keratin-like protein KRT222	0.001	5.552	8	2	7	2	295	34.1	5.87	8.92	2	0	0.01	0.01	0.087	1.435	0.445	1	0.0371528	-4.75039	0.0324786	1.4884	3.89437e-17	3.89573e-17	0.118267	0.66651	0.771903			0	0	0			24.7	409.2	126.8	285.1	Not Found	Not Found	High	High	High	High	1
FALSE	High	Master Protein	P80723	Brain acid soluble protein 1	0	220.617	89	22	263	22	227	22.7	4.63	911.38	22	0	0.03	0.017	0.04	0.987	0.266	1	0.0386152	-4.69469	0.0409069	1.3882	0.180299	0.114327	0.0345784	0.761871	0.367027	0.04	0.01	0.04	16.81	2.43	9.9	6.1	13.8	353.3	96.7	358.1	High	High	High	High	High	High	1
FALSE	High	Master Protein	O43761	Synaptogyrin-3	0	17.334	20	4	30	4	229	24.5	8.18	84.52	4	0	0.057	0.025	0.025	1.457	0.165	1	0.0408085	-4.61498	0.0910713	1.04062	0.280757	0.107998	0.00846965	0.585822	0.062116	0.01	0	0	22.87	0.96	16.4	2.8	2.9	460.6	51.8	325.8	High	High	High	High	High	High	1
FALSE	High	Master Protein	Q7Z6L0	Proline-rich transmembrane protein 2	0	51.852	41	6	43	6	340	34.9	4.7	125.53	6	0		0.034	0.037	1.081	0.379	1	0.0432927	-4.52973	0.0713089	1.14686		0.138234	0.0283533	0.931819	0.730272		0	0.18	9.38	1.5	5.8	1.6	16.3	330.7	137.8	311.9	Peak Found	Peak Found	High	High	High	High	1
FALSE	High	Master Protein	Q8NCB2	CaM kinase-like vesicle-associated protein	0	167.574	63	21	73	21	501	54.3	5.55	195.41	21	0	0.033	0.067	0.02	1.34	0.205	1	0.0471513	-4.40656	0.0742379	1.12937	0.118994	0.373651	0.0037965	0.816022	0.156823	0	0.57	0	22.73	2.59	1.8	4.5	1.1	466.9	54.1	338.5	Peak Found	Peak Found	Peak Found	High	High	High	1
FALSE	High	Master Protein	P54829	Tyrine-protein phphatase non-receptor type 5	0	15.121	12	5	6	5	565	63.5	4.89	5.46	5	0	0.102	0.01	0.01	1.534	0.014	1	0.0478807	-4.38441	0.144196	0.841047	0.00970513	3.89573e-17	4.02582e-17	0.545828	1.86346e-13	0			17.69	0	30.5			468	4.2	334	Peak Found	Peak Found	Not Found	High	Peak Found	High	1
FALSE	High	Master Protein	P58549	FXYD domain-containing ion transport regulator 7	0.001	5.266	16	1	6	1	80	8.5	8.29	20.15	1	0	0.01	0.013	0.101	1.01	0.56	1	0.048249	-4.37336	0.00573925	2.24115	3.89437e-17	3.39825e-05	0.132704	0.809909	0.918388		0	0	0	0		3.8	30.1	301.1	167	298.1	Not Found	Peak Found	Peak Found	High	High	High	1
FALSE	High	Master Protein	Q14832	Metabotropic glutamate receptor 3	0	33.816	13	8	19	7	879	98.8	7.66	37.25	8	1	0.01	0.01	0.099	1.014	0.384	1	0.0496247	-4.3328	0.0223439	1.65084	3.89437e-17	3.89573e-17	0.0621471	0.86456	0.507785			0.05	3.88	4.02			51	499.8	96	253.2	Not Found	Not Found	Peak Found	High	High	High	1
FALSE	High	Master Protein	Q9Y2Z9	Ubiquinone biynthesis monooxygenase COQ6, mitochondrial	0	21.983	17	6	20	6	468	50.8	7.3	6.65	6	0	0.01	0.061	0.038	1.093	0.01	1	0.0518307	-4.27005	0.12782	0.893402	3.89437e-17	0.00340149	0.00119095	0.965689	5.56369e-17		0	0	26.44			30.6	19.2	164.8		576.8	Peak Found	Peak Found	High	High	High	High	1
FALSE	High	Master Protein	P21554	Cannabinoid receptor 1	0	13.6	7	3	6	3	472	52.8	8.16	7.25	3	0	0.072	0.01	0.01	0.751	0.01	1	0.052243	-4.25862	0.135353	0.868531	0.00243333	3.89573e-17	4.02582e-17	0.17564	5.56369e-17	0			5.64		21.2			342.6		466.4	Peak Found	Not Found	Not Found	High	Not Found	High	1
FALSE	High	Master Protein	Q15818	Neuronal pentraxin-1	0	57.488	33	12	42	12	432	47.1	6.55	91.9	12	0	0.078	0.01	0.073	1.763	0.232	1	0.0537563	-4.21742	0.0996661	1.00145	0.0670855	3.89573e-17	0.0669295	0.108441	0.112613	0		0	20.37	2.43	3		2.8	530.7	37.5	277.9	Peak Found	Not Found	High	High	High	High	1
FALSE	High	Master Protein	Q9NY72	Sodium channel subunit beta-3	0	14.305	19	3	11	3	215	24.7	4.68	20.9	3	0	0.01	0.136	0.01	1.368	0.452	1	0.0553191	-4.17608	0.0300456	1.52222	3.89437e-17	0.0520206	4.02582e-17	0.845561	0.759875		0		10.76	1.04		12.3		346.3	115.6	258.2	Not Found	Peak Found	Not Found	High	High	High	1
FALSE	High	Master Protein	Q9UJC5	SH3 domain-binding glutamic acid-rich-like protein 2	0	24.099	56	4	16	4	107	12.3	6.71	45.18	4	0	0.01	0.052	0.123	1.88	0.412	1	0.0561968	-4.15337	0.072706	1.13843	3.89437e-17	0.0017875	0.143912	0.0650813	0.565918		0	0	0	0		9.8	23.2	435.4	144.9	187.9	Not Found	High	High	High	High	High	1
FALSE	High	Master Protein	Q8NC96	Adaptin ear-binding coat-associated protein 1	0	37.103	39	7	28	7	275	29.7	6.8	67.88	7	0	0.038	0.095	0.01	1.213	0.314	1	0.0565888	-4.14334	0.0433514	1.363	0.0097536	0.0966022	4.02582e-17	0.972463	0.38845	0	1.38		21.07	0.5	2.8	11.5		386.3	64.1	325.8	Peak Found	High	Not Found	High	High	High	1
FALSE	High	Master Protein	Q9NY65	Tubulin alpha-8 chain	0	212.285	48	20	2639	5	449	50.1	5.06	5014.42	20	0	0.01	0.047	0.097	1.255	0.464	1	0.0566385	-4.14207	0.0218338	1.66087	3.89437e-17	0.00850648	0.119353	0.943702	0.800319		0	0.98	13	10.15		3.6	21.5	350.8	137.4	282.8	Not Found	Peak Found	Peak Found	High	High	High	1
FALSE	High	Master Protein	Q9UHG2	PrAAS	0	41.222	31	6	51	5	260	27.4	6.62	127.13	6	1	0.044	0.055	0.036	1.074	0.258	1	0.0578902	-4.11054	0.0483091	1.31597	0.281707	0.445708	0.0249063	0.92082	0.334681	0.11	0.16	0.04	2.06	3.52	11.7	6.5	7.3	388.3	80.9	342.1	High	Peak Found	High	High	High	High	1
FALSE	High	Master Protein	Q69YW2	Protein stum homolog	0	15.756	21	2	8	2	141	15	7.21	21.54	2	0	0.01	0.01	0.184	1.862	0.613	1	0.058705	-4.09037	0.0433351	1.36316	3.89437e-17	3.89573e-17	0.382768	0.063808	0.930363			0	2.69	8.08			22.4	427.6	141.1	229.9	Not Found	Not Found	High	High	High	High	1
FALSE	High	Master Protein	P12532	Creatine kinase U-type, mitochondrial	0	128.462	51	17	168	17	417	47	8.34	380.8	17	0	0.036	0.027	0.077	1.076	0.295	1	0.0590468	-4.082	0.0405272	1.39225	0.226872	0.205451	0.175639	0.924165	0.464939	0.1	0.1	0.14	25.85	5.11	10	10.9	22.5	355.9	90.5	314.6	High	High	High	High	High	High	1
FALSE	High	Master Protein	P49418	Amphiphysin	0	168.826	60	26	130	24	695	76.2	4.64	341.97	26	2	0.07	0.049	0.035	1.218	0.378	1	0.059322	-4.07529	0.0319192	1.49595	0.439286	0.395294	0.0234395	0.966778	0.726721	0.44	0.11	0.07	26.62	6.16	7.1	3.4	5.5	392.1	115.6	329	Peak Found	High	High	High	High	High	1
FALSE	High	Master Protein	Q9UQM7	Calcium/calmodulin-dependent protein kinase type II subunit alpha	0	153.583	59	21	419	15	478	54.1	7.08	824.58	21	7	0.07	0.028	0.062	1.254	0.391	1	0.0604915	-4.04712	0.0319487	1.49555	0.439775	0.2166	0.111575	0.931819	0.763885	0.57	0.07	0.16	21.1	2.51	21.4	9.8	20.7	345.1	109.2	283.7	High	Peak Found	High	High	High	High	1
FALSE	High	Master Protein	Q15700	Disks large homolog 2	0	111.043	35	19	48	14	870	97.5	6.47	134.22	19	0	0.01	0.01	0.133	1.112	0.353	1	0.062069	-4.00998	0.0325877	1.48695	3.89437e-17	3.89573e-17	0.385023	0.964529	0.588043			1.19	14.76	1.85			12.5	410.3	97	343.6	Not Found	Not Found	High	High	High	High	1
FALSE	High	Master Protein	Q8TF61	F-box only protein 41	0	20.092	11	6	9	6	875	94.4	8.24	12.49	6	0	0.01	0.2	0.01	1.346		1	0.0625178	-3.99959	0.00551721	2.25828	3.89437e-17	0.0965613	4.02582e-17	0.895974			0		22.77			20.6		385.1	25	184.6	Not Found	Peak Found	Not Found	High	Peak Found	High	1
FALSE	High	Master Protein	Q8NEB9	Phphatidylinitol 3-kinase catalytic subunit type 3	0	11.881	8	5	9	5	887	101.5	6.81	9.9	5	0	0.01	0.134	0.01	0.974	0.486	1	0.0626016	-3.99766	0.0111283	1.95357	3.89437e-17	0.069216	4.02582e-17	0.80216	0.726126		0.61		9.95	2.6		15.6		316	153.1	326.2	High	Peak Found	Not Found	High	High	High	1
FALSE	High	Master Protein	Q99719	Septin-5	0	109.661	53	15	118	12	369	42.8	6.67	227.38	15	0	0.073	0.026	0.06	1.198	0.3	1	0.0636509	-3.97367	0.046001	1.33723	0.456963	0.200447	0.101819	0.978516	0.486394	1.56	0.03	0.12	18.01	3.69	6.8	6.1	7.9	419.5	72.5	320.8	High	High	High	High	High	High	1
FALSE	High	Master Protein	P43004	Excitatory amino acid transporter 2	0	129.461	30	15	174	15	574	62.1	6.54	423.69	15	0	0.032	0.034	0.06	0.811	0.139	1	0.0646154	-3.95198	0.0806228	1.09354	0.192928	0.27149	0.103194	0.182797	0.0268466	0.04	0.02	0.1	10.64	0.43	14.1	9.1	24.6	318.4	51.1	377.5	High	High	High	High	High	High	1
FALSE	High	Master Protein	P68366	Tubulin alpha-4A chain	0	299.446	69	27	3978	7	448	49.9	5.06	6903.3	27	0	0.028	0.026	0.124	1.106	0.61	1	0.0655376	-3.93153	0.00538004	2.26921	0.162904	0.203889	0.409398	0.962783	0.98563	0.01	0.06	0.23	14.79	16.05	25.1	11.1	28.4	283.5	148.1	258.5	High	High	High	High	High	High	1
FALSE	High	Master Protein	O94811	Tubulin polymerization-promoting protein	0	64.222	44	10	106	10	219	23.7	9.44	252.74	10	0	0.036	0.028	0.106	1	0.474	1	0.0687146	-3.86324	0.0122805	1.91078	0.223432	0.22212	0.323616	0.794245	0.891441	0.21	0.01	1.03	30.51	11.09	1.2	7.8	32.5	315.2	143.3	319.1	Peak Found	High	High	High	High	High	1
FALSE	High	Master Protein	Q9NPF5	DNA methyltransferase 1-associated protein 1	0	9.014	13	3	3	3	467	53	9.5	4.09	3	0	0.01	0.01	0.162	0.727	0.9	1	0.0692805	-3.85141	0.000992853	3.00312	3.89437e-17	3.89573e-17	0.217462	0.313632	0.919662			0	0	0			41.5	186.3	230.4	256.1	Not Found	Not Found	Peak Found	Peak Found	Peak Found	Peak Found	1
FALSE	High	Master Protein	P23763	Vesicle-associated membrane protein 1	0	30.79	35	4	14	4	118	12.9	6.65	48.62	4	0	0.018	0.06	0.043	0.581	0.102	1	0.0718954	-3.79796	0.115482	0.937487	0.00979046	0.154126	0.0410815	0.000873929	0.00405617	0	0	0.05	2.86	0.26	4.6	15.2	20.6	276.1	49.6	483	Peak Found	Peak Found	High	High	High	High	1
FALSE	High	Master Protein	Q08209	Serine/threonine-protein phphatase 2B catalytic subunit alpha isoform	0	101.635	49	19	183	11	521	58.7	5.86	272.29	19	8	0.085	0.055	0.051	1.252	0.377	1	0.0726512	-3.78287	0.0354445	1.45045	0.51437	0.445022	0.0660446	0.935657	0.72408	0.56	0.19	0.06	15.38	2.05	36.9	27.6	20.9	315.5	96.5	248.3	High	High	High	High	High	High	1
FALSE	High	Master Protein	P55290	Cadherin-13	0	28.493	14	7	24	7	713	78.2	4.98	60.12	7	0	0.01	0.118	0.066	1.297	0.362	1	0.0729598	-3.77676	0.0415531	1.3814	3.89437e-17	0.0993981	0.0412912	0.888718	0.533288		0.04	0.04	15.79	1.83		25.1	13.8	354.2	78.9	272.1	Not Found	High	High	High	High	High	1
FALSE	High	Master Protein	P13637	Sodium/potassium-transporting ATPase subunit alpha-3	0	424.062	51	46	1196	26	1013	111.7	5.38	2491.65	46	0	0.042	0.033	0.111	1.023	0.499	1	0.073751	-3.76119	0.0107562	1.96834	0.265208	0.266355	0.346845	0.837976	0.915797	0.13	0.05	0.35	17.74	4.89	8.8	9.4	37.8	293.6	138.1	306.4	High	High	High	High	High	High	1
FALSE	High	Master Protein	Q9NTI2	Phpholipid-transporting ATPase IB	0	15.82	4	5	12	4	1188	133.5	8.12	23	5	0	0.121	0.01		1.562	0.01	1	0.0763997	-3.71029	0.27023	0.568266	0.0168381	3.89573e-17		0.569478	5.56369e-17	0			16.08		21.4		68.6	445.5		271.9	Peak Found	Not Found	Peak Found	High	Not Found	High	1
FALSE	High	Master Protein	Q92752	Tenascin-R	0	227.836	40	37	216	37	1358	149.5	4.82	524.48	37	0	0.037	0.076	0.116	1.454	0.533	1	0.0766656	-3.70528	0.0261722	1.58216	0.228529	0.567288	0.372682	0.589771	0.937063	0.08	0.32	2.22	12.66	5.29	16.6	3.6	3	393.2	134.4	277.9	High	Peak Found	Peak Found	High	High	High	1
FALSE	High	Master Protein	Q96E17	Ras-related protein Rab-3C	0	65.831	60	11	63	6	227	25.9	5.24	123.48	11	4	0.094	0.041	0.062	1.282	0.226	1	0.0785486	-3.67027	0.0714118	1.14623	0.551275	0.329366	0.11089	0.896462	0.22268	1.26	0.03	0.09	21.64	3.63	15.6	22.2	7.6	376.5	82.2	288	Not Found	Peak Found	Not Found	High	High	High	1
FALSE	High	Master Protein	Q8NI08	Nuclear receptor coactivator 7	0	37.182	16	9	13	9	942	106.1	5.59	26.99	9	0	0.01	0.01	0.204	1.048	0.795	1	0.07879	-3.66584	0.00098526	3.00645	3.89437e-17	3.89573e-17	0.42268	0.914606	0.967483			0	14.19	46.09			14.4	180.1	280.7	292.4	Not Found	Not Found	Peak Found	High	High	High	1
FALSE	High	Master Protein	P51674	Neuronal membrane glycoprotein M6-a	0	59.957	17	7	83	7	278	31.2	5.27	189.15	7	0	0.112	0.042	0.057	1.309	0.354	1	0.0792339	-3.65774	0.0442603	1.35399	0.608565	0.340079	0.0884115	0.860022	0.664365	0.18	0.08	0.15	10.81	1.75	21.9	11.9	9.4	381.5	95.6	293.4	High	High	High	High	High	High	1
FALSE	High	Master Protein	Q9UI15	Transgelin-3	0	73.832	70	12	91	11	199	22.5	7.33	184.06	12	3	0.114	0.054	0.032	1.163	0.307	1	0.0809717	-3.62644	0.0454259	1.3427	0.57786	0.352131	0.0176218	0.999554	0.512311	1.18	0.24	0.06	16.03	2.21	74.7	19.8	13.9	301.9	65.2	247.7	High	High	High	High	High	High	1
FALSE	High	Master Protein	P0CG39	POTE ankyrin domain family member J	0	46.044	6	6	967	2	1038	117.3	5.97	1232.21	6	0	0.11	0.3	0.216	6.401	0.304	1	0.0812459	-3.62156	0.288071	0.540501	0.158858	0.626196	0.662624	7.03075e-17	0.325646	0	60.33	36.44	0	30.71	36.9	22.9	16.7	27.7	27.9	339.4	High	High	High	High	High	High	1
FALSE	High	Master Protein	O15079	Syntaphilin	0	50.37	36	11	23	10	494	53.5	5.6	51.74	11	1	0.01	0.179	0.01	1.084	0.34	1	0.0820957	-3.60655	0.0374402	1.42666	3.89437e-17	0.219228	4.02582e-17	0.950999	0.306775		1.13		6.19	6.83		23		357.2	114.2	379	Not Found	Peak Found	Not Found	High	High	High	1
FALSE	High	Master Protein	P60880	Synaptomal-associated protein 25	0	151.355	69	15	483	15	206	23.3	4.77	980.7	15	0	0.086	0.06	0.071	1.147	0.488	1	0.0823529	-3.60204	0.0156992	1.80412	0.518021	0.476177	0.151023	0.985627	0.90507	0.67	0.39	0.19	25.78	8.45	19.9	16.3	23.3	302.8	135.2	260.7	High	High	High	High	High	High	1
FALSE	High	Master Protein	P63027	Vesicle-associated membrane protein 2	0	51.622	35	4	120	2	116	12.7	8.13	366.44	4	2	0.069	0.106	0.068	1.625	0.304	1	0.0829635	-3.59138	0.0789047	1.1029	0.435669	0.682137	0.134553	0.250767	0.500698	0.39	0.19	0.44	17.86	5.57	15.5	25	26.2	391.6	77.3	262.3	High	High	High	High	High	High	1
FALSE	High	Master Protein	Q8NBJ7	Inactive C-alpha-formylglycine-generating enzyme 2	0	40.883	32	8	27	8	301	33.8	8	43.56	8	0	0.177	0.065	0.138	3.131	0.43	1	0.0833151	-3.58528	0.165482	0.781248	0.1718	0.011286	0.194601	5.27765e-07	0.642759	0	0	0	0	0	50.2	39.3	45.3	314.4	93.1	90.1	High	High	High	High	High	Peak Found	1
FALSE	High	Master Protein	P78324	Tyrine-protein phphatase non-receptor type substrate 1	0	119.993	58	19	134	15	504	54.9	6.98	364.17	19	4	0.048	0.066	0.09	1.032	0.375	1	0.0847528	-3.5606	0.0265827	1.5754	0.307783	0.513485	0.242832	0.846609	0.720536	0.1	0.16	0.49	19.72	3.37	12.2	14.4	29.1	270.7	114.5	310.7	High	High	High	High	High	High	1
FALSE	High	Master Protein	O95208	Epsin-2	0	23.345	13	6	14	6	641	68.4	7.52	23.76	6	0	0.209	0.01	0.01	0.758	0.852	1	0.0877395	-3.51063	0.00120347	2.91956	0.075488	3.89573e-17	4.02582e-17	0.399328	0.94912	0			4.39	17.86	10			135.7	129.9	160.2	High	Not Found	Not Found	High	High	High	1
FALSE	High	Master Protein	P27449	V-type proton ATPase 16 kDa proteolipid subunit	0	12.643	32	2	8	2	155	15.7	8.44	19.19	2	0	0.01	0.01	0.24	1.404	0.531	1	0.088586	-3.49678	0.0277305	1.55704	3.89437e-17	3.89573e-17	0.50549	0.843358	0.882016			0	0	0			60.1	180.9	132.9	379.1	Not Found	Not Found	Peak Found	High	Peak Found	High	1
FALSE	High	Master Protein	Q12860	Contactin-1	0	319.337	50	42	465	42	1018	113.2	5.9	903.97	42	0	0.093	0.044	0.106	1.2	0.52	1	0.0893382	-3.48458	0.0151689	1.81905	0.545519	0.356083	0.3235	0.97787	0.923269	0.29	0.13	0.26	18.6	13.44	19.9	15.3	24.9	303.7	151.4	266.3	High	High	High	High	High	High	1
FALSE	High	Master Protein	P40145	Adenylate cyclase type 8	0	15.378	5	6	8	6	1251	140	6.99	13.47	6	0	0.01	0.01	0.17	1.106	0.01	1	0.0897921	-3.47727	0.143147	0.844218	3.89437e-17	3.89573e-17	0.245906	0.97787	5.56369e-17			0	0				57.6	245.8		222.3	Not Found	Not Found	High	Peak Found	Not Found	Peak Found	1
FALSE	High	Master Protein	Q05193	Dynamin-1	0	339.418	70	52	477	39	864	97.3	7.17	922.7	52	13	0.086	0.082	0.076	1.317	0.384	1	0.0903369	-3.46854	0.0403415	1.39425	0.518021	0.594361	0.173146	0.844918	0.742901	0.93	0.51	0.33	17.05	6.06	12.8	17.5	22.9	369.3	109.2	287.3	High	Peak Found	High	High	High	High	1
FALSE	High	Master Protein	O95886	Disks large-associated protein 3	0	43.24	17	11	13	11	979	106	8.76	20.06	11	0		0.126	0.01	1.244	0.01	1	0.0905058	-3.46585	0.25671	0.590557		0.033844	4.02582e-17	0.964148	5.56369e-17		0		18.3		37	12		427.1		297.3	Peak Found	Peak Found	Peak Found	High	Peak Found	High	1
FALSE	High	Master Protein	Q8IWQ3	Serine/threonine-protein kinase BRSK2	0	30.568	12	8	14	5	736	81.6	8.79	23.79	8	0	0.229	0.01	0.01	0.879	0.853	1	0.091142	-3.45574	0.000649124	3.18767	0.103419	3.89573e-17	4.02582e-17	0.726551	0.956536	0			59.53	0	46.2			210.2	172.2	272.6	Peak Found	Not Found	Not Found	High	High	High	1
FALSE	High	Master Protein	P05026	Sodium/potassium-transporting ATPase subunit beta-1	0	101.738	46	15	217	15	303	35	8.53	478.43	15	0	0.049	0.042	0.147	0.954	0.6	1	0.0931872	-3.42373	0.00412718	2.38435	0.317511	0.341091	0.515468	0.669293	0.983711	0.13	0.03	1.06	13.54	7.43	24.3	41.2	59.5	231.8	140.2	241.5	High	High	High	High	High	High	1
FALSE	High	Master Protein	Q15173	Serine/threonine-protein phphatase 2A 56 kDa regulatory subunit beta isoform	0	13.408	10	4	17	3	497	57.4	6.71	20.35	4	0	0.01	0.254	0.01	1.253	0.664	1	0.0939321	-3.41224	0.00957765	2.01874	3.89437e-17	0.194754	4.02582e-17	0.957979	0.963788		0		0	0		53.7		264.9	140.4	211.4	Peak Found	High	High	High	High	High	1
FALSE	High	Master Protein	P59768	Guanine nucleotide-binding protein G(I)/G(S)/G(O) subunit gamma-2	0	29.965	52	4	43	4	71	7.8	7.99	104.39	4	0	0.083	0.119	0.067	1.462	0.399	1	0.0940231	-3.41084	0.0486074	1.3133	0.454179	0.687447	0.128695	0.578071	0.772588	0.7	0.29	0.08	29.54	3.32	31.1	26.4	17	392.1	88.3	236.9	High	High	High	High	High	High	1
FALSE	High	Master Protein	Q9BY11	Protein kinase C and casein kinase substrate in neurons protein 1	0	112.292	47	17	109	17	444	50.9	5.24	294.69	17	0	0.153	0.058	0.021	1.19	0.268	1	0.0943857	-3.40529	0.0591422	1.2281	0.712473	0.461837	0.00464574	0.982295	0.373325	2.48	0.04	0.02	32.42	2.12	7.3	4.9	4.8	400	97.3	335.9	Peak Found	Peak Found	High	High	High	High	1
FALSE	High	Master Protein	Q16352	Alpha-internexin	0	192.373	68	32	660	27	499	55.4	5.4	1309.61	32	1	0.019	0.014	0.21	0.637	0.921	1	0.0949961	-3.39599	0.00378396	2.42205	0.100625	0.0797761	0.715884	0.00432574	0.860975	0.04	0.02	1.31	5.34	24.63	3.8	3.9	55.8	163.7	244.3	272.6	High	High	High	High	High	High	1
FALSE	High	Master Protein	Q8NHG7	Small VCP/p97-interacting protein	0	8.61	32	2	11	2	77	8.4	8.91	27.29	2	0	0.01	0.01	0.251	1.112	0.698	1	0.0964413	-3.37421	0.00456394	2.34066	3.89437e-17	3.89573e-17	0.573562	0.970434	0.98563			0	0	0			61.1	270.5	169.7	243.2	Not Found	High	High	High	High	High	1
FALSE	High	Master Protein	Q93050	V-type proton ATPase 116 kDa subunit a isoform 1	0	205.539	41	27	237	25	837	96.4	6.43	491.78	27	1	0.102	0.06	0.084	1.321	0.222	1	0.0967361	-3.3698	0.0789365	1.10272	0.576897	0.477153	0.213762	0.842359	0.208982	0.45	0.11	0.26	31.91	1.14	18.5	11.7	23.9	381.9	60.7	286.6	High	High	High	High	High	High	1
FALSE	High	Master Protein	Q969P0	Immunoglobulin superfamily member 8	0	134.517	51	20	157	20	613	65	8	398.14	20	0	0.057	0.036	0.146	0.909	0.539	1	0.0976307	-3.35652	0.00708033	2.14995	0.365928	0.288669	0.510138	0.508562	0.942981	0.29	0.09	0.7	17.83	11.22	14.8	14.1	41.2	261.9	177.1	296.6	High	High	High	High	High	High	1
FALSE	High	Master Protein	Q15223	Nectin-1	0	50.388	30	9	25	9	517	57.1	6.1	53.93	9	0	0.135	0.01	0.12	1.258	0.456	1	0.0976419	-3.35636	0.027113	1.56682	0.0979943	3.89573e-17	0.128741	0.940872	0.715787	0.36		0.65	32.31	7.11	38.9		23.1	324.4	122.9	294.6	Peak Found	Not Found	High	High	High	High	1
FALSE	High	Master Protein	Q9UH03	Neuronal-specific septin-3	0	89.088	49	16	89	16	358	40.7	7.2	201.92	16	0	0.113	0.096	0.056	1.418	0.288	1	0.0979305	-3.3521	0.0694332	1.15843	0.612841	0.647172	0.0852367	0.678534	0.443287	0.64	0.46	0.15	8.41	2.86	27.4	21.3	15.6	393.7	81.8	276.2	High	High	High	High	High	High	1
FALSE	High	Master Protein	Q9UPX0	Protein turtle homolog B	0	17.972	6	6	10	6	1349	147	6.65	12.26	6	0	0.01	0.01	0.308	1.583	0.725	1	0.0991536	-3.33419	0.0216701	1.66414	3.89437e-17	3.89573e-17	0.688918	0.62968	0.997068			0	9.04	0			48.5	349.2	114.2	326.8	Not Found	Not Found	Peak Found	High	Peak Found	High	1
FALSE	High	Master Protein	Q96Q05	Trafficking protein particle complex subunit 9	0	19.021	7	6	12	6	1148	128.4	6.62	15.44	6	0	0.01	0.01	0.268	1.169	0.707	1	0.100139	-3.31992	0.00572796	2.242	3.89437e-17	3.89573e-17	0.648071	0.997375	0.987736			0	5.75	9.13			322.3	133.6	88.1	123	Not Found	Not Found	High	High	High	High	1
FALSE	High	Master Protein	P10636	Microtubule-associated protein tau	0	157.357	32	19	152	19	758	78.9	6.71	386.54	19	0	0.068	0.027	0.153	1.156	0.297	1	0.101101	-3.30614	0.0511139	1.29146	0.428716	0.205418	0.535376	0.995103	0.475119	0.19	0.01	1.6	36.11	3.2	9.5	4.8	22.2	367.6	91.3	312.7	High	High	High	High	High	High	1
FALSE	High	Master Protein	Q96NT1	Nucleome assembly protein 1-like 5	0.002	3.993	7	1	3	1	182	19.6	4.21	7.27	1	0	0.01	0.01	0.258	1.317	0.412	1	0.101869	-3.29522	0.0423107	1.37355	3.89437e-17	3.89573e-17	0.48583	0.929085	0.710799			0	0	0			67	342.1	107.1	259.7	Not Found	Not Found	Peak Found	Peak Found	High	High	1
FALSE	High	Master Protein	O43301	Heat shock 70 kDa protein 12A	0	163.424	55	30	211	26	675	74.9	6.77	463.36	30	4	0.071	0.083	0.126	0.97	0.756	1	0.102715	-3.28329	0.000487995	3.31158	0.444251	0.598905	0.422247	0.718017	0.950685	0.34	0.31	0.48	18.92	14.32	8.5	19.1	26.6	239	191.4	272	High	High	High	High	High	High	1
FALSE	High	Master Protein	Q92686	Neurogranin	0	20.994	60	3	10	3	78	7.6	7.87	30.42	3	0	0.01	0.01	0.167	0.532	0.277	1	0.103372	-3.27408	0.0682704	1.16577	3.89437e-17	3.89573e-17	0.587606	7.75242e-05	0.412188			4.28	10.81	12.06			45.2	261	75	409.4	Not Found	Not Found	Peak Found	High	High	High	1
FALSE	High	Master Protein	P63096	Guanine nucleotide-binding protein G(i) subunit alpha-1	0	86.654	56	16	227	9	354	40.3	5.97	459.69	16	0	0.07	0.057	0.176	1.144	0.776	1	0.103767	-3.26858	0.00154167	2.81201	0.316618	0.298138	0.619469	0.985188	0.939609	0.22	0.04	1	34.3	17.89	10	9	45.9	275.3	199.1	269.7	High	High	High	High	High	High	1
FALSE	High	Master Protein	P16298	Serine/threonine-protein phphatase 2B catalytic subunit beta isoform	0	62.308	36	14	96	7	524	59	5.91	160.46	14	0	0.068	0.083	0.133	1.389	0.324	1	0.104681	-3.25593	0.0602316	1.22018	0.0161179	0.0597141	0.187309	0.767871	0.32453	0	0	0.8	12.11	0.92	5.5	6.6	14.4	419.5	90.3	304.8	Peak Found	Peak Found	Peak Found	High	High	High	1
FALSE	High	Master Protein	P62760	Visinin-like protein 1	0	110.436	82	17	302	14	191	22.1	5.15	515.95	17	2	0.142	0.031	0.087	1.018	0.455	1	0.105135	-3.24968	0.0170418	1.76848	0.686231	0.249399	0.228232	0.828364	0.866302	2.61	0.03	0.46	26.7	8.17	16.3	3.7	33.5	310.4	135.3	299.9	Peak Found	High	High	High	High	High	1
FALSE	High	Master Protein	P51793	H(+)/Cl(-) exchange transporter 4	0	7.441	5	3	8	2	760	84.9	6.86	3.77	3	0	0.01	0.341	0.01	1.56	0.868	1	0.105309	-3.2473	0.0128904	1.88973	3.89437e-17	0.415684	4.02582e-17	0.737797	0.94912		0		0	0		74.1		339.1	188.7	217.4	Not Found	Peak Found	Not Found	High	High	High	1
FALSE	High	Master Protein	P21281	V-type proton ATPase subunit B, brain isoform	0	202.713	72	26	298	26	511	56.5	5.81	653.91	26	0	0.087	0.08	0.104	1.251	0.319	1	0.105447	-3.2454	0.051297	1.28991	0.523011	0.58288	0.31138	0.935974	0.551428	0.58	0.36	0.43	33.22	4.41	17.6	17.6	27.2	325.2	92.7	280.4	High	High	High	High	High	High	1
FALSE	High	Master Protein	Q9NZ72	Stathmin-3	0.001	5.271	11	2	3	2	180	21	7.49	5.78	2	0	0.01	0.01	0.277	1.245	0.571	1	0.105469	-3.24511	0.0177691	1.75033	3.89437e-17	3.89573e-17	0.535717	0.970398	0.918388			0	0	0			63.2	284.4	130.4	228.5	Not Found	Not Found	Peak Found	High	Peak Found	High	1
FALSE	High	Master Protein	P13611	Versican core protein	0	194.054	9	26	274	26	3396	372.6	4.51	658.47	26	0	0.101	0.048	0.197	1.151	1.118	1	0.105843	-3.24001	0.000103709	3.98419	0.574633	0.387922	0.679668	0.989783	0.71113	0.87	0.16	1.56	31.38	30.57	20.1	9.9	43.3	220.5	265.6	210.5	High	High	High	High	High	High	1
FALSE	High	Master Protein	P16949	Stathmin	0	36.05	37	8	58	4	149	17.3	5.97	137.61	8	3	0.084	0.051	0.183	1.353	0.645	1	0.106071	-3.2369	0.0127376	1.89491	0.509919	0.415464	0.641901	0.79892	0.999755	0.16	0.06	0.93	37.5	24.67	28	13.5	44.1	285.1	113.6	259.8	High	High	High	High	High	High	1
FALSE	High	Master Protein	O95970	Leucine-rich glioma-inactivated protein 1	0	53.737	27	13	51	13	557	63.8	8.24	110.77	13	0	0.01	0.11	0.165	1.116	0.565	1	0.106304	-3.23374	0.010054	1.99766	3.89437e-17	0.138724	0.519952	0.968467	0.950685		0.59	2.12	14.67	6.79		5.1	22.5	331.9	155.2	297.2	Not Found	Peak Found	High	High	High	High	1
FALSE	High	Master Protein	Q9UI40	Sodium/potassium/calcium exchanger 2	0	12.246	7	3	12	3	661	73.6	6.05	21.92	3	0	0.01	0.01	0.268	0.915	0.77	1	0.107263	-3.22078	0.00185023	2.73277	3.89437e-17	3.89573e-17	0.642714	0.643891	0.97626			0	0	4.32			67.6	231	232.2	290.7	Not Found	Not Found	High	High	High	High	1
FALSE	High	Master Protein	Q9NR46	Endophilin-B2	0	70.74	44	14	67	13	395	43.9	5.99	120.94	14	1	0.059	0.068	0.171	1.348	0.43	1	0.107271	-3.22066	0.0375848	1.42499	0.207954	0.326133	0.601407	0.803819	0.831411	0.1	0.84	0.64	17.02	6.38	19.6	32.7	29.2	333.5	108.6	264.9	Peak Found	High	High	High	High	High	1
FALSE	High	Master Protein	P17174	Aspartate aminotransferase, cytoplasmic	0	125.01	61	20	158	20	413	46.2	7.01	328.76	20	0	0.117	0.063	0.096	1.119	0.424	1	0.108533	-3.20379	0.0246304	1.60853	0.623973	0.492046	0.273621	0.970398	0.817414	1.43	0.31	0.61	20.34	7.48	51	201.3	186.3	110.6	75.4	86.4	High	High	High	High	High	High	1
FALSE	High	Master Protein	Q96GD0	Pyridoxal phphate phphatase	0	61.78	44	10	34	9	296	31.7	6.55	84.41	10	0	0.129	0.1	0.055	1.256	0.336	1	0.109568	-3.1901	0.0489284	1.31044	0.192901	0.0748696	0.0380479	0.939062	0.470238	1.51	0	0.1	10.53	3.68	20.2	4	14.7	331.5	106.9	323.3	Peak Found	Peak Found	High	High	High	High	1
FALSE	High	Master Protein	Q02338	D-beta-hydroxybutyrate dehydrogenase, mitochondrial	0	37.341	35	8	38	8	343	38.1	8.95	69.25	8	0	0.01	0.05	0.238	1.281	0.431	1	0.109882	-3.18597	0.0362827	1.4403	3.89437e-17	0.014995	0.574587	0.92688	0.669264		0.73	1.78	7.5	9.27		9.6	24.8	257.6	77	207.3	Not Found	Peak Found	High	High	High	High	1
FALSE	High	Master Protein	Q96GQ7	Probable ATP-dependent RNA helicase DDX27	0	20.317	10	7	11	7	796	89.8	9.28	14.17	7	0	0.397	0.01	0.01	1.506		1	0.110934	-3.17223	0.0213979	1.66963	0.639632	3.89573e-17	4.02582e-17	0.595937		0			0		249.9			190.5	7.6	100	High	Peak Found	Peak Found	Peak Found	Peak Found	Peak Found	1
FALSE	High	Master Protein	P05060	Secretogranin-1	0	43.665	23	11	18	11	677	78.2	5.07	37.28	11	0		0.161	0.01	1.04	0.266	1	0.111232	-3.16836	0.129944	0.886243		0.179917	4.02582e-17	0.895258	0.0864896		0		9.71	0.5	26.3	39.1		407.9	71.5	304.7	Peak Found	Peak Found	Not Found	High	High	High	1
FALSE	High	Master Protein	Q9UBB6	Neurochondrin	0	103.15	42	21	92	21	729	78.8	5.48	176.37	21	0	0.079	0.106	0.097	1.066	0.44	1	0.11253	-3.15162	0.0202944	1.69262	0.390043	0.560226	0.275884	0.909797	0.845944	0.27	1.13	0.79	20.16	5.16	27.1	13.2	25.8	302.7	125.6	287.1	High	High	High	High	High	High	1
FALSE	High	Master Protein	Q96SZ5	2-aminoethanethiol dioxygenase	0	10.755	16	4	9	4	270	29.7	6.04	13.22	4	0	0.329	0.01	0.01	1.161	0.927	1	0.113018	-3.14537	0.00197335	2.7048	0.204103	3.89573e-17	4.02582e-17	0.999554	0.923269	0			0	0	53.1			320.5	149.7	161.5	Peak Found	Not Found	High	High	High	High	1
FALSE	High	Master Protein	Q9NQY0	Bridging integrator 3	0	8.151	9	2	3	2	253	29.6	7.47	3.88	2	0	0.01		0.455	5.129	0.01	1	0.113618	-3.13774	0.437528	0.358994	3.89437e-17		0.8632	0.000375597	5.56369e-17			0	0			89	28.1	316.8		61.8	Not Found	Peak Found	Peak Found	Peak Found	High	Peak Found	1
FALSE	High	Master Protein	P09104	Gamma-enolase	0	175.949	66	20	388	16	434	47.2	5.03	869.78	20	0	0.109	0.09	0.112	1.308	0.415	1	0.114212	-3.13021	0.0373311	1.42793	0.599458	0.629018	0.355173	0.862321	0.803698	1.11	0.65	0.83	42.97	11.14	45.3	37.6	39.8	311.7	98.4	265.7	High	High	High	High	High	High	1
FALSE	High	Master Protein	Q9UPR5	Sodium/calcium exchanger 2	0	159.683	35	22	79	22	921	100.3	5.15	194.35	22	0	0.057	0.193	0.07	1.426	0.353	1	0.115149	-3.11842	0.0598759	1.22275	0.257814	0.765411	0.143548	0.660692	0.663649	0.18	1.83	0.76	18.8	2.44	5.4	23.5	19.5	379.2	99.7	289.8	Peak Found	Peak Found	Peak Found	High	High	High	1
FALSE	High	Master Protein	Q9H115	Beta-soluble NSF attachment protein	0	186.234	78	20	202	17	298	33.5	5.47	460.78	20	4	0.093	0.124	0.061	1.082	0.3	1	0.116709	-3.09902	0.0478819	1.31983	0.546941	0.723132	0.105251	0.932503	0.487404	0.84	1.95	0.29	28.62	3	10.5	11.5	10.4	342.2	108.9	322.2	Peak Found	High	High	High	High	High	1
FALSE	High	Master Protein	Q8N3F0	Maturin	0	13.255	22	2	11	2	131	14.9	4.17	27.35	2	0	0.01	0.01	0.302	0.795	0.964	1	0.116709	-3.09901	0.00219218	2.65912	3.89437e-17	3.89573e-17	0.628987	0.680235	0.911433			0	0	25.93			43.1	113.3	312.1	325.6	Not Found	Not Found	Peak Found	High	High	High	1
FALSE	High	Master Protein	O14490	Disks large-associated protein 1	0	35.243	11	8	17	8	977	108.8	7.08	26.28	8	0	0.01	0.307	0.01	1.629	0.172	1	0.116744	-3.09858	0.129798	0.886731	3.89437e-17	0.549819	4.02582e-17	0.313219	0.003901		0		28.47	1.21		21.5		424.7	39.5	277	Not Found	Peak Found	Not Found	High	Peak Found	High	1
FALSE	High	Master Protein	Q5VSL9	Striatin-interacting protein 1	0	6.826	4	3	9	3	837	95.5	6.29	5.88	3	0	0.01	0.347	0.01	1.084	1.03	1	0.117855	-3.08492	0.00134745	2.87049	3.89437e-17	0.494883	4.02582e-17	0.97793	0.865422		0		0	0		51.3		160.3	152.3	147.9	Not Found	Peak Found	Not Found	High	High	High	1
FALSE	High	Master Protein	Q13875	Myelin-associated oligodendrocyte basic protein	0	17.81	31	4	16	4	183	20.9	11.34	35.27	4	0	0.01	0.01	0.363	0.41	1.838	1	0.117919	-3.08414	0.0908726	1.04157	3.89437e-17	3.89573e-17	0.918504	7.32023e-08	0.223442			6.12	0	30.41			77	75.4	386.7	199.6	Not Found	Not Found	High	High	High	High	1
FALSE	High	Master Protein	P41217	OX-2 membrane glycoprotein	0	39.083	24	5	27	5	278	31.2	8.51	67.04	5	0	0.01	0.08	0.239	1.387	0.374	1	0.11916	-3.06903	0.0553901	1.25657	3.89437e-17	0.0470957	0.739028	0.757265	0.574263		0.17	1.8	9.22	0		21.9	58.3	319.5	32.3	310	Not Found	High	High	High	High	High	1
FALSE	High	Master Protein	Q9BTE6	Alanyl-tRNA editing protein Aarsd1	0	15.182	16	4	11	4	412	45.5	6.42	20.11	4	0	0.01	0.249	0.119	1.577	0.566	1	0.120267	-3.05568	0.0375325	1.42559	3.89437e-17	0.164211	0.0469393	0.727121	0.91456		0	0	31.5	0		29.4	14.1	289.8	66.9	189.5	Not Found	High	Peak Found	High	High	High	1
FALSE	High	Master Protein	Q14141	Septin-6	0	101.351	54	19	183	9	434	49.7	6.67	304.06	19	1	0.01	0.056	0.227	1.169	0.256	1	0.120825	-3.04901	0.0691939	1.15993	3.89437e-17	0.0236782	0.701534	0.999554	0.212363		0	0	10.09	1.38		4.5	3.9	416.4	74.6	347.6	Not Found	High	High	High	High	High	1
FALSE	High	Master Protein	Q99962	Endophilin-A1	0	130.961	42	15	128	11	352	39.9	5.45	261.81	15	4	0.129	0.128	0.04	1.244	0.206	1	0.121224	-3.04425	0.0847677	1.07177	0.654317	0.73418	0.0338707	0.943702	0.160975	1.46	1.77	0.15	36.69	1.73	27.1	24.3	14.2	349	77	301.6	High	High	High	High	High	High	1
FALSE	High	Master Protein	O15083	ERC protein 2	0	56.636	18	16	29	12	957	110.5	6.99	48.24	16	2	0.01	0.309	0.01	1.379	0.314	1	0.122169	-3.03305	0.0736986	1.13254	3.89437e-17	0.663984	4.02582e-17	0.760589	0.413683		0		14.2	3.75		2.6		483.5	54.4	336.2	Peak Found	Peak Found	Peak Found	High	Peak Found	High	1
FALSE	High	Master Protein	Q8WXD2	Secretogranin-3	0	22.604	23	7	14	7	468	53	5.03	23.07	7	0	0.01	0.01	0.359	1.389	0.697	1	0.122813	-3.02547	0.0176027	1.75442	3.89437e-17	3.89573e-17	0.82217	0.794303	0.984954			0	16.12	42.87			17	425.4	95.5	310.1	Not Found	Not Found	Peak Found	High	High	High	1
FALSE	High	Master Protein	O75508	Claudin-11	0	16.154	11	2	30	2	207	22	7.9	62.27	2	0	0.083	0.023	0.435	1.894	1.5	1	0.123122	-3.02183	0.0112771	1.9478	0.507054	0.174415	0.969341	0.034427	0.407208	3.48	0	0	270.8	0	2.5	4.5	83.5	95.4	287.8	192.2	Peak Found	Peak Found	High	High	High	High	1
FALSE	High	Master Protein	P05997	Collagen alpha-2(V) chain	0	26.666	8	8	22	6	1499	144.8	6.46	25.51	8	1		0.118	0.095	1.45	0.141	1	0.123311	-3.01962	0.224153	0.649456		0.0600364	0.0530377	0.696625	0.000689306		0	0	0	0	56.8	74.5	28.4	184.7	66.2	48.5	High	High	High	Peak Found	Peak Found	Peak Found	1
FALSE	High	Master Protein	P42658	Dipeptidyl aminopeptidase-like protein 6	0	186.761	44	30	172	28	865	97.5	6.37	369	30	2	0.173	0.089	0.097	1.504	0.391	1	0.124007	-3.01151	0.058918	1.22975	0.744575	0.623621	0.279138	0.481838	0.763506	1.05	0.45	0.51	26.64	3.6	33.4	22.4	18.2	350	75.1	235.7	High	High	High	High	High	High	1
FALSE	High	Master Protein	P09471	Guanine nucleotide-binding protein G(o) subunit alpha	0	171.174	68	19	654	17	354	40	5.53	1349.45	19	0	0.051	0.091	0.212	1.357	0.496	1	0.12408	-3.01066	0.0306627	1.51339	0.326821	0.629018	0.720502	0.792305	0.914726	0.06	0.37	1.57	25.21	9.53	13.4	25.8	59.3	322.4	127.2	253.2	High	High	High	High	High	High	1
FALSE	High	Master Protein	O94925	Glutaminase kidney isoform, mitochondrial	0	205.229	51	25	142	24	669	73.4	7.77	330.6	25	1	0.109	0.127	0.093	1.282	0.339	1	0.125525	-2.99396	0.0523229	1.28131	0.600835	0.733238	0.259341	0.896359	0.621434	0.24	0.91	0.44	15.75	2.92	24.9	8.1	19.6	369.8	84.2	280.2	High	High	High	High	High	High	1
FALSE	High	Master Protein	P36543	V-type proton ATPase subunit E 1	0	79.888	50	12	105	12	226	26.1	8	230.53	12	0	0.097	0.092	0.122	1.217	0.259	1	0.125606	-2.99302	0.0676926	1.16946	0.561469	0.631816	0.399077	0.966778	0.337403	0.37	0.26	0.53	31.49	2.06	19.3	19.8	31.9	326.6	74.8	283.1	High	High	High	High	High	High	1
FALSE	High	Master Protein	P32004	Neural cell adhesion molecule L1	0	186.609	33	35	116	35	1257	139.9	6.24	277.45	35	0	0.201	0.047	0.066	1.219	0.26	1	0.126664	-2.98092	0.0701946	1.1537	0.790948	0.383182	0.124367	0.965689	0.344387	3.24	0.1	0.35	23.94	1.95	5.8	3.3	4.1	413.2	64.1	317.5	Peak Found	High	High	High	High	High	1
FALSE	High	Master Protein	A6NE02	BTB/POZ domain-containing protein 17	0	22.845	17	5	10	5	478	52.4	8.78	14.62	5	0		0.01	0.195	0.946	0.464	1	0.127593	-2.97037	0.0558534	1.25295		3.89573e-17	0.331739	0.853679	0.806224			0	0	0	22.5		84.9	114.3	85.1	64.7	Peak Found	Not Found	Peak Found	High	High	Peak Found	1
FALSE	High	Master Protein	O94856	Neurofascin	0	247.605	37	44	285	44	1347	149.9	6.65	645.69	44	0	0.087	0.084	0.169	0.974	0.683	1	0.127964	-2.96619	0.0018431	2.73445	0.519648	0.600945	0.597082	0.725929	0.98563	0.47	0.32	0.98	28.97	20.98	7.6	15.6	46.7	257.6	192.7	281	High	High	High	High	High	High	1
FALSE	High	Master Protein	P47870	Gamma-aminobutyric acid receptor subunit beta-2	0	27.545	15	7	12	2	512	59.1	9.36	27.45	7	0	0.166	0.105	0.01	1.04	0.136	1	0.129136	-2.95304	0.101675	0.992787	0.0505149	0.017264	4.02582e-17	0.91778	0.0130468	0	0		0	0	52.6	33.1		329.2	43	316.5	Peak Found	Peak Found	Not Found	High	Peak Found	High	1
FALSE	High	Master Protein	P23515	Oligodendrocyte-myelin glycoprotein	0	52.582	25	10	50	10	440	49.6	7.94	132.38	10	0	0.197	0.031	0.129	0.714	1.034	1	0.129913	-2.94439	0.00208406	2.68109	0.714462	0.134484	0.436725	0.0328616	0.780901	0	0	0.85	16.42	15.1	3.7	2.6	29.5	214.3	271.2	273.6	Peak Found	Peak Found	High	High	High	High	1
FALSE	High	Master Protein	O43251	RNA binding protein fox-1 homolog 2	0	14.988	13	3	8	2	390	41.3	7.27	18.34	3	1	0.01	0.339		1.684		1	0.13003	-2.94309	0.0914066	1.03902	3.89437e-17	0.346834		0.613598			0		0			51.1	36.2	253.4	54.2	150.5	Not Found	Peak Found	Peak Found	High	Peak Found	Peak Found	1
FALSE	High	Master Protein	Q9H0B6	Kinesin light chain 2	0	63.898	31	16	53	9	622	68.9	7.15	108.65	16	0	0.01	0.01	0.375	1.238	0.77	1	0.131316	-2.92888	0.00870778	2.06009	3.89437e-17	3.89573e-17	0.813527	0.970398	0.984954			0	0.22	1.84			40.8	292.8	191.8	220.4	Peak Found	Peak Found	High	High	High	High	1
FALSE	High	Master Protein	Q13153	Serine/threonine-protein kinase PAK 1	0	97.07	52	18	58	11	545	60.6	5.76	129.08	18	7	0.107	0.133	0.097	1.168	0.398	1	0.131333	-2.9287	0.0336887	1.47252	0.294546	0.527382	0.278547	0.999554	0.777144	0.18	1.35	0.28	22.31	6.98	15.5	29.2	25.6	314.9	87.7	291.8	Not Found	High	High	High	High	High	1
FALSE	High	Master Protein	Q8N9I0	Synaptotagmin-2	0	63.899	27	10	85	4	419	46.8	7.99	142.09	10	0	0.01	0.337	0.01	0.889	0.828	1	0.131395	-2.92802	0.00280581	2.55194	3.89437e-17	0.501631	4.02582e-17	0.689026	0.965084		0		18.77	0		26.1		284	64	399.5	Not Found	Peak Found	Peak Found	High	Peak Found	High	1
FALSE	High	Master Protein	P61421	V-type proton ATPase subunit d 1	0	47.737	40	11	105	11	351	40.3	5	193.99	11	0	0.141	0.077	0.109	1.217	0.237	1	0.133252	-2.90777	0.0758915	1.11981	0.685222	0.574012	0.3412	0.967138	0.259368	0.33	0.16	0.09	28.08	1.73	37.9	21.1	26.5	340.5	57.6	272.2	High	High	High	High	High	High	1
FALSE	High	Master Protein	Q9H3Z4	DnaJ homolog subfamily C member 5	0	68.952	55	8	63	8	198	22.1	5.07	204.5	8	0	0.113	0.083	0.116	1.139	0.201	1	0.133333	-2.90689	0.0819019	1.08671	0.612841	0.597281	0.370366	0.982082	0.143777	0.43	0.2	0.77	28.87	0.46	36.3	27.1	32.2	327.9	57.9	276.1	High	High	High	High	High	High	1
FALSE	High	Master Protein	Q9HAU0	Pleckstrin homology domain-containing family A member 5	0	35.616	12	10	22	10	1116	127.4	7.53	26.59	10	0	0.01	0.343	0.01	1.332	0.381	1	0.1338	-2.90185	0.0593288	1.22673	3.89437e-17	0.600799	4.02582e-17	0.846609	0.442316		0		20.32	5.87		108.9		303.1	74.6	205.1	Not Found	High	High	High	Peak Found	High	1
FALSE	High	Master Protein	P20020	Plasma membrane calcium-transporting ATPase 1	0	267.592	43	41	314	23	1220	134.6	5.91	720.21	41	2	0.135	0.104	0.104	1.209	0.346	1	0.134247	-2.89704	0.0471344	1.32666	0.671383	0.675654	0.314977	0.970755	0.641725	0.29	0.22	0.6	19.25	3.23	25.2	23.5	24	319.3	78.4	274	High	High	High	High	High	High	1
FALSE	High	Master Protein	Q9UBP4	Dickkopf-related protein 3	0	31.435	22	5	15	5	350	38.4	4.65	33.23	5	0	0.01	0.01	0.275	1.185	0.01	1	0.134396	-2.89543	0.16678	0.777856	3.89437e-17	3.89573e-17	0.631245	0.985188	5.56369e-17			0	13.44				47.4	394.9		314.1	Not Found	High	High	High	High	High	1
FALSE	High	Master Protein	Q9P2U7	Vesicular glutamate transporter 1	0	43.581	15	9	62	8	560	61.6	7.47	136.04	9	1	0.213	0.082	0.027	1.226	0.153	1	0.135351	-2.88522	0.107207	0.969776	0.801508	0.591842	0.0108775	0.963274	0.0433551	4.57	0.31	0.02	18.32	0.42	2.8	2.4	7.1	417.2	52.3	360	Peak Found	Peak Found	High	High	High	High	1
FALSE	High	Master Protein	Q05639	Elongation factor 1-alpha 2	0	147.99	62	17	319	8	463	50.4	9.03	718.98	17	0	0.349	0.018	0.014	1.469	0.297	1	0.137744	-2.85994	0.0906709	1.04253	0.830067	0.0156141	0.00101181	0.561515	0.46028	4.41	0	0	49.13	0.49	69.4	1.7	1.4	390.6	46.3	314.4	High	Peak Found	Peak Found	High	High	High	1
FALSE	High	Master Protein	Q8TAC9	Secretory carrier-associated membrane protein 5	0	7.675	9	2	29	2	235	26.1	8.54	64.25	2	0	0.191	0.055	0.153	1.477	0.411	1	0.138158	-2.85561	0.0559095	1.25251	0.367793	0.0137747	0.456128	0.566735	0.685693	5.52	0	0.72	1.22	4.97	40.6	10.6	34.4	364.5	92.7	248	High	Peak Found	High	High	High	High	1
FALSE	High	Master Protein	P35556	Fibrillin-2	0	43.146	5	12	24	9	2912	314.6	4.86	36.13	12	0	0.228		0.01	0.389	1.187	1	0.138587	-2.85114	0.10493	0.979099	0.34623		4.02582e-17	1.11312e-05	0.657682	0			0	0	268.1	10.4		65.7	191	127.8	High	Peak Found	Not Found	Peak Found	Peak Found	Peak Found	1
FALSE	High	Master Protein	O14994	Synapsin-3	0	75.227	46	14	39	13	580	63.3	9.39	77.34	14	0	0.01	0.229		1.372	0.213	1	0.138685	-2.85012	0.196585	0.70645	3.89437e-17	0.476418		0.799662	0.0345469		2.68		19.87	0.75		22.8	9.2	456.3	32.1	271.8	Peak Found	Peak Found	Peak Found	High	High	High	1
FALSE	High	Master Protein	O14523	Phpholipid transfer protein C2CD2L	0	60.129	27	11	34	11	706	76.1	7.69	75.9	11	0	0.01	0.01	0.365	1.222	0.548	1	0.138989	-2.84696	0.0262312	1.58118	3.89437e-17	3.89573e-17	0.832975	0.965689	0.872953			10.92	13.3	2.95			14.7	334.5	116.4	235.2	Not Found	Not Found	High	High	High	High	1
FALSE	High	Master Protein	P00492	Hypoxanthine-guanine phphoribyltransferase	0	67.776	73	12	62	11	218	24.6	6.68	106.32	12	1	0.207	0.043	0.121	1.315	0.328	1	0.140371	-2.83269	0.0621015	1.2069	0.560665	0.0238841	0.392247	0.850851	0.540862	0.97	0.05	0.82	36.15	3.23	32.5	9.6	23.1	368.6	92.7	266.8	High	High	High	High	High	High	1
FALSE	High	Master Protein	P11137	Microtubule-associated protein 2	0	778.804	71	101	502	101	1827	199.4	4.91	1253.35	101	0	0.111	0.15	0.094	1.378	0.123	1	0.141943	-2.81661	0.126902	0.896531	0.606179	0.776118	0.264365	0.756487	0.013739	0.8	2.31	1.13	26.14	0.65	21.1	12.7	8.7	403.7	30.9	307.3	High	High	Peak Found	High	High	High	1
FALSE	High	Master Protein	P46459	Vesicle-fusing ATPase	0	270.016	65	49	492	48	744	82.5	6.95	970.95	49	1	0.14	0.121	0.15	1.439	0.451	1	0.142215	-2.81386	0.0445619	1.35104	0.684303	0.71717	0.523736	0.62968	0.860379	0.82	0.4	0.46	18.62	4.76	36.9	27.2	40.5	342.5	100.4	233.2	High	High	High	High	High	High	1
FALSE	High	Master Protein	Q9Y4E6	WD repeat-containing protein 7	0	109.465	26	23	58	23	1490	163.7	6.92	121.45	23	0	0.168	0.083	0.121	1.245	0.362	1	0.142693	-2.80902	0.047902	1.31965	0.296196	0.0455329	0.258262	0.950999	0.551401	1.23	0	0.26	20.37	5.09	15.3	0.9	12.2	403.5	93.3	289.5	Peak Found	Peak Found	High	High	High	High	1
FALSE	High	Master Protein	Q6BCY4	NADH-cytochrome b5 reductase 2	0	18.905	29	6	15	6	276	31.4	8.5	19.06	6	0	0.428	0.01	0.01	0.69	1.44	1	0.143131	-2.80459	0.0258161	1.58811	0.533532	3.89573e-17	4.02582e-17	0.205275	0.42363	0			18.78	16.49	53.7			169.2	349.3	246.4	Peak Found	Not Found	High	High	High	High	1
FALSE	High	Master Protein	P61981	14-3-3 protein gamma	0	82.052	68	15	449	9	247	28.3	4.89	846.03	15	3	0.102	0.127	0.134	1.051	0.475	1	0.143705	-2.79881	0.0173772	1.76002	0.576955	0.732793	0.456827	0.885622	0.893017	0.77	0.42	0.77	7.06	9.13	32.8	38.4	33.2	271	96.6	258.4	High	High	High	High	High	High	1
FALSE	High	Master Protein	Q86WG3	Caytaxin	0	25.753	13	4	10	4	371	42.1	4.65	16.76	4	0	0.367	0.01	0.01	1.522	0.171	1	0.143706	-2.79881	0.134758	0.870445	0.57436	3.89573e-17	4.02582e-17	0.551305	0.00315753	0			12.18	2.83	59.8			350.3	55.5	365.2	Peak Found	Not Found	Not Found	High	High	High	1
FALSE	High	Master Protein	P09497	Clathrin light chain B	0	50.447	38	11	79	11	229	25.2	4.64	156.09	11	0	0.142	0.079	0.141	1.164	0.339	1	0.144626	-2.7896	0.047794	1.32063	0.686231	0.580572	0.489457	0.999554	0.620358	1.24	0.35	0.41	9.44	3.54	23.6	8.7	33.1	301	87.7	257.4	High	High	High	High	High	High	1
FALSE	High	Master Protein	O95196	Chondroitin sulfate proteoglycan 5	0.001	5.541	2	1	3	1	566	60	4.5	7.83	1	0	0.01	0.01	0.347	1.324	0.206	1	0.145059	-2.78529	0.108882	0.963045	3.89437e-17	3.89573e-17	0.783862	0.901521	0.103337			0	0	0			76.8	292.6	45.5	221	Not Found	Not Found	Peak Found	High	Peak Found	High	1
FALSE	High	Master Protein	P07196	Neurofilament light polypeptide	0	320.302	69	38	1266	35	543	61.5	4.65	2588.56	38	0	0.021	0.018	0.351	0.65	1.02	1	0.146067	-2.77529	0.00961838	2.0169	0.114317	0.123617	0.908353	0.00638839	0.79256	0.04	0.02	5.6	17.35	62.33	4.6	6.3	88.7	128.1	236.7	242.8	Peak Found	High	High	High	High	High	1
FALSE	High	Master Protein	Q01814	Plasma membrane calcium-transporting ATPase 2	0	271.621	35	39	261	27	1243	136.8	5.91	559.47	39	0	0.093	0.185	0.058	0.981	0.319	1	0.146087	-2.7751	0.0448791	1.34796	0.545519	0.824813	0.094817	0.746315	0.551401	0.39	0.81	0.17	22.84	2.52	22.5	13.3	16.4	344.5	86.4	318.7	High	Peak Found	High	High	High	High	1
FALSE	High	Master Protein	P38606	V-type proton ATPase catalytic subunit A	0	252.816	85	39	413	39	617	68.3	5.52	826.68	39	0	0.141	0.106	0.133	1.276	0.322	1	0.146266	-2.77333	0.0596256	1.22457	0.685222	0.681851	0.455982	0.903909	0.562533	1.19	0.56	0.9	30.85	3.8	38.9	39.2	39.7	298.1	90.2	222.9	High	High	High	High	High	High	1
FALSE	High	Master Protein	Q9Y5K8	V-type proton ATPase subunit D	0	76.184	45	11	69	11	247	28.2	9.36	178.93	11	0	0.13	0.113	0.115	1.177	0.268	1	0.146421	-2.7718	0.0667774	1.17537	0.473634	0.468794	0.369538	0.989824	0.37297	1.39	1.56	0.09	15.42	3.9	22.6	13.9	19.5	339.7	76.7	297.9	High	High	High	High	High	High	1
FALSE	High	Master Protein	P23297	Protein S100-A1	0	19.354	23	2	29	2	94	10.5	4.5	78.02	2	0	0.155	0.061	0.155	1.27	0.239	1	0.147868	-2.75762	0.0832105	1.07982	0.259682	0.016147	0.463803	0.921405	0.12557	0	0	0	0	0	39.7	15.7	39.7	326.2	61.3	256.9	High	High	High	High	High	High	1
FALSE	High	Master Protein	Q7LG56	Ribonucleide-diphphate reductase subunit M2 B	0.002	4.506	6	2	4	2	351	40.7	4.97	5.72	2	0	0.389	0.01	0.01	1.164	0.584	1	0.148836	-2.74821	0.021871	1.66013	0.330101	3.89573e-17	4.02582e-17	0.99835	0.919662	0			0	0	90			288.7	135.3	231.6	Peak Found	Not Found	Not Found	High	High	Peak Found	1
FALSE	High	Master Protein	Q0VDG4	Secernin-3	0.003	3.671	4	1	3	1	424	48.5	5.55	2.05	1	0	0.01	0.01	0.235	0.01	0.703	1	0.148862	-2.74796	0.183699	0.735893	3.89437e-17	3.89573e-17	0.370366	7.03075e-17	0.986258			0		0			87		260.1	369.9	Not Found	Not Found	Peak Found	High	Peak Found	High	1
FALSE	High	Master Protein	Q7Z3B1	Neuronal growth regulator 1	0	45.435	39	9	38	9	354	38.7	6.21	110.95	9	0	0.104	0.177	0.09	1.161	0.282	1	0.151862	-2.71916	0.0637403	1.19559	0.442717	0.732515	0.241462	0.999554	0.424956	0	0	0.36	24.29	1.19	10.9	14.2	22.4	391	102.2	341.5	High	Peak Found	High	High	High	High	1
FALSE	High	Master Protein	P04216	Thy-1 membrane glycoprotein	0	45.898	25	4	141	4	161	17.9	8.73	364.82	4	0	0.142	0.128	0.126	1.072	0.526	1	0.152425	-2.71383	0.0128081	1.89251	0.685684	0.7339	0.422247	0.915955	0.929279	0.25	0.51	0.44	11.34	3.63	38.6	36.5	32.5	263.1	137.4	246.3	High	High	High	High	High	High	1
FALSE	High	Master Protein	P20916	Myelin-associated glycoprotein	0	116.253	32	16	132	16	626	69	5.03	260.97	16	0	0.046	0.022	0.299	0.445	0.962	1	0.152472	-2.71338	0.027163	1.56602	0.293086	0.159456	0.860347	5.36965e-07	0.83417	0.09	0.04	6.85	7.86	31.3	3.1	0.8	70.1	92.7	251.7	221.9	Peak Found	High	High	High	High	High	1
FALSE	High	Master Protein	Q92777	Synapsin-2	0	244.015	58	24	269	22	582	63	8.41	725.05	24	1	0.148	0.106	0.131	1.331	0.186	1	0.15296	-2.70877	0.105108	0.978362	0.700947	0.682636	0.446176	0.829299	0.104114	2.54	1.34	2.07	23.49	2.27	9.6	3.7	12.4	462.3	47	319.6	Peak Found	High	High	High	High	High	1
FALSE	High	Master Protein	Q96GY0	Zinc finger C2HC domain-containing protein 1A	0	12.853	17	4	7	4	325	35.1	9.82	12.8	4	0	0.01	0.01	0.286	0.778	0.219	1	0.15323	-2.70623	0.0871043	1.05996	3.89437e-17	3.89573e-17	0.655685	0.385399	0.104803			0	0	0			87.5	179.2	50.4	535.9	Not Found	Not Found	Peak Found	High	Peak Found	High	1
FALSE	High	Master Protein	Q9H936	Mitochondrial glutamate carrier 1	0	73.578	53	13	87	9	323	34.4	9.29	192.18	13	4	0.189	0.12	0.138	1.465	0.45	1	0.153345	-2.70515	0.0489372	1.31036	0.771143	0.717051	0.476573	0.569478	0.859268	1.43	0.68	0.3	18.22	5.37	18.8	19.9	35.6	332.8	92.8	226	Peak Found	High	High	High	High	High	1
FALSE	High	Master Protein	Q96F85	CB1 cannabinoid receptor-interacting protein 1	0	35.574	67	7	42	7	164	18.6	7.94	87.47	7	0	0.175	0.104	0.077	0.986	0.332	1	0.153581	-2.70293	0.042306	1.3736	0.629639	0.460051	0.179631	0.759699	0.597072	0.54	0.08	0.13	3.69	3.21	53.8	15.6	19	310.9	92.4	300.6	High	High	High	High	High	High	1
FALSE	High	Master Protein	Q9UF11	Pleckstrin homology domain-containing family B member 1	0	34.01	33	6	32	6	243	27.2	7.39	68.73	6	0	0.01	0.01	0.43	0.525	1.405	1	0.153584	-2.7029	0.0465035	1.33251	3.89437e-17	3.89573e-17	0.953249	0.000146114	0.492836			3.73	3.01	24.7			92.2	88.2	311.3	192.6	Not Found	Not Found	High	High	High	High	1
FALSE	High	Master Protein	Q8N987	N-terminal EF-hand calcium-binding protein 1	0	33.318	30	8	17	8	351	40.5	4.88	41.56	8	0	0.01	0.01	0.366	0.994	0.514	1	0.153907	-2.69986	0.0240911	1.61814	3.89437e-17	3.89573e-17	0.82217	0.841509	0.801612			0	7	6.69			50.8	309.4	169.9	301.1	Not Found	Not Found	Peak Found	High	High	High	1
FALSE	High	Master Protein	Q13554	Calcium/calmodulin-dependent protein kinase type II subunit beta	0	169.093	44	18	257	9	666	72.6	7.27	540.82	18	7	0.09	0.181	0.122	1.176	0.364	1	0.154724	-2.69223	0.0447846	1.34887	0.53507	0.820959	0.399034	0.99197	0.688364	0.62	2.34	1.17	23.76	4.16	34.2	17.1	34.7	325.8	99	276.3	High	Peak Found	High	High	High	High	1
FALSE	High	Master Protein	O75882	Attractin	0	9.111	2	2	6	2	1429	158.4	7.31	8.77	2	0	0.01	0.01	0.379	0.681	0.894	1	0.154951	-2.69011	0.00938379	2.02762	3.89437e-17	3.89573e-17	0.772252	0.494648	0.938612			0	0	0			57.2	103	135.1	151.1	High	Not Found	High	Peak Found	High	High	1
FALSE	High	Master Protein	O75061	Putative tyrine-protein phphatase auxilin	0	106.5	33	20	69	20	913	99.9	7.25	153.76	20	0	0.107	0.173	0.121	1.185	0.398	1	0.155246	-2.68737	0.0380078	1.42013	0.479969	0.715768	0.395722	0.985188	0.771903	0.37	8.22	0.21	12.25	4.62	8.2	12.8	27.5	369.3	105.4	306.6	Peak Found	Peak Found	High	High	High	High	1
FALSE	High	Master Protein	P07311	Acylphphatase-1	0	12.578	42	4	13	4	99	11.3	9.31	17.3	4	0	0.01	0.24	0.176	1.217	0.502	1	0.156675	-2.67415	0.0263981	1.57843	3.89437e-17	0.264982	0.279138	0.971308	0.839361		0	0	21.65	8.66		19.2	14	413	127.6	273	Not Found	High	Peak Found	High	High	High	1
FALSE	High	Master Protein	Q8N3R9	MAGUK p55 subfamily member 5	0	18.291	16	7	9	7	675	77.2	6.14	6.94	7	0	0.01	0.01	0.271	0.436	0.415	1	0.157212	-2.66921	0.0688574	1.16205	3.89437e-17	3.89573e-17	0.597082	0.00155516	0.693808			0	0	0			125.9	136.2	129.7	312.4	Peak Found	Peak Found	High	High	High	High	1
FALSE	High	Master Protein	Q9UIL1	Short coiled-coil protein	0	8.108	11	1	4	1	159	18	8.85	14.37	1	0	0.365	0.01	0.01	1.413	0.01	1	0.158894	-2.65386	0.191558	0.7177	0.242886	3.89573e-17	4.02582e-17	0.86935	5.56369e-17	0			0		94.2			364.9		258.3	Peak Found	Not Found	Not Found	High	Not Found	High	1
FALSE	High	Master Protein	Q9P1U1	Actin-related protein 3B	0	45.878	34	10	41	7	418	47.6	5.88	76.27	10	0	0.01	0.412	0.01	1.017	0.665	1	0.161074	-2.63421	0.0131212	1.88203	3.89437e-17	0.733416	4.02582e-17	0.870029	0.97626		0		31.25	0		11.8		403.4	19.1	381	Not Found	Peak Found	Not Found	High	Peak Found	High	1
FALSE	High	Master Protein	Q09470	Potassium voltage-gated channel subfamily A member 1	0	19.098	13	6	24	1	495	56.4	5.17	38.49	6	0	0.01	0.01	0.293	0.01	0.932	1	0.161174	-2.63331	0.178216	0.749054	3.89437e-17	3.89573e-17	0.565684	7.03075e-17	0.918388			0		0			118.5		377.1	404.4	Not Found	Not Found	Peak Found	High	High	High	1
FALSE	High	Master Protein	O14827	Ras-specific guanine nucleotide-releasing factor 2	0	34.15	12	9	13	9	1237	140.7	7.53	17.74	9	0	0.01	0.39	0.01	0.961	0.571	1	0.161927	-2.62658	0.0192437	1.71571	3.89437e-17	0.607707	4.02582e-17	0.846609	0.918388		0		0	0		120.2		296.1	175.8	308	Not Found	Peak Found	Not Found	High	Peak Found	High	1
FALSE	High	Master Protein	Q13526	Peptidyl-prolyl cis-trans isomerase NIMA-interacting 1	0	44.904	52	6	36	6	163	18.2	8.82	79.54	6	0	0.138	0.154	0.102	1.145	0.28	1	0.162474	-2.62172	0.0648697	1.18796	0.213976	0.203846	0.164402	0.982682	0.244802	0.41	0.69	0.41	12.95	2.65	19.1	29.1	20	326.2	77.4	286.3	Peak Found	High	High	High	High	High	1
FALSE	High	Master Protein	Q96GW7	Brevican core protein	0	207.253	55	34	275	33	911	99.1	4.64	643.47	34	1	0.308	0.109	0.09	1.39	0.725	1	0.162761	-2.61917	0.0132859	1.87661	0.864884	0.687447	0.241979	0.729537	0.967966	5.51	0.78	0.77	35.2	18.18	65.3	10.6	8.5	228.4	108	160.9	High	High	Peak Found	High	High	High	1
FALSE	High	Master Protein	Q96C19	EF-hand domain-containing protein D2	0	57.592	50	13	52	11	240	26.7	5.2	82.07	13	2	0.01	0.351	0.123	1.4	0.57	1	0.162963	-2.61738	0.0332239	1.47855	3.89437e-17	0.857612	0.405365	0.722257	0.9617		3.81	0.49	18.27	5.48		71.1	31.5	296.9	100.7	197.1	Not Found	High	Peak Found	High	High	High	1
FALSE	High	Master Protein	P78559	Microtubule-associated protein 1A	0	654.91	50	96	495	94	2803	305.3	4.92	1346.27	96	2	0.131	0.094	0.189	0.981	0.555	1	0.163249	-2.61485	0.00875477	2.05776	0.66011	0.63917	0.656608	0.746424	0.953937	1.13	0.63	2.01	27.55	14.07	35.5	34.1	46.6	239.5	135	252.1	High	High	High	High	High	High	1
FALSE	High	Master Protein	Q9Y342	Plasmolipin	0	11.407	21	2	7	2	182	20	9.36	9.1	2	0	0.01	0.01	0.389	0.526	0.979	1	0.163273	-2.61464	0.0249153	1.60353	3.89437e-17	3.89573e-17	0.918504	0.00018258	0.839386			0.59	19.8	34.55			114.5	103.3	229.2	287.7	Not Found	Not Found	Peak Found	High	High	High	1
FALSE	High	Master Protein	Q13907	Isopentenyl-diphphate Delta-isomerase 1	0	7.049	14	2	4	2	227	26.3	6.34	2.51	2	0	0.45	0.01	0.01	0.821	1.022	1	0.165318	-2.59668	0.00777578	2.10926	0.473975	3.89573e-17	4.02582e-17	0.744619	0.882322	0			0	0	100			182.7	227.3	222.5	Peak Found	Not Found	Not Found	High	High	High	1
FALSE	High	Master Protein	P15882	N-chimaerin	0	10.107	8	3	10	3	459	53.1	6.98	10.23	3	0	0.01	0.398	0.01	1.206	0.312	1	0.166005	-2.5907	0.079714	1.09847	3.89437e-17	0.569277	4.02582e-17	0.975968	0.34202		0		0	0		121.9		397	28.9	92.8	High	High	Not Found	High	High	High	1
FALSE	High	Master Protein	Q9UI12	V-type proton ATPase subunit H	0	130.841	58	23	131	23	483	55.8	6.48	276.06	23	0	0.196	0.164	0.091	1.353	0.348	1	0.166975	-2.58229	0.0644065	1.19107	0.722976	0.718165	0.247598	0.79857	0.647576	3.74	3.79	0.91	28.53	3.39	12.9	12.7	23.2	350.9	87	281.9	High	High	High	High	High	High	1
FALSE	High	Master Protein	O60641	Clathrin coat assembly protein AP180	0	150.934	27	22	113	20	907	92.4	4.86	266.38	22	2	0.179	0.193	0.049	1.261	0.235	1	0.16867	-2.56773	0.0903935	1.04386	0.75546	0.838718	0.0594432	0.922288	0.253808	1.54	3.24	0.11	32.46	2.05	6.8	28.9	18.1	353	72.2	276.8	Peak Found	Peak Found	High	High	High	High	1
FALSE	High	Master Protein	P49840	Glycogen synthase kinase-3 alpha	0	44.018	28	9	28	7	483	50.9	8.75	61.58	9	2	0.01	0.395	0.01	1.078	0.354	1	0.170641	-2.55096	0.0628079	1.20199	3.89437e-17	0.688069	4.02582e-17	0.951597	0.33556		0		12.85	3.01		42.4		321.8	77.4	302.2	Not Found	High	Not Found	High	High	High	1
FALSE	High	Master Protein	Q96P47	Arf-GAP with GTPase, ANK repeat and PH domain-containing protein 3	0	37.634	11	8	15	6	875	95	7.97	46.02	8	2	0.09	0.314	0.067	1.259	0.492	1	0.17121	-2.54616	0.0333876	1.47641	0.0413708	0.647172	0.0216167	0.937518	0.817445	0	0	0	5.58	1.2	8.4	6.2	4.8	398.3	96.9	302.9	Not Found	Peak Found	Peak Found	High	High	High	1
FALSE	High	Master Protein	Q6ZVL6	UPF0606 protein KIAA1549L	0	12.576	3	3	5	3	1849	198.9	8.31	11.92	3	0	0.359	0.01	0.01	1.2	0.01	1	0.171493	-2.54378	0.188856	0.723869	0.384831	3.89573e-17	4.02582e-17	0.987639	5.56369e-17	0			1.57		56.9			371.6		309.8	Peak Found	Not Found	Not Found	High	Not Found	High	1
FALSE	High	Master Protein	O75077	Disintegrin and metalloproteinase domain-containing protein 23	0	47.571	17	10	27	10	832	91.9	7.64	69.82	10	0	0.01	0.313	0.103	0.658	0.825	1	0.171567	-2.54316	0.0067809	2.16871	3.89437e-17	0.664437	0.0931454	0.0255734	0.931715		0	0.06	8.29	28.06		11.3	20.5	226.8	300.7	301.7	Peak Found	Peak Found	High	High	High	High	1
FALSE	High	Master Protein	Q9Y2J2	Band 4.1-like protein 3	0	395.929	51	47	430	39	1087	120.6	5.19	1060.63	47	9	0.118	0.156	0.175	0.912	0.705	1	0.171571	-2.54313	0.00125262	2.90218	0.628475	0.785021	0.614869	0.520103	0.97626	0.97	1.28	1.34	14.18	19.47	10.2	38.2	50.1	238.7	178.8	272.7	High	High	High	High	High	High	1
FALSE	High	Master Protein	Q8NHH9	Atlastin-2	0	18.277	8	4	19	3	583	66.2	5.48	28.15	4	0	0.586	0.01	0.01	2.118	0.397	1	0.172404	-2.53613	0.146687	0.83361	0.765142	3.89573e-17	4.02582e-17	0.0304562	0.615543	0			6.86	0	9.4			255.6	35.1	123.9	Peak Found	Peak Found	Peak Found	High	High	High	1
FALSE	High	Master Protein	P60201	Myelin proteolipid protein	0	48.715	31	10	2785	10	277	30.1	8.35	3646.96	10	0	0.024	0.03	0.756	0.568	3.121	1	0.172745	-2.53329	0.192333	0.715946	0.138842	0.239252	0.906756	0.000371101	0.0212732	0.07	0.09	8.62	6.71	44.09	1.3	2.7	123.8	85	323.8	156.7	High	High	High	High	High	High	1
FALSE	High	Master Protein	Q9P0K1	Disintegrin and metalloproteinase domain-containing protein 22	0	57.141	15	11	35	11	906	100.4	7.2	78.27	11	0	0.133	0.18	0.148	0.956	0.712	1	0.172789	-2.53292	0.00125299	2.90205	0.199455	0.285474	0.422035	0.68192	0.983711	0	0.07	0.72	18.66	6.8	8.7	15.1	37.8	259.4	170.6	270.4	Peak Found	High	High	High	High	High	1
FALSE	High	Master Protein	Q9ULR0	Pre-mRNA-splicing factor ISY1 homolog	0	11.173	15	3	3	3	285	33	5.17	5.1	3	0	0.01	0.01	0.196	0.01	0.239	1	0.172938	-2.53167	0.322845	0.491006	3.89437e-17	3.89573e-17	0.340117	7.03075e-17	0.205556			0		0			57.4		70.1	293.2	Not Found	Not Found	Peak Found	Not Found	Peak Found	Peak Found	1
FALSE	High	Master Protein	O60307	Microtubule-associated serine/threonine-protein kinase 3	0	20.632	6	6	9	5	1309	143	8.06	17.06	6	0	0.01	0.01	0.753	0.877	2.584	1	0.17328	-2.52883	0.111053	0.954471	3.89437e-17	3.89573e-17	0.969873	0.841509	0.118861			0	0	0			130.1	151.3	446	172.6	Not Found	Not Found	Peak Found	High	Peak Found	High	1
FALSE	High	Master Protein	P62873	Guanine nucleotide-binding protein G(I)/G(S)/G(T) subunit beta-1	0	159.448	65	14	538	7	340	37.4	6	999.59	14	5	0.1	0.092	0.243	1.003	0.504	1	0.173514	-2.52687	0.0162148	1.79009	0.574008	0.630471	0.787057	0.799855	0.918388	0.42	1	2.92	19.27	12.94	28.5	37.9	67.2	244.6	115	227.1	High	High	High	High	High	High	1
FALSE	High	Master Protein	P07197	Neurofilament medium polypeptide	0	409.18	56	49	833	45	916	102.4	4.91	1973.06	49	4	0.013	0.01	0.372	0.456	0.815	1	0.173932	-2.5234	0.0352229	1.45318	0.0552097	3.89573e-17	0.92771	1.15143e-06	0.918388	0.02	0.01	3.77	3.41	23.43	2.1	4.6	90.1	125.5	228.2	270.4	High	High	High	High	High	High	1
FALSE	High	Master Protein	Q9NZR1	Tropomodulin-2	0	97.335	56	16	87	16	351	39.6	5.27	165.53	16	0	0.181	0.177	0.135	1.292	0.535	1	0.17439	-2.51961	0.024411	1.61241	0.712473	0.794403	0.461985	0.884343	0.938612	1.9	0.77	1.25	30.39	16.9	27	32.1	28.4	298.9	116.8	236.2	High	High	High	High	High	High	1
FALSE	High	Master Protein	P09543	2',3'-cyclic-nucleotide 3'-phphodiesterase	0	290.457	78	42	1241	41	421	47.5	9.07	2517.08	42	1	0.025	0.052	0.469	0.478	1.637	1	0.175281	-2.51226	0.0786483	1.10431	0.139962	0.421611	0.98574	4.33739e-06	0.321678	0.03	0.11	7.03	5.86	38.36	4.5	9.8	89.9	86.8	340.2	202.3	High	High	High	High	High	High	1
FALSE	High	Master Protein	P06732	Creatine kinase M-type	0.002	4.327	8	1	4	1	381	43.1	7.25	10.27	1	0	0.505	0.01	0.01	1.97	0.01	1	0.176174	-2.50492	0.237315	0.624675	0.671616	3.89573e-17	4.02582e-17	0.0669603	5.56369e-17	0			0		95.9			374.1		189.9	High	Not Found	Not Found	Peak Found	High	High	1
FALSE	High	Master Protein	P41743	Protein kinase C iota type	0.001	4.567	2	1	2	1	596	68.2	5.85	4.9	1	0	0.551	0.01	0.01	1.25	0.99	1	0.176235	-2.50443	0.0111422	1.95303	0.631681	3.89573e-17	4.02582e-17	0.963274	0.89587	0			0	0	84.2			191.2	151.3	152.9	Peak Found	Not Found	Not Found	High	Peak Found	Peak Found	1
FALSE	High	Master Protein	O15034	RIMS-binding protein 2	0	33.177	12	8	15	8	1052	116	5.3	21.26	8	0	0.01	0.01	0.343	1.046	0.01	1	0.176556	-2.5018	0.187795	0.726317	3.89437e-17	3.89573e-17	0.765716	0.926251	5.56369e-17			0	23.19				29.8	436		434.2	Not Found	Not Found	Peak Found	High	Not Found	High	1
FALSE	High	Master Protein	O60883	G-protein coupled receptor 37-like 1	0	12.714	5	2	11	2	481	52.7	7.36	21.5	2	0	0.01	0.01	0.416	1.002	0.453	1	0.177597	-2.49332	0.04154	1.38153	3.89437e-17	3.89573e-17	0.888725	0.843988	0.623374			3.02	10.83	1.02			106.2	251.9	112.6	246.6	Not Found	Not Found	High	High	High	High	1
FALSE	High	Master Protein	P09936	Ubiquitin carboxyl-terminal hydrolase isozyme L1	0	158.021	81	14	238	14	223	24.8	5.48	616.08	14	0	0.137	0.245	0.099	1.243	0.461	1	0.177885	-2.49099	0.0344853	1.46237	0.678123	0.885481	0.289466	0.944679	0.874001	0.59	3.84	0.39	19.51	5.34	41.1	67.2	26.6	298.7	121.3	249.2	High	High	High	High	High	High	1
FALSE	High	Master Protein	Q8N5S9	Calcium/calmodulin-dependent protein kinase kinase 1	0	28.916	25	11	15	11	505	55.7	5.78	15.43	11	0	0.468	0.01	0.302	1.721	1.643	1	0.178735	-2.48411	0.0107244	1.96963	0.6228	3.89573e-17	0.691014	0.20884	0.343478	5.48		0	18.61	0	65.7		16.5	466.7	60.5	215.9	Peak Found	Not Found	Peak Found	High	Peak Found	High	1
FALSE	High	Master Protein	P20936	Ras GTPase-activating protein 1	0	9.027	3	2	3	2	1047	116.3	6.54	4.39	2	0	0.01	0.452	0.01	0.939	0.696	1	0.179127	-2.48094	0.0143755	1.84238	3.89437e-17	0.697166	4.02582e-17	0.895258	0.978772		0		0	0		89		184.6	136.8	196.6	Not Found	Peak Found	Not Found	High	Peak Found	High	1
FALSE	High	Master Protein	Q9NY47	Voltage-dependent calcium channel subunit alpha-2/delta-2	0	33.29	10	10	20	9	1150	129.7	5.8	32.98	10	0	0.443	0.01	0.01	1.148	0.424	1	0.180016	-2.47381	0.0561161	1.25091	0.576897	3.89573e-17	4.02582e-17	0.985627	0.72408	3.09			22.84	0.78	69.2			235.5	85.1	302	Peak Found	Not Found	Not Found	High	High	High	1
FALSE	High	Master Protein	Q9NR80	Rho guanine nucleotide exchange factor 4	0.001	5.125	3	2	3	1	690	79	7.01	1.61	2	1	0.31	0.01	0.234	1.825	0.228	1	0.181461	-2.46227	0.1509	0.821311	0.192292	3.89573e-17	0.41449	0.401823	0.151999	0		0	14.18	0	47		35.6	376.5	34.6	195.1	High	Not Found	Peak Found	Peak Found	Peak Found	Peak Found	1
FALSE	High	Master Protein	P46439	Glutathione S-transferase Mu 5	0	30.01	38	8	49	2	218	25.7	7.39	95.46	8	0	0.01	0.501	0.01	0.914		1	0.18147	-2.4622	0.0351123	1.45454	3.89437e-17	0.777455	4.02582e-17	0.794303			0		0			217.9		319.9	62.5	229.3	Not Found	High	Not Found	High	High	High	1
FALSE	High	Master Protein	Q9C0H5	Rho GTPase-activating protein 39	0	11.131	4	3	6	3	1083	121.2	7.5	5.17	3	0	0.01	0.302	0.01	0.764	0.01	1	0.181511	-2.46187	0.198086	0.703147	3.89437e-17	0.303894	4.02582e-17	0.731402	5.56369e-17		0		0			62.1		156.9		205.5	Not Found	Peak Found	Not Found	High	High	High	1
FALSE	High	Master Protein	Q01484	Ankyrin-2	0	852.7	46	128	653	116	3957	433.4	5.14	1591.83	128	12	0.144	0.21	0.149	1.389	0.382	1	0.181523	-2.46178	0.0618608	1.20858	0.692035	0.853361	0.520152	0.7322	0.738775	1.31	2.07	1.62	22.4	8.08	25.6	32.6	26.4	343.3	85.6	247.9	High	High	High	High	High	High	1
FALSE	High	Master Protein	Q5T447	E3 ubiquitin-protein ligase HECTD3	0	11.399	5	3	5	3	861	97.1	5.64	6.93	3	0	0.01	0.398	0.01	1.292	0.01	1	0.181581	-2.46131	0.199405	0.700263	3.89437e-17	0.534099	4.02582e-17	0.954303	5.56369e-17		0		36.78			41.2		380.2		310.6	Not Found	Peak Found	Not Found	High	Not Found	High	1
FALSE	High	Master Protein	P35612	Beta-adducin	0	186.846	44	25	133	24	726	80.8	5.92	264.24	25	2	0.124	0.094	0.295	1.446	0.372	1	0.182044	-2.45764	0.0729144	1.13719	0.642265	0.638646	0.856104	0.61092	0.711781	0.45	0.85	2.06	23.36	6.06	26.9	20.1	21.5	378.2	95.3	243.2	High	High	High	High	High	High	1
FALSE	High	Master Protein	O95989	Diphphoinitol polyphphate phphohydrolase 1	0	17.906	28	4	26	3	172	19.5	6.34	56.29	4	0	0.01	0.523	0.01	1.442	0.525	1	0.183013	-2.44998	0.0624047	1.20478	3.89437e-17	0.824582	4.02582e-17	0.712674	0.831124		0.57		18.05	3.15		94.3		333.6	95.1	223.3	Not Found	High	Not Found	High	High	High	1
FALSE	High	Master Protein	Q7L0J3	Synaptic vesicle glycoprotein 2A	0	82.941	23	14	83	14	742	82.6	5.57	196.33	14	0	0.093	0.262	0.108	1.319	0.2	1	0.183803	-2.44377	0.111888	0.951216	0.545519	0.89847	0.332655	0.843358	0.140324	1.01	7.24	1.12	20.12	2.5	24.4	26.1	27.2	336.9	74.9	273	High	Peak Found	High	High	High	High	1
FALSE	High	Master Protein	O43236	Septin-4	0	105.091	43	18	109	15	478	55.1	6.11	221.42	18	3	0.045	0.101	0.425	0.719	1.377	1	0.184432	-2.43884	0.0199403	1.70027	0.200561	0.5659	0.961837	0.0366854	0.492948	0.09	0.41	4.9	8.32	44.14	5.2	10.2	62.8	176.9	262.6	200.8	High	High	High	High	High	High	1
FALSE	High	Master Protein	O15240	Neurecretory protein VGF	0	93.032	48	17	43	17	615	67.2	4.78	92.02	17	0	0.188	0.243	0.194	2.178	0.197	1	0.185185	-2.43296	0.186441	0.729459	0.349837	0.437021	0.552412	0.0032995	0.0466073	0.82	0	0	27.07	0.69	14	7.8	6.3	530	12.8	241.7	High	Peak Found	Peak Found	High	High	High	1
FALSE	High	Master Protein	Q9P0T7	Transmembrane protein 9	0.001	5.02	10	1	1	1	183	20.6	6.65	2.59	1	0	0.26	0.01	0.229	1.242	0.439	1	0.186125	-2.42566	0.0439629	1.35691	0.211917	3.89573e-17	0.480855	0.96951	0.769325	0		0	0	0	65.4		57.4	312.1	110.3	251.3	Peak Found	Not Found	Peak Found	Peak Found	Peak Found	Peak Found	1
FALSE	High	Master Protein	P04350	Tubulin beta-4A chain	0	375.796	83	30	3788	5	444	49.6	4.88	8705.01	30	16	0.147	0.114	0.263	0.968	0.845	1	0.186278	-2.42447	0.000308086	3.51133	0.698814	0.698558	0.818677	0.713951	0.909648	1.53	1.1	2.18	18.11	40.61	42.4	28.3	51.9	233.3	166.2	232.5	High	High	High	High	High	High	1
FALSE	High	Master Protein	P04156	Major prion protein	0	11.898	9	2	12	2	253	27.6	9	24.66	2	0	0.093	0.162	0.249	0.88	0.819	1	0.186736	-2.42093	0.000466646	3.33101	0.0341069	0.284475	0.607685	0.478709	0.930363	0.05	2.03	3.81	14.81	9.4	22.1	45.5	66.4	204.6	190.6	234.6	Peak Found	Peak Found	High	High	High	High	1
FALSE	High	Master Protein	Q8N145	Leucine-rich repeat LGI family member 3	0	56.377	28	13	33	13	548	61.7	7.91	66.69	13	0	0.106	0.135	0.237	0.381	1.173	1	0.187157	-2.41768	0.0468726	1.32908	0.0442061	0.167235	0.550131	9.83651e-07	0.682123	0	0	3.01	0	31.75	9	11.4	27.4	19.7	423.8	304.6	Peak Found	Peak Found	High	High	High	High	1
FALSE	High	Master Protein	Q96JE9	Microtubule-associated protein 6	0	217.615	63	41	152	41	813	86.5	9.16	378.52	41	0	0.12	0.284	0.062	1.193	0.286	1	0.187979	-2.41136	0.07726	1.11205	0.63184	0.913604	0.111475	0.982082	0.436268	1.05	9.94	0.24	18.77	2.04	20.8	15.5	11.3	362.3	89.2	306	Peak Found	High	High	High	High	High	1
FALSE	High	Master Protein	O00154	Cytolic acyl coenzyme A thioester hydrolase	0	84.589	33	11	91	11	380	41.8	8.54	197.53	11	0	0.169	0.136	0.188	1.13	0.481	1	0.188817	-2.40494	0.0237829	1.62373	0.61135	0.606532	0.653417	0.97793	0.899348	0.76	1.18	0.78	32.73	11.2	29.4	26.7	42.1	270	148.8	265.6	High	High	High	High	High	High	1
FALSE	High	Master Protein	Q08722	Leukocyte surface antigen CD47	0	20.941	12	5	51	5	323	35.2	7.21	101.52	5	0	0.223	0.086	0.196	1.081	0.591	1	0.188997	-2.40356	0.0100973	1.99579	0.812091	0.611538	0.677443	0.931819	0.978031	0.36	0.16	0.4	5.59	13.42	44.8	18.5	42	255.7	143	235.4	High	High	High	High	High	High	1
FALSE	High	Master Protein	Q9P1Z2	Calcium-binding and coiled-coil domain-containing protein 1	0	15.724	8	4	6	4	691	77.3	4.82	10.2	4	0	0.785	0.01	0.01	2.394	0.854	1	0.189501	-2.39972	0.107329	0.969281	0.847738	3.89573e-17	4.02582e-17	0.155017	0.961906	0			0	0	89.7			273.6	97.5	114.3	Peak Found	Not Found	Not Found	High	Peak Found	High	1
FALSE	High	Master Protein	P78357	Contactin-associated protein 1	0	209.027	39	42	242	42	1384	156.2	7.05	568.57	42	0	0.149	0.095	0.26	0.719	0.928	1	0.190404	-2.39286	0.00183026	2.73749	0.703435	0.640671	0.814967	0.0368851	0.856816	1.23	0.35	2.26	12	25.57	28.5	15.5	66.2	179.6	230.5	250.8	High	High	High	High	High	High	1
FALSE	High	Master Protein	O76070	Gamma-synuclein	0	86.64	82	13	78	13	127	13.3	4.86	221.75	13	0	0.091	0.271	0.093	1.152	0.23	1	0.191016	-2.38823	0.0923373	1.03462	0.536825	0.90564	0.257597	0.989783	0.235246	0.48	11.42	0.46	10.36	0.98	51.9	49.3	34	241.7	53.8	220.4	Peak Found	Peak Found	High	High	High	High	1
FALSE	High	Master Protein	Q8N3J6	Cell adhesion molecule 2	0	92.963	42	13	69	13	435	47.5	5.33	179.51	13	0	0.046	0.366	0.098	1.031	0.636	1	0.191226	-2.38665	0.0111033	1.95455	0.243664	0.954293	0.284506	0.846609	0.996424	0.04	3.17	0.19	24.28	16.93	29.3	11.2	22.7	288.4	164.6	259.5	High	High	High	High	High	High	1
FALSE	High	Master Protein	O60861	Growth arrest-specific protein 7	0	37.827	20	8	25	8	476	54.3	7.34	36.41	8	0	0.01	0.272	0.181	0.891	0.516	1	0.192356	-2.37815	0.017309	1.76173	3.89437e-17	0.468794	0.366196	0.571164	0.79526		0.55	1.48	35.02	12.75		62.4	28.5	307.1	129.9	278.4	Not Found	High	High	High	High	High	1
FALSE	High	Master Protein	Q9Y6D5	Brefeldin A-inhibited guanine nucleotide-exchange protein 2	0	21.089	4	4	8	4	1785	201.9	6.33	19.8	4	0	0.01	0.399	0.01	1.168	0.01	1	0.192378	-2.37798	0.201337	0.696077	3.89437e-17	0.529256	4.02582e-17	0.997242	5.56369e-17		0		0			80.8		507.2		202.4	Not Found	Peak Found	Not Found	High	Not Found	High	1
FALSE	High	Master Protein	Q9NQ79	Cartilage acidic protein 1	0	38.221	19	9	17	9	661	71.4	5.12	44.85	9	0	0.01	0.01	0.52	0.959	0.842	1	0.192788	-2.37491	0.0129414	1.88802	3.89437e-17	3.89573e-17	0.952093	0.760589	0.942981			11.54	16.43	50.04			41.7	500.8	118.5	184.4	Not Found	Not Found	High	High	High	High	1
FALSE	High	Master Protein	P34913	Bifunctional epoxide hydrolase 2	0	30.068	16	7	14	7	555	62.6	6.28	25.15	7	0	0.01	0.374	0.229	1.948	0.219	1	0.193559	-2.36916	0.171019	0.766956	3.89437e-17	0.591478	0.467254	0.223326	0.131617		3.53	1.92	0	1.91		121.1	133	111.2	46.3	245.1	Not Found	High	High	Peak Found	Peak Found	Peak Found	1
FALSE	High	Master Protein	Q14894	Ketimine reductase mu-crystallin	0	79.353	52	12	87	12	314	33.8	5.14	201.93	12	0	0.364	0.105	0.075	1.173	0.629	1	0.194147	-2.36478	0.015199	1.81818	0.900309	0.653519	0.167028	0.995642	0.992552	11.18	0.99	0.25	22.35	8.96	29.3	5	21.9	305.5	164.3	254	Peak Found	Peak Found	High	High	High	High	1
FALSE	High	Master Protein	Q15119	[Pyruvate dehydrogenase (acetyl-transferring)] kinase isozyme 2, mitochondrial	0	29.959	20	6	12	6	407	46.1	6.61	25.56	6	0	0.01	0.254	0.342	1.679	0.442	1	0.194169	-2.36462	0.0868243	1.06136	3.89437e-17	0.371716	0.800222	0.288032	0.759875		0	1.36	47.58	4.62		4.7	102.3	154.5	454.8	94.9	Peak Found	Peak Found	High	High	Peak Found	High	1
FALSE	High	Master Protein	Q2TAA2	Isoamyl acetate-hydrolyzing esterase 1 homolog	0	18.809	18	3	14	3	248	27.6	5.3	17	3	0	0.01	0.455	0.178	1.769	0.532	1	0.194789	-2.36001	0.0818571	1.08694	3.89437e-17	0.699213	0.217564	0.405757	0.891441		8.12	0	22.06	0.75		82.9	5.6	293.4	80.7	184.5	Not Found	High	Peak Found	High	High	High	1
FALSE	High	Master Protein	Q9HB21	Pleckstrin homology domain-containing family A member 1	0	8.154	5	2	7	2	404	45.5	8.56	14.69	2	0	0.188	0.189	0.11	0.972	0.526	1	0.194956	-2.35878	0.0126094	1.89931	0.08224	0.130579	0.0797525	0.833344	0.871272	0	0.71	0	7.19	14.96	25.8	50.9	15.1	258.4	150.2	265.1	Peak Found	High	Peak Found	High	High	High	1
FALSE	High	Master Protein	P01112	GTPase HRas	0	54.382	59	8	56	2	189	21.3	5.31	143.94	8	0	0.01	0.238	0.313	1.223	0.637	1	0.196154	-2.34994	0.0166868	1.77763	3.89437e-17	0.460326	0.753531	0.965689	0.969758		3.77	9.28	15.75	5.61		45.4	60.6	246.1	128.8	209.2	Not Found	High	High	High	High	High	1
FALSE	High	Master Protein	P63098	Calcineurin subunit B type 1	0	53.757	69	10	43	10	170	19.3	4.81	83.43	10	0	0.163	0.196	0.101	0.994	0.335	1	0.19751	-2.34	0.0487637	1.3119	0.478546	0.687447	0.297806	0.774695	0.600998	1.57	2.87	1.06	30.6	3.82	44.8	54.2	31.2	237.9	86.5	256	High	High	High	High	High	High	1
FALSE	High	Master Protein	Q86UW8	Hyaluronan and proteoglycan link protein 4	0	30.795	22	7	15	6	402	42.8	8.85	36.11	7	0	0.391	0.01	0.01	0.851	0.227	1	0.197786	-2.33799	0.10746	0.968755	0.498702	3.89573e-17	4.02582e-17	0.535198	0.144928	0			8.94	0	52			372.3	30.1	395.5	Peak Found	Not Found	Not Found	High	Peak Found	High	1
FALSE	High	Master Protein	O00499	Myc box-dependent-interacting protein 1	0	172.192	50	24	156	22	593	64.7	5.06	331.16	24	0	0.24	0.125	0.154	0.862	0.752	1	0.198546	-2.33245	0.000931692	3.03073	0.828691	0.725803	0.541107	0.342259	0.951542	4.56	0.92	0.78	38.47	32.94	3.2	21.2	35.5	234	193.1	296.9	Peak Found	High	High	High	High	High	1
FALSE	High	Master Protein	Q9BQ61	Telomerase RNA component interacting RNase	0.007	2.738	5	1	2	1	176	18.4	9.44	1.73	1	0	0.177	0.036	0.368	0.549	1.376	1	0.198632	-2.33183	0.0387028	1.41226	0.183833	0.000431609	0.829473	0.0015606	0.437322	0	0	0	0	0	33.6	6.7	69.9	104.1	261	189.7	Peak Found	Peak Found	Peak Found	Peak Found	Peak Found	Peak Found	1
FALSE	High	Master Protein	Q6P1M0	Long-chain fatty acid transport protein 4	0	23.656	12	6	14	5	643	72	8.47	13.29	6	0	0.01	0.183	0.35	1.252	0.471	1	0.199412	-2.32617	0.043922	1.35732	3.89437e-17	0.0720125	0.732947	0.963356	0.803698		0	0	32.82	0.06		10.7	73.1	350.4	116.2	173.4	High	High	Peak Found	High	High	High	1
FALSE	High	Master Protein	Q01968	Initol polyphphate 5-phphatase OCRL-1	0	15.176	7	5	11	5	901	104.1	6.55	15.1	5	0	0.442	0.01	0.01	1.085	0.231	1	0.199482	-2.32567	0.114764	0.940194	0.567596	3.89573e-17	4.02582e-17	0.957979	0.177214	0			43.89	0	78			297.6	40.6	282.7	High	High	Peak Found	High	High	High	1
FALSE	High	Master Protein	Q68DU8	BTB/POZ domain-containing protein KCTD16	0	31.431	24	10	19	9	428	49.1	8.09	32.11	10	0	0.349	0.01	0.223	1.549	0.365	1	0.199725	-2.32391	0.0944431	1.02483	0.44215	3.89573e-17	0.494702	0.503863	0.457725	0		6.21	26.44	0	50.7		33.8	388.5	12.2	301.5	Peak Found	Not Found	Peak Found	High	Peak Found	High	1
FALSE	High	Master Protein	P01034	Cystatin-C	0	43.536	45	5	42	5	146	15.8	8.75	89.69	5	0	0.01	0.248	0.256	1.055	0.515	1	0.2	-2.32193	0.0224645	1.6485	3.89437e-17	0.47964	0.772252	0.892171	0.903886		11.58	3.77	13.78	5.48		9.7	33.3	183.9	79.5	176.2	High	High	High	High	High	High	1
FALSE	High	Master Protein	P10645	Chromogranin-A	0	79.14	43	10	29	10	457	50.7	4.6	79.37	10	0	0.221	0.12	0.122	1.002	0.312	1	0.200086	-2.3213	0.056471	1.24817	0.339882	0.150951	0.148818	0.801876	0.278258	0	0	0	15.26	1.1	11.5	10.3	6.3	365	66.7	380	Peak Found	Peak Found	Peak Found	High	High	High	1
FALSE	High	Master Protein	P0DP25	Calmodulin-3	0	109.321	52	10	382	10	149	16.8	4.22	768.24	10	0	0.17	0.146	0.194	1.079	0.465	1	0.200472	-2.31853	0.0247481	1.60646	0.739453	0.767258	0.671556	0.928433	0.880386	2.95	0.84	2.56	33.41	7.25	37.5	28.1	48.5	261.9	111.3	240.8	High	High	High	High	High	High	1
FALSE	High	Master Protein	P31323	cAMP-dependent protein kinase type II-beta regulatory subunit	0	116.434	53	15	87	13	418	46.3	4.92	214.81	15	3	0.267	0.157	0.115	1.396	0.292	1	0.200521	-2.31818	0.0929811	1.03161	0.806787	0.723132	0.367463	0.71995	0.457273	6.71	2.88	0.93	30.8	2.81	42.8	61.2	33.1	283.2	66.1	203.4	Peak Found	High	High	High	High	High	1
FALSE	High	Master Protein	Q16864	V-type proton ATPase subunit F	0	55.595	84	8	45	8	119	13.4	5.52	112.49	8	0	0.297	0.109	0.112	1.248	0.328	1	0.201087	-2.31411	0.0716216	1.14496	0.712473	0.229048	0.356293	0.944679	0.557529	4.51	0.4	0.25	15.59	4.68	17.8	17.8	17.6	355.2	98.7	248.5	High	High	High	High	High	High	1
FALSE	High	Master Protein	P53779	Mitogen-activated protein kinase 10	0	34.927	21	7	18	3	464	52.6	6.79	28.13	7	3	0.298	0.01	0.236	1.183	0.521	1	0.201183	-2.31342	0.0289741	1.53799	0.295629	3.89573e-17	0.563307	0.984692	0.804055	3.85		1.46	9.36	6.67	23.7		47.4	183.6	101.6	135.1	Peak Found	Peak Found	Peak Found	High	High	High	1
FALSE	High	Master Protein	O75781	Paralemmin-1	0	118.268	57	17	103	17	387	42.1	5	227.93	17	0	0.128	0.211	0.225	1.37	0.42	1	0.202151	-2.3065	0.0559263	1.25238	0.651958	0.854429	0.751165	0.768141	0.812288	0.61	0.85	2.56	14.76	3.38	20.8	39.6	58.6	348.9	102.3	249.2	High	High	High	High	High	High	1
FALSE	High	Master Protein	P55327	Tumor protein D52	0	42.536	51	7	52	7	224	24.3	4.83	153.97	7	0	0.082	0.15	0.303	1.144	0.502	1	0.202192	-2.3062	0.0265475	1.57598	0.187244	0.387763	0.86336	0.982959	0.914956	0.63	1.64	3.97	12.21	8.92	6.4	24.3	71.6	306.2	127.7	258	Peak Found	High	High	High	High	High	1
FALSE	High	Master Protein	Q8N111	Cell cycle exit and neuronal differentiation protein 1	0	40.499	48	5	59	5	149	14.9	9.2	193.58	5	0	0.185	0.11	0.143	0.895	0.27	1	0.202309	-2.30536	0.0657031	1.18241	0.764954	0.687447	0.499535	0.455669	0.378522	1.19	1.06	0.64	12.39	0.01	47.8	28.6	43.7	238.8	105.9	273.7	High	High	High	High	High	High	1
FALSE	High	Master Protein	Q16653	Myelin-oligodendrocyte glycoprotein	0	74.108	38	13	249	13	247	28.2	8.56	652.24	13	0	0.063	0.037	0.613	0.377	2.147	1	0.202327	-2.30524	0.164453	0.783959	0.403354	0.303366	0.965492	2.18581e-09	0.124329	0.41	0.13	12.51	2.89	55.92	6	7.4	95.2	58.2	366.9	167.8	Peak Found	High	High	High	High	High	1
FALSE	High	Master Protein	Q13825	Methylglutaconyl-CoA hydratase, mitochondrial	0	37.945	24	8	33	8	339	35.6	9.48	72.45	8	0	0.15	0.207	0.196	1.323	0.376	1	0.204891	-2.28707	0.0620685	1.20713	0.144984	0.429451	0.455982	0.855042	0.542414	0.83	4.28	0.41	5.23	0.93	16.5	62.2	48.4	290.5	135.4	238.6	High	High	High	High	High	High	1
FALSE	High	Master Protein	Q9UPY8	Microtubule-associated protein RP/EB family member 3	0	52.952	49	14	78	11	281	32	5.54	118.26	14	3	0.257	0.136	0.118	1.052	0.442	1	0.204892	-2.28707	0.0298226	1.52545	0.804037	0.71717	0.383083	0.886328	0.848315	6.77	1.4	0.94	17.88	7.16	25.4	49.8	22.3	274.3	112.3	260.3	High	High	High	High	High	High	1
FALSE	High	Master Protein	P09417	Dihydropteridine reductase	0	116.175	57	9	193	9	244	25.8	7.37	472.98	9	0	0.169	0.163	0.266	0.753	1.165	1	0.204935	-2.28676	0.0033964	2.46898	0.738979	0.798113	0.82217	0.0724982	0.670878	0.63	0.64	0.31	5.86	27.51	30.8	37.2	57.3	156.5	253.5	213.7	High	High	High	High	High	High	1
FALSE	High	Master Protein	Q9Y4G8	Rap guanine nucleotide exchange factor 2	0	62.453	14	13	23	13	1499	167.3	6.67	46.01	13	0	0.338		0.01	1.235	0.312	1	0.204947	-2.28668	0.172	0.764471	0.374223		4.02582e-17	0.965689	0.424956	0			40.18	5.15	21.1	58		385.3	54.8	245.5	Peak Found	Peak Found	Not Found	High	High	High	1
FALSE	High	Master Protein	Q8TEA8	D-aminoacyl-tRNA deacylase 1	0	27.406	33	4	19	4	209	23.4	8.24	65.59	4	0	0.262	0.183	0.086	1.202	0.38	1	0.205655	-2.28171	0.0536644	1.27031	0.367207	0.243911	0.048266	0.97793	0.419772	1.44	1.7	0.45	17.99	0.83	48	33.3	12.1	286.8	67.7	233.3	High	High	High	High	High	High	1
FALSE	High	Master Protein	Q9BUL8	Programmed cell death protein 10	0	7.791	26	4	7	4	212	24.7	8.19	3.52	4	0	0.01	0.463	0.01	0.885	0.458	1	0.206146	-2.27826	0.0501699	1.29956	3.89437e-17	0.731919	4.02582e-17	0.71995	0.798679		0		16.35	0		60		200.6	45.4	228.7	Not Found	High	Not Found	High	Peak Found	High	1
FALSE	High	Master Protein	O75746	Calcium-binding mitochondrial carrier protein Aralar1	0	204.027	67	35	285	28	678	74.7	8.38	657.23	35	7	0.294	0.087	0.169	1.225	0.428	1	0.207312	-2.27012	0.0457359	1.33974	0.858803	0.616669	0.594253	0.963356	0.827016	4.8	0.59	1.84	22.98	7.62	60.7	27.2	33.7	258.7	91.6	219	High	High	High	High	High	High	1
FALSE	High	Master Protein	P78352	Disks large homolog 4	0	156.146	50	29	90	26	724	80.4	5.88	227.73	29	3	0.159	0.255	0.1	1.263	0.215	1	0.207425	-2.26934	0.108626	0.964068	0.695314	0.881971	0.290264	0.920108	0.186362	0.55	0	0.72	14.33	2.21	9.8	3.9	21.5	419.2	65.7	317.5	Peak Found	Peak Found	Peak Found	High	High	High	1
FALSE	High	Master Protein	P00505	Aspartate aminotransferase, mitochondrial	0	179.8	66	25	336	25	430	47.5	9.01	711.71	25	0	0.234	0.121	0.179	1.2	0.368	1	0.207944	-2.26573	0.0551471	1.25848	0.821514	0.71717	0.629467	0.97787	0.697182	2.34	0.6	1.18	20.41	5.41	52	30.6	40.8	269.5	86.7	224.9	High	High	High	High	High	High	1
FALSE	High	Master Protein	P05129	Protein kinase C gamma type	0	137.92	51	24	76	22	697	78.4	7.46	151.57	24	2	0.28	0.237	0.179	1.786	0.555	1	0.208321	-2.26312	0.0710654	1.14834	0.7555	0.787391	0.629467	0.0811594	0.953937	2.52	3.56	0.53	31.74	9.85	33.7	47.5	17.6	301.9	82.7	244	Peak Found	High	Peak Found	High	High	High	1
FALSE	High	Master Protein	P02686	Myelin basic protein	0	159.689	42	19	2628	19	304	33.1	9.79	3849.91	19	0	0.018	0.029	0.655	0.494	1.836	1	0.210811	-2.24598	0.11996	0.920964	0.0920725	0.227139	0.948361	1.09103e-05	0.223759	0.05	0.08	22.35	12.55	38.74	1.3	2.7	134.7	90	295.9	181.8	High	High	High	High	High	High	1
FALSE	High	Master Protein	Q8TF74	WAS/WASL-interacting protein family member 2	0	30.077	31	9	20	9	440	46.3	10.93	30.92	9	0		0.307	0.01	0.951	0.298	1	0.211427	-2.24177	0.154785	0.810271		0.550126	4.02582e-17	0.764133	0.22927		0		30.69	5.53	29.8	7.5		268.4	22.8	280.7	Peak Found	Peak Found	Not Found	High	Peak Found	High	1
FALSE	High	Master Protein	P11169	Solute carrier family 2, facilitated gluce transporter member 3	0	26.526	9	5	31	5	496	53.9	7.2	54.58	5	0	0.294	0.165	0.123	1.412	0.34	1	0.211483	-2.24139	0.0842274	1.07455	0.593087	0.19522	0.229942	0.718017	0.445922	0.97	0.74	0.44	20.13	2.79	40.6	41.1	25.6	297.2	68.9	199.3	High	High	High	High	High	High	1
FALSE	High	Master Protein	P16083	Ribyldihydronicotinamide dehydrogenase [quinone]	0	37.783	34	6	23	6	231	25.9	6.29	42.52	6	0	0.01	0.427	0.01	0.739	0.372	1	0.211748	-2.23958	0.0727002	1.13846	3.89437e-17	0.72167	4.02582e-17	0.196276	0.41703		17.78		10.7	10.05		68.5		226	107.2	322.4	Not Found	High	Not Found	High	High	High	1
FALSE	High	Master Protein	O96033	Molybdopterin synthase sulfur carrier subunit	0.005	3.128	13	1	4	1	88	9.7	4.72	5.54	1	0	0.01	0.703	0.01	1.59	0.808	1	0.212772	-2.23262	0.0538574	1.26875	3.89437e-17	0.896739	4.02582e-17	0.75865	0.97626		0		0	0		74.5		168.6	85.7	106.1	Not Found	Peak Found	Not Found	High	Peak Found	High	1
FALSE	High	Master Protein	P02794	Ferritin heavy chain	0	101.848	70	13	112	13	183	21.2	5.55	201.6	13	0	0.26	0.226	0.172	0.923	1.168	1	0.212876	-2.23191	0.000453522	3.3434	0.839632	0.86831	0.604676	0.562305	0.668992	0.74	2.38	1.03	8.8	43.12	50.8	49	37.3	181.6	240.7	214.1	High	High	High	High	High	High	1
FALSE	High	Master Protein	P10114	Ras-related protein Rap-2a	0	52.204	58	9	62	4	183	20.6	4.82	108.7	9	1	0.212	0.097	0.228	1.077	0.444	1	0.213011	-2.231	0.0314449	1.50245	0.41851	0.0988077	0.723703	0.915576	0.804027	2.43	1.01	0.68	46.76	5.71	41.3	26.8	55.1	243.5	111.7	275.5	High	High	High	High	High	High	1
FALSE	High	Master Protein	Q8N3V7	Synaptopodin	0	122.251	33	20	77	20	929	99.4	8.72	198.14	20	0	0.189	0.192	0.158	1.367	0.162	1	0.213128	-2.23021	0.136512	0.864828	0.714725	0.811373	0.555613	0.773473	0.0560216	2.42	1.76	2.55	17.52	1.8	96.7	104.1	37.2	254.6	21.1	188.9	High	High	High	High	High	High	1
FALSE	High	Master Protein	P62166	Neuronal calcium sensor 1	0	44.722	55	9	44	9	190	21.9	4.83	83.93	9	0	0.326	0.143	0.151	1.475	0.423	1	0.213941	-2.22472	0.0704665	1.15202	0.641279	0.188072	0.310855	0.581958	0.708505	3.74	1.14	2.31	15.29	5.1	54	22.3	23.2	359.9	97.6	226.9	High	Peak Found	High	High	High	High	1
FALSE	High	Master Protein	Q16799	Reticulon-1	0	177.241	44	25	181	24	776	83.6	4.69	484.54	25	0	0.156	0.171	0.242	1.104	0.553	1	0.214151	-2.2233	0.0152474	1.81681	0.714462	0.80905	0.78555	0.961028	0.951542	1.6	1.45	3.06	21.15	6.73	19.2	32.2	71.7	235.8	147.4	220.7	High	High	High	High	High	High	1
FALSE	High	Master Protein	O95057	GTP-binding protein Di-Ras1	0	28.339	46	7	13	7	198	22.3	8.72	26.49	7	0	0.01	0.01	0.639	1.64	0.437	1	0.21417	-2.22317	0.118004	0.928102	3.89437e-17	3.89573e-17	0.993803	0.410045	0.653759			78.35	19.61	1.36			82.8	345.7	92.9	244.7	Peak Found	Peak Found	Peak Found	High	Peak Found	High	1
FALSE	High	Master Protein	Q9NYB9	Abl interactor 2	0	47.411	24	10	47	6	513	55.6	6.16	92.02	10	5	0.219	0.221	0.139	1.246	0.455	1	0.214365	-2.22186	0.0396887	1.40133	0.435669	0.395337	0.284152	0.954303	0.778666	1.02	2.16	0.11	5.5	2.13	26.8	23.3	13.4	295.2	113.5	226.1	High	High	High	High	High	High	1
FALSE	High	Master Protein	P11362	Fibroblast growth factor receptor 1	0.002	4.127	4	2	8	1	822	91.8	6.21	7.65	2	0	0.01	0.523	0.01	0.01	1.518	1	0.214794	-2.21897	0.235456	0.628091	3.89437e-17	0.737166	4.02582e-17	7.03075e-17	0.541786		0			0		131.5			381.8	251.5	Not Found	Peak Found	Not Found	Not Found	High	Peak Found	1
FALSE	High	Master Protein	P49802	Regulator of G-protein signaling 7	0	41.103	23	9	21	6	495	57.6	8.21	35.78	9	3	0.321	0.01	0.299	1.582	0.347	1	0.21509	-2.21698	0.107439	0.968839	0.468629	3.89573e-17	0.710731	0.390304	0.361248	17.63		4.7	57.85	4.89	24.3		36.9	405.3	69	284.2	Peak Found	Not Found	Peak Found	High	Peak Found	High	1
FALSE	High	Master Protein	Q4KMP7	TBC1 domain family member 10B	0	53.714	26	11	37	11	808	87.1	9.19	86.76	11	0	0.01	0.174	0.387	1.193	0.453	1	0.215797	-2.21225	0.0488165	1.31143	3.89437e-17	0.280455	0.848559	0.982295	0.696681		0.75	11.29	33.14	10.47		17.6	18	303	101.9	293.5	High	High	High	High	High	High	1
FALSE	High	Master Protein	Q99250	Sodium channel protein type 2 subunit alpha	0	96.953	15	22	45	18	2005	227.8	5.73	77.99	22	1	0.212	0.151	0.219	1.234	0.459	1	0.216116	-2.21012	0.0379315	1.421	0.590982	0.530819	0.73654	0.955675	0.871077	9.07	0.52	3.25	11.57	6.39	31.7	18	31.2	302.6	132.6	239.5	Peak Found	Peak Found	Peak Found	High	High	High	1
FALSE	High	Master Protein	Q9P0J7	E3 ubiquitin-protein ligase KCMF1	0	12.575	8	2	7	2	381	41.9	5.66	8.28	2	0	0.131	0.079	0.153	0.117	0.562	1	0.2162	-2.20956	0.161572	0.791633	0.00609712	0.00176329	0.141566	7.32366e-10	0.914956	0	0	0	0	0	39.4	23.7	46	87.7	169.2	301.3	Peak Found	Peak Found	Peak Found	High	Peak Found	Peak Found	1
FALSE	High	Master Protein	Q9BV20	Methylthioribe-1-phphate isomerase	0	13.569	12	4	11	4	369	39.1	6.3	16.49	4	0	0.765	0.01	0.01	1.408	1.207	1	0.217151	-2.20323	0.0274051	1.56217	0.837714	3.89573e-17	4.02582e-17	0.880075	0.771903	0			21.1	0	47.1			279	176.8	208.1	High	High	Not Found	High	High	High	1
FALSE	High	Master Protein	O95319	CUGBP Elav-like family member 2	0	22.357	6	3	11	3	508	54.3	8.76	29.25	3	0	0.01	0.413	0.01	0.983	0.01	1	0.21726	-2.2025	0.215469	0.666616	3.89437e-17	0.673645	4.02582e-17	0.869409	5.56369e-17		8.62		33.8			67.7		241.3		227.1	Not Found	High	Not Found	High	Not Found	High	1
FALSE	High	Master Protein	Q9BVI4	Nucleolar complex protein 4 homolog	0.002	4.146	3	1	3	1	516	58.4	7.49	3.63	1	0	0.406	0.01	0.355	1.419	1.121	1	0.217797	-2.19895	0.00631919	2.19934	0.442702	3.89573e-17	0.775528	0.81646	0.805782	0		0	0	0	78.5		68.6	274.3	216.7	193.3	High	Not Found	Peak Found	Peak Found	Peak Found	Peak Found	1
FALSE	High	Master Protein	O95071	E3 ubiquitin-protein ligase UBR5	0	7.393	2	2	3	2	2799	309.2	5.85	6.45	2	0	0.01	0.01	0.511	0.744	0.694	1	0.217801	-2.19891	0.0296417	1.5281	3.89437e-17	3.89573e-17	0.904899	0.669293	0.983711			0	0	0			96	139.7	130.4	187.7	Not Found	Not Found	Peak Found	Peak Found	Peak Found	Peak Found	1
FALSE	High	Master Protein	Q96IX5	ATP synthase membrane subunit DAPIT, mitochondrial	0	8.567	19	2	11	2	58	6.5	9.76	26.29	2	0	0.134	0.234	0.185	1.031	0.507	1	0.217888	-2.19834	0.018412	1.7349	0.370145	0.710972	0.644889	0.845561	0.918388	0	0	0	21.4	9.83	28.4	49.4	39	194.5	86.1	216.2	High	High	Peak Found	High	High	High	1
FALSE	High	Master Protein	P47736	Rap1 GTPase-activating protein 1	0	60.369	30	12	32	11	663	73.3	5.82	74.56	12	0	0.387	0.125	0.095	1.302	0.482	1	0.218032	-2.19739	0.04753	1.32303	0.642077	0.172657	0.067554	0.884336	0.79526	13.47	3.17	0.22	14	3.66	27.8	23.7	8.4	343.1	101.4	237.6	Peak Found	Peak Found	High	High	High	High	1
FALSE	High	Master Protein	P21283	V-type proton ATPase subunit C 1	0	87.873	55	20	88	20	382	43.9	7.46	156.83	20	0	0.251	0.163	0.154	1.254	0.351	1	0.218042	-2.19732	0.0661326	1.17958	0.653689	0.492046	0.538327	0.931819	0.647576	0.22	1.63	0.65	25.46	5.31	28.8	25.6	26.7	329.2	80.1	230.1	High	High	High	High	High	High	1
FALSE	High	Master Protein	P61925	cAMP-dependent protein kinase inhibitor alpha	0.001	4.573	22	1	2	1	76	8	4.54	6.35	1	0	0.438	0.01	0.01	1.089	0.01	1	0.218199	-2.19628	0.217473	0.662594	0.449763	3.89573e-17	4.02582e-17	0.970755	5.56369e-17	0			0		102.9			255.5		234.6	Peak Found	Not Found	Not Found	High	Not Found	High	1
FALSE	High	Master Protein	P35609	Alpha-actinin-2	0	244.658	57	44	271	27	894	103.8	5.45	685.87	44	0	0.237	0.226	0.104	1.257	0.339	1	0.218413	-2.19487	0.0708977	1.14937	0.619566	0.567637	0.292553	0.931819	0.582743	1.19	0	0.57	17.7	2.09	22.6	2	8.5	401.6	84.9	288.9	High	High	High	High	High	High	1
FALSE	High	Master Protein	O00534	von Willebrand factor A domain-containing protein 5A	0	38.757	18	10	17	10	786	86.4	6.58	13.13	10	0	0.319	0.293	0.228	1.16	1.682	1	0.218636	-2.1934	0.00853413	2.06884	0.3432	0.626154	0.506293	0.999554	0.195772	0	0	0	0	0	27.8	235.3	55.5	108.7	169.2	87.4	Peak Found	High	High	Peak Found	Peak Found	Peak Found	1
FALSE	High	Master Protein	P84074	Neuron-specific calcium-binding protein hippocalcin	0	46.082	65	11	83	5	193	22.4	4.97	164.9	11	2	0.218	0.132	0.208	1.129	0.423	1	0.218652	-2.19329	0.0384563	1.41503	0.428716	0.161491	0.570729	0.971075	0.703468	1.39	0	1.87	10.59	13.14	40.2	14.6	21.3	311	118.2	265.3	Peak Found	Not Found	Peak Found	High	High	High	1
FALSE	High	Master Protein	P19075	Tetraspanin-8	0.003	3.72	4	1	4	1	237	26	5.6	6.29	1	0	0.065	0.046	0.627	0.365	2.008	1	0.218796	-2.19234	0.163246	0.787157	0.0141275	0.0109489	0.98093	9.8352e-08	0.14319	0	0	0	0	0	10.8	7.7	104.6	60.8	334.8	166.8	Peak Found	Peak Found	Peak Found	High	High	High	1
FALSE	High	Master Protein	O15126	Secretory carrier-associated membrane protein 1	0	32.529	26	5	38	5	338	37.9	7.42	120.96	5	0	0.01	0.27	0.307	1.356	0.322	1	0.219193	-2.18972	0.0930316	1.03137	3.89437e-17	0.415284	0.748191	0.818997	0.22887		0	2.45	9.44	0.6		19.4	49.2	326.6	80.2	199.4	High	High	High	High	High	High	1
FALSE	High	Master Protein	Q5VT25	Serine/threonine-protein kinase MRCK alpha	0	23.436	5	8	20	5	1732	197.2	6.58	17.54	8	0	0.242	0.108	0.171	0.999	0.374	1	0.219553	-2.18736	0.0436304	1.36021	0.619566	0.222284	0.602128	0.784217	0.685693	0	0	0	0	0	61.7	27.5	43.7	254.7	95.5	255.1	Peak Found	Peak Found	Peak Found	High	High	High	1
FALSE	High	Master Protein	O75380	NADH dehydrogenase [ubiquinone] iron-sulfur protein 6, mitochondrial	0	68.57	60	7	44	7	124	13.7	8.28	117.59	7	0	0.141	0.156	0.144	0.613	0.393	1	0.21984	-2.18547	0.04242	1.37243	0.633515	0.72167	0.502501	0.00197457	0.765647	0.38	1.24	0.92	20.95	11.47	44.2	26	27.3	159.1	107	298.8	High	High	High	High	High	High	1
FALSE	High	Master Protein	Q9Y639	Neuroplastin	0	71.025	32	11	105	11	398	44.4	7.99	214.36	11	0	0.268	0.127	0.223	1.429	0.372	1	0.220635	-2.18026	0.0785709	1.10474	0.838677	0.71717	0.748042	0.653386	0.710549	3.16	0.52	5.62	21.56	3.36	47.5	24.6	56.2	307.4	103	221.5	High	High	High	High	High	High	1
FALSE	High	Master Protein	P48730	Casein kinase I isoform delta	0	25.777	16	5	15	1	415	47.3	9.74	27.51	5	0	0.449	0.01	0.01	1.105	0.01	1	0.221749	-2.173	0.220542	0.656508	0.524049	3.89573e-17	4.02582e-17	0.97787	5.56369e-17	0			0		117.7			289.5		262	Peak Found	Not Found	Not Found	High	Not Found	High	1
FALSE	High	Master Protein	Q9H0Q3	FXYD domain-containing ion transport regulator 6	0	45.354	42	4	27	4	95	10.5	5.1	93.56	4	0	0.229	0.341	0.072	1.593	0.295	1	0.222299	-2.16943	0.122426	0.912125	0.610085	0.841989	0.152144	0.305282	0.44497	27.04	90.53	0.13	14.89	0.14	28.6	53.8	17.7	366	84.7	244.5	High	High	High	High	High	High	1
FALSE	High	Master Protein	O60502	Protein O-GlcNAcase	0	18.39	7	5	10	5	916	102.8	4.91	16.02	5	0	0.739	0.01	0.01	1.663	0.75	1	0.222385	-2.16887	0.0724877	1.13974	0.853198	3.89573e-17	4.02582e-17	0.490086	0.994881	0			32.78	18.82	24.3			376.6	94	405.2	High	High	Peak Found	High	High	High	1
FALSE	High	Master Protein	O60268	Uncharacterized protein KIAA0513	0	31.821	24	8	16	8	411	46.6	5.06	29.4	8	0	0.574	0.01	0.01	1.318	0.349	1	0.222722	-2.16668	0.11311	0.946499	0.836791	3.89573e-17	4.02582e-17	0.859344	0.373325	27.33			22.66	6.54	73.5			453.9	44.7	255.7	Peak Found	Not Found	Not Found	High	High	High	1
FALSE	High	Master Protein	B0I1T2	Unconventional myin-Ig	0	20.118	10	7	9	6	1018	116.4	8.73	6.21	7	0	0.01	1.703	0.01	5.704	1.012	1	0.223302	-2.16293	0.296317	0.528244	3.89437e-17	0.666726	4.02582e-17	8.6073e-06	0.876369		0		0	0		162.7		545	96.7	95.5	Not Found	High	High	Peak Found	High	Peak Found	1
FALSE	High	Master Protein	Q9Y2T3	Guanine deaminase	0	102.038	61	20	71	20	454	51	5.68	166.44	20	0	0.337	0.143	0.131	1.357	0.367	1	0.224302	-2.15648	0.0767393	1.11498	0.851312	0.678769	0.442927	0.792703	0.696191	2.51	1.71	0.53	17.65	3.48	24	45.8	30	351.3	63.3	240.4	Peak Found	High	High	High	High	High	1
FALSE	High	Master Protein	Q9BYD1	39S ribomal protein L13, mitochondrial	0	19.847	30	4	11	4	178	20.7	9.16	16.75	4	0	0.249	0.243	0.01	1.037	0.198	1	0.224609	-2.15452	0.112422	0.94915	0.217632	0.366693	4.02582e-17	0.903457	0.028073	0	0		7.63	1.83	60.1	28.6		213.1	41.2	206.7	High	Peak Found	Not Found	Peak Found	Peak Found	Peak Found	1
FALSE	High	Master Protein	Q96T37	RNA-binding protein 15	0	22.652	12	8	15	8	977	107.1	10.08	6.21	8	0	0.166		0.154	1.117	0.01	1	0.22567	-2.14771	0.312577	0.505043	0.0558269		0.208063	0.982082	5.56369e-17	0		0	0		63.7	33.4	51.6	118.9		87.1	High	High	Peak Found	Peak Found	Peak Found	Peak Found	1
FALSE	High	Master Protein	P40925	Malate dehydrogenase, cytoplasmic	0	82.963	48	12	154	12	334	36.4	7.36	352.05	12	0	0.169	0.224	0.2	1.119	0.504	1	0.226077	-2.14511	0.0231618	1.63523	0.737244	0.867667	0.686708	0.970398	0.918388	1.06	1.79	1.63	26.12	6.06	55.2	52.6	49.7	249.4	103.5	229.6	High	High	High	High	High	High	1
FALSE	High	Master Protein	Q9H583	HEAT repeat-containing protein 1	0	45.254	7	12	26	12	2144	242.2	6.54	37.1	12	0	0.164	0.057	0.01	0.01	0.01	1	0.226471	-2.1426	0.473997	0.324225	0.0598041	0.00059655	4.02582e-17	7.03075e-17	5.56369e-17	0	0				209.9	9.1				161	High	High	Not Found	Not Found	Not Found	Peak Found	1
FALSE	High	Master Protein	P61601	Neurocalcin-delta	0	61.222	65	11	80	7	193	22.2	5.35	155.7	11	4	0.242	0.092	0.156	0.738	0.424	1	0.226642	-2.14151	0.0317099	1.4988	0.786012	0.477153	0.548382	0.0546453	0.817445	2.6	0.76	1.42	15.3	6.73	56.5	16.5	38.2	221.6	109.8	265.8	High	High	High	High	High	High	1
FALSE	High	Master Protein	P19367	Hexokinase-1	0	300.323	54	44	588	40	917	102.4	6.8	1096.58	44	7	0.372	0.119	0.133	1.402	0.349	1	0.226827	-2.14034	0.0893686	1.04882	0.900309	0.713232	0.455711	0.712528	0.651628	3.87	0.49	0.49	20.4	4.32	96.6	25.3	25.9	331.9	82.7	235.2	High	High	High	High	High	High	1
FALSE	High	Master Protein	Q9Y2Q0	Phpholipid-transporting ATPase IA	0	114.355	27	28	90	27	1164	131.3	6.84	188.69	28	1	0.38	0.195	0.145	1.813	0.36	1	0.226915	-2.13978	0.127667	0.893921	0.87114	0.767375	0.506604	0.0654485	0.679422	15.91	0.57	1.05	20.01	4.21	11.5	8.4	31.2	423.9	67.6	252.5	Peak Found	Peak Found	High	High	High	High	1
FALSE	High	Master Protein	Q92604	Acyl-CoA:lysophphatidylglycerol acyltransferase 1	0	18.528	17	5	12	5	370	43.1	8.92	10.02	5	0	0.01	0.01	0.622	1.039	0.789	1	0.227016	-2.13914	0.0288835	1.53935	3.89437e-17	3.89573e-17	0.983287	0.963356	0.984522			0	0	0			110.8	257.7	100.9	102.8	Not Found	High	High	High	High	High	1
FALSE	High	Master Protein	Q92561	Phytanoyl-CoA hydroxylase-interacting protein	0	40.66	31	10	31	6	330	37.5	7.01	48.88	10	0	0.371	0.198	0.109	1.625	0.357	1	0.227364	-2.13692	0.10929	0.96142	0.48271	0.225157	0.104027	0.372865	0.342883	22.45	1.03	0.28	17.96	13.82	29.5	20.9	53	398.3	62.5	290.1	Peak Found	Peak Found	Peak Found	High	Peak Found	High	1
FALSE	High	Master Protein	O43426	Synaptojanin-1	0	187.385	33	40	149	39	1573	173	7.42	338.4	40	1	0.199	0.162	0.224	1.187	0.378	1	0.22807	-2.13245	0.0545599	1.26313	0.787186	0.796637	0.749861	0.984692	0.726721	0.21	0.95	2.58	17.68	4.38	6.8	16.1	18.8	334.2	116	302.3	Peak Found	High	High	High	High	High	1
FALSE	High	Master Protein	P30531	Sodium- and chloride-dependent GABA transporter 1	0	32.868	15	7	22	7	599	67	8.09	58.12	7	0	0.225	0.229	0.096	1.169	0.24	1	0.228311	-2.13093	0.0986377	1.00596	0.393595	0.44452	0.0871986	0.999554	0.103684	2.46	0	0	13.07	0.61	20.7	12.8	3.2	346	68.1	267.2	Peak Found	Peak Found	High	High	High	High	1
FALSE	High	Master Protein	Q6H8Q1	Actin-binding LIM protein 2	0	61.029	34	13	33	13	611	67.8	7.94	70.77	13	0	0.152	0.277	0.129	1.072	0.371	1	0.228408	-2.13032	0.0506479	1.29544	0.163104	0.595891	0.173444	0.910998	0.489532	0	0	0	11.03	4.73	7	51.5	7.2	293.3	69.2	294	Peak Found	Peak Found	Peak Found	High	High	High	1
FALSE	High	Master Protein	Q92823	Neuronal cell adhesion molecule	0	195.343	40	33	172	33	1304	143.8	5.66	365.42	33	0	0.213	0.194	0.165	1.215	0.276	1	0.229627	-2.12264	0.0877044	1.05698	0.802089	0.840456	0.583352	0.96951	0.401172	0.87	1.54	0.81	31.27	3.22	50.4	34.2	27	250.3	49.2	205.6	High	High	High	High	High	High	1
FALSE	High	Master Protein	Q8TB36	Gangliide-induced differentiation-associated protein 1	0	74.998	30	12	67	12	358	41.3	8.34	170.94	12	0	0.13	0.203	0.295	1.301	0.431	1	0.229868	-2.12112	0.0539567	1.26795	0.563937	0.776757	0.856052	0.86935	0.832477	0.28	3.55	5.02	17.33	7.38	43.8	20.2	64.7	290	80.5	216.5	High	High	High	High	High	High	1
FALSE	High	Master Protein	P60520	Gamma-aminobutyric acid receptor-associated protein-like 2	0	29.398	47	7	37	6	117	13.7	8.1	71.76	7	1	0.388	0.093	0.096	1.137	0.373	1	0.22988	-2.12104	0.0646947	1.18913	0.807272	0.183344	0.273897	0.982082	0.692199	12.16	0.17	0.15	13.62	3.03	46.7	22.3	22.1	290.4	93	256.1	Peak Found	Peak Found	High	High	High	High	1
FALSE	High	Master Protein	Q9BQE3	Tubulin alpha-1C chain	0	326.083	78	31	3719	3	449	49.9	5.1	6482.56	31	1	0.404	0.228	0.044	1.74	0.188	1	0.230874	-2.11482	0.178097	0.749343	0.916095	0.869893	0.0454562	0.114116	0.110644	16.45	6.84	0	44.29	2.1	45.2	7.2	8.7	455.8	38.3	198.8	High	High	High	High	High	High	1
FALSE	High	Master Protein	Q9UQ16	Dynamin-3	0	160.357	45	31	245	16	869	97.7	8.35	458.92	31	0	0.367	0.091	0.164	1.041	0.653	1	0.230883	-2.11476	0.00958733	2.0183	0.709184	0.0923474	0.533616	0.863305	0.996424	3.05	0.41	0.21	10.48	18.72	13.4	6.4	29.8	329.5	155.6	290	High	High	High	High	High	High	1
FALSE	High	Master Protein	Q2M2I8	AP2-associated protein kinase 1	0	144.889	48	26	62	25	961	103.8	6.6	148.69	26	0	0.196	0.159	0.201	1.061	0.343	1	0.231281	-2.11228	0.0554783	1.25588	0.524456	0.42004	0.689932	0.900415	0.606062	2.12	0.55	0.03	18.22	3.39	21.8	23.3	18.9	353.8	86.2	318	High	High	Peak Found	High	High	High	1
FALSE	High	Master Protein	P16389	Potassium voltage-gated channel subfamily A member 2	0	37.143	20	9	34	4	499	56.7	4.86	64.84	9	4	0.096	0.357	0.195	0.838	0.956	1	0.231926	-2.10827	0.00136536	2.86475	0.0454836	0.723131	0.431837	0.327707	0.858358	0	30.81	1.88	7	25.39	7.4	31.2	30.8	198.7	212.1	265.6	Peak Found	Peak Found	High	High	High	High	1
FALSE	High	Master Protein	Q9NZD2	Glycolipid transfer protein	0	31.701	51	9	26	9	209	23.8	7.39	52.76	9	0	0.01	0.265	0.372	0.442	1.344	1	0.232233	-2.10636	0.0659576	1.18074	3.89437e-17	0.648462	0.923439	8.29049e-07	0.521214		11.13	2.17	1.02	17.3		28.6	38.5	90.3	244.2	197.1	Peak Found	High	High	High	High	High	1
FALSE	High	Master Protein	Q7L1I2	Synaptic vesicle glycoprotein 2B	0	53.71	20	10	50	10	683	77.4	5.44	71.91	10	0	0.435	0.186	0.029	1.583	0.213	1	0.232475	-2.10485	0.159212	0.798025	0.864884	0.666943	0.0129679	0.322406	0.178587	21.36	5.54	0.03	34.1	1.73	28.3	9.8	9.1	451.5	49.1	293	Peak Found	Peak Found	Peak Found	High	High	High	1
FALSE	High	Master Protein	P55809	Succinyl-CoA:3-ketoacid coenzyme A transferase 1, mitochondrial	0	145.407	54	21	202	21	520	56.1	7.46	353.43	21	0	0.327	0.129	0.155	1.328	0.293	1	0.233117	-2.10087	0.0979888	1.00882	0.878225	0.735458	0.545086	0.833071	0.458476	5.37	0.86	0.97	28.86	3.62	79.5	31.6	34.9	296	76.1	218.4	High	High	High	High	High	High	1
FALSE	High	Master Protein	Q96A49	Synapse-associated protein 1	0	17.631	14	4	6	4	352	39.9	4.53	9.24	4	0	0.01	0.671	0.01	1.59	0.372	1	0.233288	-2.09981	0.142189	0.847133	3.89437e-17	0.911839	4.02582e-17	0.799855	0.526267		0		0	0		87.4		206.9	48.3	130.1	Not Found	Peak Found	Not Found	High	Peak Found	High	1
FALSE	High	Master Protein	P35611	Alpha-adducin	0	179.033	50	25	203	24	737	80.9	5.83	491.73	25	0	0.186	0.246	0.243	1.425	0.462	1	0.233807	-2.09661	0.0575925	1.23963	0.765313	0.886363	0.787057	0.66363	0.874985	0.86	1.4	3.54	40.17	9.04	39.4	41.5	37.4	314.4	95	209.2	High	High	High	High	High	High	1
FALSE	High	Master Protein	P52799	Ephrin-B2	0	10.777	13	3	4	3	333	36.9	8.85	6.18	3	0	0.01	0.352	0.289		0.855	1	0.233962	-2.09565	0.0165851	1.78028	3.89437e-17	0.447654	0.536418		0.956313		0	0		0		40	32.8	91.5	97.2	113.7	Not Found	High	Peak Found	High	Peak Found	Peak Found	1
FALSE	High	Master Protein	P48066	Sodium- and chloride-dependent GABA transporter 3	0	24.944	13	7	20	7	632	70.6	6.89	41.19	7	0	0.08		0.335	1.37	0.29	1	0.234023	-2.09528	0.204272	0.68979	0.0315414		0.839789	0.793037	0.223442	0.27		0	5.59	1.84	27.4	83.1	78.1	155.6	59.6	210.3	High	Peak Found	Peak Found	High	High	High	1
FALSE	High	Master Protein	Q9H2X9	Solute carrier family 12 member 5	0	126.919	27	27	81	23	1139	126.1	6.73	165.63	27	4	0.312	0.164	0.093	1.249	0.175	1	0.234736	-2.09089	0.135051	0.869503	0.836126	0.717113	0.256849	0.939232	0.0806033	17.85	2.24	0.48	17.63	1.05	10.1	16.6	6	457.4	42.5	345	Peak Found	Peak Found	Peak Found	High	High	High	1
FALSE	High	Master Protein	O43813	Glutathione S-transferase LANCL1	0	53.286	36	11	74	11	399	45.3	7.75	178.53	11	0	0.187	0.16	0.271	0.922	0.708	1	0.234981	-2.08938	0.00199765	2.69948	0.712473	0.733209	0.825806	0.556223	0.97626	0.64	0.26	1.46	20.41	10.22	38.1	31.1	56.5	195.9	163.9	216.9	High	High	High	High	High	High	1
FALSE	High	Master Protein	Q9Y3T9	Nucleolar complex protein 2 homolog	0.001	5.343	3	2	4	2	749	84.9	5.62	4.47	2	0	0.637	0.01	0.01	0.844	0.941	1	0.235907	-2.08371	0.0294792	1.53048	0.751693	3.89573e-17	4.02582e-17	0.7322	0.919138	0			0	0	137.8			182.5	203.6	216.3	High	High	Not Found	Peak Found	Peak Found	Peak Found	1
FALSE	High	Master Protein	O95182	NADH dehydrogenase [ubiquinone] 1 alpha subcomplex subunit 7	0	31.557	54	7	41	7	113	12.5	10.18	75.92	7	0	0.208	0.109	0.145	0.645	0.313	1	0.235955	-2.08342	0.0676532	1.16971	0.644895	0.427717	0.50523	0.00587019	0.540296	0.57	0.1	0.51	2.13	3.58	49.8	35.7	47.1	169.4	85.8	257	High	High	High	High	High	High	1
FALSE	High	Master Protein	P40306	Proteasome subunit beta type-10	0	12.024	11	2	6	2	273	28.9	7.81	10.04	2	0	0.01	0.221	0.01	0.01	0.01	1	0.236275	-2.08146	0.484474	0.314729	3.89437e-17	0.160077	4.02582e-17	7.03075e-17	5.56369e-17		0					210.3				148.5	High	High	Not Found	Not Found	Not Found	Peak Found	1
FALSE	High	Master Protein	Q6NTF9	Rhomboid domain-containing protein 2	0	7.45	7	2	6	2	364	39.2	9.32	12.84	2	0	0.642	0.231	0.01	2.433	0.272	1	0.238327	-2.06899	0.227941	0.642178	0.744575	0.138234	4.02582e-17	0.0347039	0.196534	0	0		0	0	38.5	13.8		389.5	16.3	59.9	High	Peak Found	Not Found	High	Peak Found	High	1
FALSE	High	Master Protein	Q8IXJ6	NAD-dependent protein deacetylase sirtuin-2	0	143.24	68	21	201	21	389	43.2	5.36	469.46	21	0	0.024	0.072	0.628	0.491	1.535	1	0.23926	-2.06335	0.0989454	1.0046	0.133565	0.549819	0.958049	9.40126e-06	0.38354	0.01	0.45	5.04	7.36	37.21	4.6	16	91	87.5	323.9	184.5	High	High	High	High	High	High	1
FALSE	High	Master Protein	Q9NV96	Cell cycle control protein 50A	0	43.816	22	9	34	9	361	40.7	8.59	80.6	9	0	0.199	0.152	0.289	1.306	0.363	1	0.23979	-2.06016	0.0735623	1.13334	0.38615	0.277942	0.829473	0.875486	0.583183	1.25	1.3	1.37	13.7	4.43	43.5	31.1	48.5	320.8	85.9	215.7	High	High	High	High	High	High	1
FALSE	High	Master Protein	P40123	Adenylyl cyclase-associated protein 2	0	124.466	53	20	101	19	477	52.8	6.37	213.53	20	0	0.146	0.304	0.188	1.178	0.48	1	0.24003	-2.05871	0.0349605	1.45642	0.505667	0.857128	0.65603	0.989783	0.898962	1.03	1.92	0.92	17.28	11.1	24.7	51.3	29.4	247.9	151.7	226.1	High	High	High	High	High	High	1
FALSE	High	Master Protein	Q9P0S9	Transmembrane protein 14C	0	10.39	35	2	6	2	112	11.6	9.88	16.99	2	0	2.138	1.069	0.417	13.501	0.585	1	0.240223	-2.05756	0.421231	0.37548	0.795328	0.970712	0.838922	7.03075e-17	0.924618	489.33	42.28	0	0	0	164.6	78.7	33.6	130.1	47.2	90.3	High	Peak Found	High	High	High	High	1
FALSE	High	Master Protein	Q99747	Gamma-soluble NSF attachment protein	0	60.004	41	12	86	12	312	34.7	5.41	154.05	12	0	0.254	0.139	0.284	1.292	0.513	1	0.241355	-2.05077	0.0374953	1.42602	0.809325	0.682636	0.842826	0.885198	0.919138	1.53	0.64	1.78	22.3	6.68	61.5	39	57.8	233.6	91.8	189.2	High	High	High	High	High	High	1
FALSE	High	Master Protein	P19404	NADH dehydrogenase [ubiquinone] flavoprotein 2, mitochondrial	0	52.771	42	9	77	9	249	27.4	8.06	179.47	9	0	0.218	0.142	0.164	0.824	0.341	1	0.242032	-2.04673	0.0509216	1.2931	0.746393	0.674408	0.578852	0.217151	0.62524	1.4	0.66	1.27	9.23	9.11	45.3	34.2	36.6	210.5	80.5	252.2	High	High	High	High	High	High	1
FALSE	High	Master Protein	Q567U6	Coiled-coil domain-containing protein 93	0	20.924	12	7	8	7	631	73.2	8.15	11.2	7	0	0.01	0.418	0.345	1.471	0.718	1	0.242396	-2.04456	0.033445	1.47567	3.89437e-17	0.672244	0.767377	0.816022	0.993732		0	0	0	22.79		72	59.3	52.6	126.5	207.8	High	High	Peak Found	High	High	High	1
FALSE	High	Master Protein	P50213	Isocitrate dehydrogenase [NAD] subunit alpha, mitochondrial	0	100.163	44	13	162	13	366	39.6	6.92	310.43	13	0	0.296	0.171	0.26	1.501	0.494	1	0.242738	-2.04253	0.0613491	1.21219	0.859257	0.809604	0.814967	0.486149	0.911608	3.42	0.62	2.99	11.14	6.73	57.3	28.4	50.7	278.9	85.7	192.4	High	High	High	High	High	High	1
FALSE	High	Master Protein	P25686	DnaJ homolog subfamily B member 2	0	57.231	48	10	41	9	324	35.6	5.95	91.19	10	1	0.133	0.158	0.364	1.199	0.498	1	0.242862	-2.04179	0.036952	1.43236	0.370061	0.549819	0.920076	0.982082	0.914956	0.23	0.07	1.75	3.19	5.76	13.5	13.6	62.4	132.2	82.5	154.1	Peak Found	High	High	High	High	High	1
FALSE	High	Master Protein	P47869	Gamma-aminobutyric acid receptor subunit alpha-2	0	11.076	8	4	8	2	451	51.3	9.11	15.7	4	0	0.01	0.01	0.672	1.226	0.621	1	0.243063	-2.0406	0.0638358	1.19494	3.89437e-17	3.89573e-17	0.997601	0.976992	0.949073			0	14.58	0			100.1	391.4	92.6	315.9	Not Found	Not Found	Peak Found	High	Peak Found	High	1
FALSE	High	Master Protein	P54764	Ephrin type-A receptor 4	0	82.306	28	16	36	14	986	109.8	6.61	80.56	16	1	0.258	0.172	0.235	1.306	0.429	1	0.243144	-2.04011	0.0557143	1.25403	0.578715	0.355543	0.768701	0.877332	0.800319	3.87	2.75	2.3	37.71	5.98	11.9	10.1	41.4	331.9	83	271.9	High	Peak Found	High	High	High	High	1
FALSE	High	Master Protein	Q9NVA2	Septin-11	0	162.082	55	21	248	11	429	49.4	6.81	480.06	21	6	0.245	0.251	0.16	1.247	0.442	1	0.243957	-2.0353	0.0475964	1.32243	0.830067	0.891932	0.564047	0.940872	0.848315	1.72	2.74	1.44	15.14	8.73	55.5	48.4	37.3	236	85.7	187	High	High	High	High	High	High	1
FALSE	High	Master Protein	P09972	Fructe-bisphphate aldolase C	0	193.131	76	24	402	21	364	39.4	6.87	1011.43	24	2	0.222	0.198	0.153	0.965	0.383	1	0.244037	-2.03483	0.0423034	1.37363	0.811155	0.843638	0.536418	0.703211	0.740771	2.12	1.26	0.98	24.04	3.96	63.1	51.7	34.7	229.1	91.5	236.2	High	High	High	High	High	High	1
FALSE	High	Master Protein	Q04917	14-3-3 protein eta	0	95.019	67	18	409	13	246	28.2	4.84	784.86	18	2	0.21	0.28	0.13	1.165	0.372	1	0.244383	-2.03278	0.0598224	1.22314	0.798515	0.911827	0.43922	0.999554	0.711589	1.15	2.06	1.01	27.46	3.34	95.6	198	30.4	65.7	31.4	62.4	High	High	High	High	High	High	1
FALSE	High	Master Protein	Q99884	Sodium-dependent proline transporter	0	8.241	5	3	6	3	636	70.9	6.67	10.73	3	0	0.01	0.01	0.915	1.221	1.604	1	0.244444	-2.03242	0.051032	1.29216	3.89437e-17	3.89573e-17	0.87122	0.982082	0.439532			0	33.61	0			88.3	242	154.9	149.5	Not Found	Not Found	Peak Found	High	Peak Found	High	1
FALSE	High	Master Protein	Q13813	Spectrin alpha chain, non-erythrocytic 1	0	1536.65	70	171	2538	171	2472	284.4	5.35	6340.2	171	0	0.169	0.272	0.25	1.226	0.597	1	0.244775	-2.03047	0.0189659	1.72203	0.737602	0.90569	0.798085	0.963274	0.982145	0.84	2.18	1.91	20.87	10.5	34.9	54.2	50.1	238.9	119	199	High	High	High	High	High	High	1
FALSE	High	Master Protein	Q96CW1	AP-2 complex subunit mu	0	116.379	54	21	193	21	435	49.6	9.54	354.7	21	0	0.207	0.246	0.217	1.227	0.51	1	0.244794	-2.03036	0.0313274	1.50408	0.795328	0.886363	0.733037	0.962783	0.918388	0.71	2.43	1.31	17.48	7.65	57.2	58.4	43.5	201.5	88.6	177.2	High	High	High	High	High	High	1
FALSE	High	Master Protein	O95782	AP-2 complex subunit alpha-1	0	194.896	51	40	351	30	977	107.5	7.03	713.65	40	10	0.227	0.243	0.184	1.259	0.409	1	0.245127	-2.0284	0.0562483	1.24989	0.814738	0.884048	0.642714	0.925206	0.794392	1.84	1.54	1.6	22.96	5.7	40.3	48.3	29	265.6	87.9	215.2	High	High	High	High	High	High	1
FALSE	High	Master Protein	Q9Y2I8	WD repeat-containing protein 37	0	72.508	45	16	42	16	494	54.6	7.23	96.59	16	0	0.346	0.01	0.298	1.323	0.337	1	0.245865	-2.02406	0.0961585	1.01701	0.649456	3.89573e-17	0.832975	0.846609	0.446966	8.28		10.72	15.08	5.61	45.6		52.1	285.2	80	246.9	High	Not Found	High	High	High	High	1
FALSE	High	Master Protein	Q9ULB1	Neurexin-1	0	52.413	13	14	28	12	1477	161.8	5.9	46.09	14	0	0.446	0.01	0.294	1.525	0.52	1	0.246305	-2.02148	0.0733549	1.13457	0.593087	3.89573e-17	0.69881	0.557613	0.832477	16.7		7.06	3.17	4.13	52.1		34	416	50.6	237	Peak Found	Not Found	Peak Found	High	Peak Found	High	1
FALSE	High	Master Protein	P09496	Clathrin light chain A	0	14.404	16	6	39	6	248	27.1	4.51	62.51	6	0	0.321	0.098	0.185	1.026	0.421	1	0.246833	-2.01839	0.0417425	1.37942	0.873386	0.655395	0.647168	0.842213	0.81472	3.04	0.15	1.08	49.38	4.78	59.5	20.3	37	237.7	83.1	230.4	High	High	High	High	High	High	1
FALSE	High	Master Protein	P63010	AP-2 complex subunit beta	0	280.283	58	45	366	28	937	104.5	5.38	802.28	45	18	0.194	0.26	0.193	1.222	0.399	1	0.246852	-2.01828	0.0560511	1.25142	0.779707	0.898345	0.670352	0.96547	0.772588	1.19	1.99	0.91	26.12	6.84	25.3	29.7	44.6	230	127.7	207.2	High	High	High	High	High	High	1
FALSE	High	Master Protein	Q9NZI7	Upstream-binding protein 1	0	10.816	8	3	15	2	540	60.5	6.35	32.49	3	0	0.44	0.01	0.01	0.85	0.01	1	0.247312	-2.0156	0.241557	0.61698	0.593087	3.89573e-17	4.02582e-17	0.581958	5.56369e-17	0			0		153.3			252.1		259.5	High	High	Not Found	Peak Found	Not Found	Peak Found	1
FALSE	High	Master Protein	Q16775	Hydroxyacylglutathione hydrolase, mitochondrial	0	46.594	34	8	31	8	308	33.8	8.12	55	8	0	0.202	0.19	0.218	1.027	0.438	1	0.247465	-2.01471	0.0323494	1.49013	0.330144	0.337348	0.552412	0.84476	0.743745	0.78	3.03	0.61	23.78	1.57	35.6	15.4	24.9	298.7	108.5	278.3	High	High	High	High	High	High	1
FALSE	High	Master Protein	Q02750	Dual specificity mitogen-activated protein kinase kinase 1	0	87.077	52	17	81	11	393	43.4	6.62	182.22	17	6	0.287	0.27	0.115	1.245	0.464	1	0.248062	-2.01123	0.0457084	1.34	0.836126	0.865607	0.370366	0.942675	0.878649	3.7	4.27	0.66	18.77	5.07	48.4	28.2	18	293.6	106.3	249.4	High	High	High	High	High	High	1
FALSE	High	Master Protein	P17677	Neuromodulin	0	190.951	73	19	252	19	238	24.8	4.72	917.43	19	0	0.359	0.092	0.058	0.803	0.244	1	0.248657	-2.00777	0.105153	0.978179	0.896347	0.632423	0.0950535	0.164236	0.283567	4.93	0.43	0.14	7.91	1.33	81.8	20.3	7.9	248.9	67.5	282.4	High	High	High	High	High	High	1
FALSE	High	Master Protein	Q8N7J2	APC membrane recruitment protein 2	0	73.876	30	15	53	15	671	69.5	6.99	128.38	15	0	0.093	0.124	0.417	0.759	0.79	1	0.248725	-2.00738	0.00756055	2.12145	0.436986	0.623832	0.955221	0.0806454	0.929942	1.7	1.15	6.8	26.62	20.91	9.9	10.9	75.2	132.8	154.8	235.9	High	High	High	High	High	High	1
FALSE	High	Master Protein	P82970	High mobility group nucleome-binding domain-containing protein 5	0.001	5.364	9	2	2	2	282	31.5	4.55	3.96	2	0	0.95	0.01	0.01	1.822	1.075	1	0.248909	-2.00631	0.0753891	1.12269	0.923211	3.89573e-17	4.02582e-17	0.552611	0.851517	0			0	0	103.8			199	117.5	109.2	Peak Found	Not Found	Not Found	Peak Found	Peak Found	Peak Found	1
FALSE	High	Master Protein	Q5VWJ9	Sorting nexin-30	0	33.538	22	8	23	8	437	49.6	5.35	30.31	8	0	0.338	0.01	0.27	1.088	0.392	1	0.249194	-2.00466	0.0613206	1.21239	0.370724	3.89573e-17	0.614475	0.963356	0.600998	0		0	59.22	5.99	10.6		28.5	353	146.7	291.1	Peak Found	Not Found	High	High	High	High	1
FALSE	High	Master Protein	Q96S19	Methyltransferase-like 26	0	10.245	17	3	6	3	204	22.6	7.83	5.94	3	0	0.265	0.33	0.01	1.021	0.406	1	0.249279	-2.00417	0.0534635	1.27194	0.117827	0.417567	4.02582e-17	0.938308	0.671085	0	0		54.2	0	50.4	62.7		260.2	77.1	275.3	Peak Found	High	Not Found	High	Peak Found	High	1
FALSE	High	Master Protein	O75688	Protein phphatase 1B	0	17.235	11	4	10	2	479	52.6	5.05	14.93	4	0	0.01	0.625	0.01	0.83	0.757	1	0.249324	-2.00391	0.0407643	1.38972	3.89437e-17	0.867618	4.02582e-17	0.71995	0.991513		23.84		0	0		152.6		100.6	82.6	230.3	Not Found	Peak Found	Not Found	High	High	High	1
FALSE	High	Master Protein	Q16143	Beta-synuclein	0	54.901	40	6	46	4	134	14.3	4.41	110.44	6	0	0.383	0.198	0.029	1.124	0.319	1	0.249693	-2.00177	0.0866493	1.06224	0.905497	0.843296	0.0125441	0.972463	0.551401	70.6	17.42	0.05	7.51	7.3	15	8.1	10.2	383	82.1	338.1	Peak Found	Peak Found	High	High	High	High	1
FALSE	High	Master Protein	P08174	Complement decay-accelerating factor	0.001	4.783	5	2	4	2	381	41.4	7.59	3.52	2	0	0.01	0.01	0.77	1.095	1.068	1	0.249763	-2.00137	0.0361118	1.44235	3.89437e-17	3.89573e-17	0.962667	0.975968	0.856486			0	30.73	0			89.3	271.7	124	245.9	Not Found	Not Found	High	High	High	High	1
FALSE	High	Master Protein	Q05D32	CTD small phphatase-like protein 2	0	8.053	5	2	3	2	466	53	6.4	2.46	2	0	0.01	0.656	0.01	1.081	0.624	1	0.249908	-2.00053	0.0582567	1.23465	3.89437e-17	0.886363	4.02582e-17	0.982082	0.93355		0		0	0		113.3		186.7	107.8	172.7	Not Found	Peak Found	Not Found	Peak Found	Peak Found	Peak Found	1
FALSE	High	Master Protein	Q6ZSY5	Protein phphatase 1 regulatory subunit 3F	0	13.129	6	3	7	3	799	82.7	4.6	11.53	3	0	0.01	0.01	0.765	1.172	0.963	1	0.250399	-1.9977	0.0393391	1.40518	3.89437e-17	3.89573e-17	0.962411	0.982082	0.91371			0	0	0			169.4	259.7	213.3	221.5	Not Found	Not Found	High	High	Peak Found	High	1
FALSE	High	Master Protein	Q5JTJ3	Cytochrome c oxidase assembly factor 6 homolog	0	17.365	23	3	13	3	125	14.1	8.25	33.2	3	0	0.354	0.01	0.256	0.688	0.771	1	0.252135	-1.98773	0.011449	1.94123	0.55294	3.89573e-17	0.610978	0.0648075	0.980288	0		0	1.23	0	74.3		53.5	158.4	161.4	233.5	High	Not Found	Peak Found	High	High	High	1
FALSE	High	Master Protein	Q96MZ0	Gangliide-induced differentiation-associated protein 1-like 1	0	42.422	29	7	19	7	367	41.9	6.6	47.53	7	0	0.259	0.307	0.01	1.067	0.217	1	0.252189	-1.98742	0.119194	0.923745	0.215494	0.529256	4.02582e-17	0.939933	0.038306	5.9	0		20.28	3.48	48.7	32.8		371.3	51	299.1	Peak Found	Peak Found	Not Found	High	High	High	1
FALSE	High	Master Protein	Q15274	Nicotinate-nucleotide pyrophphorylase [carboxylating]	0	10.307	8	2	8	2	297	30.8	6.21	14.82	2	0	0.01	0.01	1.113	2.983	0.501	1	0.252676	-1.98464	0.25552	0.592575	3.89437e-17	3.89573e-17	0.818677	0.00220631	0.848948			0	36.75	0			72.1	416.6	32.5	137.5	Not Found	Not Found	High	High	High	High	1
FALSE	High	Master Protein	Q13555	Calcium/calmodulin-dependent protein kinase type II subunit gamma	0	128.392	50	17	196	11	558	62.6	7.83	380.21	17	0	0.297	0.095	0.251	1.136	0.398	1	0.253749	-1.97853	0.055002	1.25962	0.776262	0.350076	0.798859	0.982082	0.771903	1.74	0.02	1.51	38.78	7.86	46.1	17	53.4	282.5	111.8	258.8	High	High	High	High	High	High	1
FALSE	High	Master Protein	P63104	14-3-3 protein zeta/delta	0	106.854	73	18	501	13	245	27.7	4.79	1049.74	18	1	0.223	0.244	0.192	1.138	0.453	1	0.254342	-1.97516	0.0372582	1.42878	0.811382	0.885456	0.664494	0.982082	0.864147	1.92	1.77	1.4	15.25	7.9	46.5	59.7	44.8	243.3	101.4	203.9	High	High	High	High	High	High	1
FALSE	High	Master Protein	Q12788	Transducin beta-like protein 3	0	21.691	9	5	12	5	808	89	6.9	16.01	5	0	0.466	0.14	0.226	1.45	0.821	1	0.254356	-1.97508	0.0182574	1.73856	0.593087	0.0493273	0.441778	0.796237	0.968657	0	0	0	0	0	112.4	16.5	26.6	197.2	96.9	118	High	Peak Found	High	Peak Found	Peak Found	Peak Found	1
FALSE	High	Master Protein	Q13449	Limbic system-associated membrane protein	0	59.029	35	11	110	11	338	37.4	6.98	227.73	11	0	0.309	0.123	0.223	1.097	0.469	1	0.255261	-1.96995	0.0346317	1.46053	0.866384	0.72167	0.74802	0.954205	0.88586	9	0.62	0.85	43.03	7.02	66.1	33.9	55.2	227.8	117.1	227.9	High	High	High	High	High	High	1
FALSE	High	Master Protein	Q9NPJ3	Acyl-coenzyme A thioesterase 13	0	18.165	25	3	27	3	140	15	9.14	66.76	3	0	0.295	0.18	0.196	1.101	0.525	1	0.255522	-1.96848	0.022824	1.64161	0.720748	0.477153	0.676019	0.954303	0.919138	3.65	1.28	1.83	4.84	10.72	102.5	34	57.1	223.1	92.6	201.1	High	High	High	High	High	High	1
FALSE	High	Master Protein	Q9UI09	NADH dehydrogenase [ubiquinone] 1 alpha subcomplex subunit 12	0	53.463	72	9	68	9	145	17.1	9.63	145.79	9	0	0.198	0.165	0.208	0.782	0.452	1	0.255595	-1.96807	0.0256191	1.59144	0.681835	0.673645	0.707243	0.11582	0.863317	1.01	1.58	2.95	13.26	8.69	54.8	32	30.8	174.5	107.1	232.3	High	High	High	High	High	High	1
FALSE	High	Master Protein	O95168	NADH dehydrogenase [ubiquinone] 1 beta subcomplex subunit 4	0	31.693	41	5	56	5	129	15.2	9.85	127.3	5	0	0.172	0.173	0.264	0.859	0.518	1	0.256205	-1.96463	0.015754	1.80261	0.307783	0.328713	0.787057	0.342744	0.909648	1.8	1.47	2.15	8.96	4.05	36.6	37.5	46.8	188.6	117.2	214.3	High	High	High	High	High	High	1
FALSE	High	Master Protein	Q5M775	Cytpin-B	0	47.46	11	9	23	9	1068	118.5	6.7	49.41	9	0	0.6	0.01		1.467	1.09	1	0.257239	-1.95882	0.054691	1.26208	0.723225	3.89573e-17		0.816022	0.845614	0			0	82.06	51.2		53.8	82.5	127.6	166.6	Peak Found	Not Found	High	High	High	High	1
FALSE	High	Master Protein	Q9Y277	Voltage-dependent anion-selective channel protein 3	0	103.127	55	12	174	11	283	30.6	8.66	459.26	12	0	0.327	0.162	0.204	1.231	0.46	1	0.257525	-1.95722	0.0464346	1.33316	0.878715	0.797776	0.697292	0.959981	0.872687	4.56	0.73	0.8	31.02	9.33	65.1	28.7	42.6	217.9	95	192.3	High	High	High	High	High	High	1
FALSE	High	Master Protein	P51689	Arylsulfatase D	0	7.348	5	2	3	2	593	64.8	7.23	3.45	2	0	0.01	0.01	0.825	1.507	0.769	1	0.257937	-1.95491	0.080551	1.09393	3.89437e-17	3.89573e-17	0.937536	0.833842	0.988963			0	0	0			108.1	197.4	100.7	131	Not Found	Not Found	High	Peak Found	High	Peak Found	1
FALSE	High	Master Protein	P56556	NADH dehydrogenase [ubiquinone] 1 alpha subcomplex subunit 6	0	33.557	48	6	34	6	128	15.1	9.98	81.41	6	0	0.223	0.188	0.177	0.829	0.449	1	0.258121	-1.95388	0.0261219	1.583	0.615007	0.664393	0.620801	0.245258	0.856486	0.85	0.6	0.3	12.39	4.85	47.4	41.7	41.1	191.2	95.8	229.8	High	High	High	High	High	High	1
FALSE	High	Master Protein	Q9Y4I1	Unconventional myin-Va	0	355.924	44	71	260	71	1855	215.3	8.48	585.94	71	0	0.348	0.186	0.221	1.294	0.627	1	0.258473	-1.95191	0.0222582	1.65251	0.889849	0.8252	0.742945	0.882372	0.991513	10.22	2.95	2.72	18.86	12.61	27.4	29.9	38.9	279.7	126.8	222.3	High	High	High	High	High	High	1
FALSE	High	Master Protein	P05023	Sodium/potassium-transporting ATPase subunit alpha-1	0	389.83	48	49	1253	32	1023	112.8	5.49	2649.07	49	24	0.188	0.163	0.3	0.952	0.562	1	0.25895	-1.94926	0.0128044	1.89264	0.770851	0.798595	0.862039	0.664309	0.959346	1.98	1.45	3.21	19.13	11.95	49	35.5	60.5	220.1	120.4	221.9	High	High	High	High	High	High	1
FALSE	High	Master Protein	Q96JG6	Syndetin	0	39.374	14	9	25	9	964	111.1	6.2	44.25	9	0	0.358	0.307	0.01	1.265	0.338	1	0.259316	-1.94722	0.095878	1.01828	0.414563	0.58416	4.02582e-17	0.941446	0.352696	0	5.94		12.64	2.44	18.8	70.2		292.1	88.3	265.4	High	High	Not Found	High	High	High	1
FALSE	High	Master Protein	Q8NFZ8	Cell adhesion molecule 4	0	83.685	42	10	69	10	388	42.8	6.3	171.64	10	0	0.14	0.145	0.402	0.642	1.004	1	0.259637	-1.94543	0.0115645	1.93687	0.427618	0.600799	0.947094	0.00517969	0.803698	0.1	1.07	4.1	17.98	21.5	9	26.4	73.4	128.5	195.3	196.1	Peak Found	High	High	High	High	High	1
FALSE	High	Master Protein	Q13363	C-terminal-binding protein 1	0	53.924	29	11	42	9	440	47.5	6.77	98.93	11	1	0.416	0.08	0.107	1.156	0.161	1	0.26025	-1.94203	0.155744	0.807587	0.822787	0.068153	0.255941	0.989878	0.0156264	7.61	0.49	0	13.98	0.82	96.1	6.2	8.5	314.6	27.3	266.8	High	Peak Found	Peak Found	High	High	High	1
FALSE	High	Master Protein	Q9Y450	HBS1-like protein	0	18.475	12	5	8	5	684	75.4	6.61	8	5	0	0.01	0.402	0.01	0.611	0.01	1	0.260333	-1.94157	0.274912	0.560806	3.89437e-17	0.506203	4.02582e-17	0.313219	5.56369e-17		0		0			203.3		395.2		207.5	Not Found	High	High	High	Not Found	High	1
FALSE	High	Master Protein	P01303	Pro-neuropeptide Y	0	7.504	13	1	3	1	97	10.8	7.18	4.92	1	0	0.01	0.333	0.464	1.029	1.07	1	0.260407	-1.94116	0.0049921	2.30172	3.89437e-17	0.400561	0.86336	0.965689	0.852835		0	0	35.12	0		30.3	42.3	256.1	97.4	260.1	Not Found	Peak Found	Peak Found	High	Peak Found	High	1
FALSE	High	Master Protein	Q16555	Dihydropyrimidinase-related protein 2	0	335.004	80	31	1546	26	572	62.3	6.38	3781.87	31	4	0.205	0.235	0.252	0.996	0.655	1	0.261034	-1.93769	0.00477144	2.32135	0.795063	0.876266	0.801344	0.784217	0.996424	1.48	1.72	2.56	29.19	20.6	45.8	56.7	52.3	208.2	143.4	238.9	High	High	High	High	High	High	1
FALSE	High	Master Protein	Q8N1S5	Zinc transporter ZIP11	0	10.84	10	2	9	2	342	35.4	5.6	19.74	2	0	0.261	0.01	0.668	1.012	1.582	1	0.261269	-1.93639	0.0310387	1.5081	0.100411	3.89573e-17	0.98705	0.928154	0.500122	0		132.57	0	0	21.8		158.3	84.8	81	135	High	High	High	Peak Found	High	Peak Found	1
FALSE	High	Master Protein	G9CGD6	CNK3/IPCEF1 fusion protein	0	14.667	7	4	6	3	899	100.3	8.32	12.1	4	0	0.357	0.01	0.109	0.01	0.809	1	0.261682	-1.93411	0.234756	0.629382	0.234073	3.89573e-17	0.0290175	7.03075e-17	0.977828	0		0		0	104.4		31.9		236.6	292.4	Peak Found	Not Found	Peak Found	High	Peak Found	High	1
FALSE	High	Master Protein	O00217	NADH dehydrogenase [ubiquinone] iron-sulfur protein 8, mitochondrial	0	28.836	32	6	63	6	210	23.7	6.34	109.73	6	0	0.202	0.183	0.244	0.944	0.455	1	0.262193	-1.9313	0.0275222	1.56032	0.276394	0.298071	0.573719	0.696625	0.698538	1.05	0.05	0.53	25.04	1.22	63.7	22	29.6	191.4	78.7	230.1	High	High	High	High	High	High	1
FALSE	High	Master Protein	Q9UHN6	Cell surface hyaluronidase	0.002	4.293	2	2	2	2	1383	154.3	8.15	1.79	2	0	0.212	0.198	0.397	1.725	0.35	1	0.262439	-1.92995	0.133383	0.874899	0.146706	0.229043	0.863091	0.236455	0.349572	0	0	0	0	0	37.8	35.4	70.8	307.9	62.5	178.5	Peak Found	Peak Found	Peak Found	Peak Found	Peak Found	Peak Found	1
FALSE	High	Master Protein	Q9NS86	LanC-like protein 2	0	78.516	44	13	67	13	450	50.8	7.43	151	13	0	0.262	0.268	0.182	1.13	0.582	1	0.262537	-1.92941	0.0164401	1.7841	0.526542	0.604654	0.584089	0.972463	0.958598	1.31	1.9	0.23	25.5	9.24	35.1	45.6	32.8	259.7	107.6	236.6	High	High	High	High	High	High	1
FALSE	High	Master Protein	O14548	Cytochrome c oxidase subunit 7A-related protein, mitochondrial	0	20.948	54	4	30	4	114	12.6	9.42	88.61	4	0	0.17	0.219	0.2	0.892	0.35	1	0.262712	-1.92845	0.0522762	1.2817	0.312225	0.466116	0.637047	0.421957	0.512311	1.34	1.88	2.7	5.41	6.99	39.3	28.7	40.3	191	60.6	215.1	High	High	High	High	High	High	1
FALSE	High	Master Protein	Q9GZV7	Hyaluronan and proteoglycan link protein 2	0	57.816	40	12	80	12	340	37.8	8.85	183.5	12	0	0.046	0.01	0.661	0.266	1.463	1	0.262734	-1.92833	0.175162	0.756559	0.293285	3.89573e-17	0.946998	1.5549e-15	0.432083	0		17.28	2.41	22.46	1.7		154.4	56.4	425.1	231.7	Peak Found	Not Found	High	High	High	High	1
FALSE	High	Master Protein	Q96PB7	Noelin-3	0	9.608	7	4	7	4	478	54.9	8.15	5.69	4	0	0.275	0.196	0.01	0.819	0.01	1	0.262985	-1.92695	0.226072	0.645754	0.234073	0.154697	4.02582e-17	0.485619	5.56369e-17	0	0		24.96		48.7	34.7		361.4		455.2	Peak Found	Peak Found	Not Found	High	Not Found	High	1
FALSE	High	Master Protein	O60346	PH domain leucine-rich repeat-containing protein phphatase 1	0	8.568	2	2	6	2	1717	184.6	6.28	11.6	2	0	0.988	0.01	0.01	1.52	1.311	1	0.263117	-1.92623	0.0588634	1.23015	0.963163	3.89573e-17	4.02582e-17	0.839894	0.664365	0			0	0	114.8			176.7	152.3	116.2	High	Not Found	Not Found	High	High	High	1
FALSE	High	Master Protein	P02795	Metallothionein-2	0	11.946	52	2	10	2	61	6	7.83	30.26	2	0	0.01	0.486	0.01	0.01	0.913	1	0.263131	-1.92615	0.253055	0.596786	3.89437e-17	0.818847	4.02582e-17	7.03075e-17	0.89587		0			0		123.4			231.6	253.8	High	High	High	High	High	High	1
FALSE	High	Master Protein	O95670	V-type proton ATPase subunit G 2	0	42.071	52	4	35	4	118	13.6	10.26	85	4	0	0.01	0.579	0.057	1.299	0.149	1	0.263889	-1.922	0.198149	0.703009	3.89437e-17	0.925224	0.0660446	0.884665	0.016757		0	0	39.29	1.08		16.9	8.7	402.9	51.3	317.6	Not Found	Peak Found	High	High	High	High	1
FALSE	High	Master Protein	O95139	NADH dehydrogenase [ubiquinone] 1 beta subcomplex subunit 6	0	19.975	30	3	27	3	128	15.5	9.63	26.65	3	0	0.15	0.103	0.265	0.498	0.462	1	0.264286	-1.91983	0.0559469	1.25222	0.134868	0.0887031	0.673572	0.000128048	0.768132	0	0.06	4.81	3.5	9.39	3.8	21.3	60.6	116.7	88.9	220.9	High	High	High	High	High	High	1
FALSE	High	Master Protein	Q8IU85	Calcium/calmodulin-dependent protein kinase type 1D	0	68.129	33	11	46	8	385	42.9	7.21	89.26	11	4	0.53	0.23	0.062	1.658	0.447	1	0.264734	-1.91738	0.112876	0.947398	0.828849	0.384822	0.0349993	0.229283	0.769247	24.76	1.12	0	14.48	5.47	72	22.2	3.6	363.9	98.1	230	High	Peak Found	Peak Found	High	High	High	1
FALSE	High	Master Protein	P40855	Peroxisomal biogenesis factor 19	0	20.669	19	3	14	3	299	32.8	4.34	44.06	3	0	0.534	0.01	0.01	1.079	0.01	1	0.265199	-1.91485	0.255349	0.592866	0.653381	3.89573e-17	4.02582e-17	0.965689	5.56369e-17	0			0		86.7			175.1		162.2	High	Not Found	High	High	High	High	1
FALSE	High	Master Protein	O43768	Alpha-endulfine	0	28.712	45	5	20	4	121	13.4	7.24	40.57	5	2	0.255	0.202	0.215	1.103	0.426	1	0.265718	-1.91203	0.0427839	1.36872	0.32997	0.257664	0.492725	0.965689	0.564844	3.34	0	1.08	8.86	2.28	35.6	11.7	28.2	316.2	94.5	237.7	Peak Found	Peak Found	Peak Found	High	High	High	1
FALSE	High	Master Protein	Q9GZN7	Protein rogdi homolog	0	38.043	36	8	16	8	287	32.2	8.16	30.84	8	0	0.345	0.145	0.18	1.17	0.35	1	0.265873	-1.91119	0.0746724	1.12684	0.605807	0.203652	0.391537	0.999554	0.425329	0	0.81	0	14.52	11.35	12.6	47.8	15.4	343.2	62.5	287.9	Peak Found	Peak Found	Peak Found	High	High	High	1
FALSE	High	Master Protein	Q6NV74	Uncharacterized protein KIAA1211-like	0	69.904	28	14	26	14	962	102.1	7.96	73.62	14	0	0.01	0.01	0.816	1.835	0.307	1	0.266073	-1.91011	0.211287	0.675128	3.89437e-17	3.89573e-17	0.903966	0.0977156	0.17735			0	37.64	0			17.8	524.9	12.3	280.4	Not Found	Not Found	Peak Found	High	High	High	1
FALSE	High	Master Protein	Q8WUW1	Protein BRICK1	0	9.838	27	2	11	2	75	8.7	5.45	20.04	2	0	0.378	0.178	0.084	1.031	0.373	1	0.266223	-1.90929	0.063775	1.19535	0.606091	0.23836	0.0447743	0.882725	0.378522	0	6.77	0.32	19.47	5.9	53.7	84.6	20.6	211	90	212.2	High	High	High	High	High	High	1
FALSE	High	Master Protein	Q8N126	Cell adhesion molecule 3	0	120.958	46	14	96	14	398	43.3	6.09	286.07	14	0	0.05	0.18	0.455	1.027	0.543	1	0.266537	-1.90759	0.0333638	1.47672	0.319741	0.819422	0.979514	0.842359	0.946691	0.07	1.08	5.24	26.26	10.25	4.1	40.6	114.9	256	117.5	260.2	High	High	High	High	High	High	1
FALSE	High	Master Protein	P21926	CD9 antigen	0	30.613	21	5	65	5	228	25.4	7.15	121.08	5	0	0.242	0.145	0.462	0.525	1.66	1	0.266562	-1.90746	0.0852078	1.06952	0.829447	0.766618	0.982829	5.5795e-05	0.309515	2.57	0.44	5.58	17.25	83.54	37.4	23.2	79.8	73.8	284.9	176.3	High	High	High	High	High	High	1
FALSE	High	Master Protein	P06744	Gluce-6-phphate isomerase	0	122.286	51	20	238	20	558	63.1	8.32	459.51	20	0	0.173	0.361	0.167	1.176	0.441	1	0.267864	-1.90043	0.0503168	1.29829	0.744575	0.963723	0.587606	0.992076	0.848037	0.78	3.97	1.14	24.88	5	75.2	78.9	46	193	71.8	152.5	High	High	High	High	High	High	1
FALSE	High	Master Protein	Q9H6K5	Proline-rich protein 36	0	32.928	8	8	13	8	1346	132.7	10.48	21.35	8	0	0.01	0.374	0.221	1.248	0.01	1	0.267936	-1.90004	0.233161	0.632344	3.89437e-17	0.58122	0.45485	0.957979	5.56369e-17		0	0	30.29			65.2	38.4	388.8		233.6	Not Found	Peak Found	Peak Found	High	Not Found	High	1
FALSE	High	Master Protein	Q9H313	Protein tweety homolog 1	0	18.253	10	4	21	4	450	49	4.97	43.49	4	0	0.245	0.305	0.176	1.228	0.481	1	0.267996	-1.89972	0.042013	1.37662	0.383428	0.631012	0.357319	0.971075	0.80063	0	9.51	0.49	24.1	0.11	24.3	61.8	31.2	217.7	101.2	178.3	High	High	High	High	High	High	1
FALSE	High	Master Protein	P09601	Heme oxygenase 1	0	56.547	42	9	33	9	288	32.8	8.25	54.91	9	0	0.319	0.142		1.254	0.326	1	0.268023	-1.89957	0.181734	0.740563	0.562689	0.220005		0.949478	0.285835	0	1.93		0	13.81	101.4	102.4	53.9	87.8	51.8	104.3	High	High	High	Peak Found	High	Peak Found	1
FALSE	High	Master Protein	P20674	Cytochrome c oxidase subunit 5A, mitochondrial	0	62.736	58	10	172	10	150	16.8	6.79	392.81	10	0	0.251	0.219	0.228	1.19	0.411	1	0.268358	-1.89777	0.0539396	1.26809	0.833837	0.86207	0.757058	0.982295	0.799374	1.28	0.53	1.36	27.15	8.53	50.6	39.9	42.4	216	80.3	195.8	High	High	High	High	High	High	1
FALSE	High	Master Protein	P50150	Guanine nucleotide-binding protein G(I)/G(S)/G(O) subunit gamma-4	0	19.223	44	2	14	2	75	8.4	7.08	37.4	2	0	0.322	0.278	0.104	1.283	0.34	1	0.268395	-1.89757	0.0898822	1.04633	0.384794	0.472571	0.0804617	0.906095	0.30316	19.59	20.58	0	25.66	0	62	61.6	18.1	256.7	58.8	218.8	High	High	Peak Found	High	High	High	1
FALSE	High	Master Protein	Q5T9A4	ATPase family AAA domain-containing protein 3B	0	46.6	18	12	85	1	648	72.5	9.2	176.39	12	0	0.01	0.383	0.422	1.498	0.537	1	0.268534	-1.89682	0.0735101	1.13365	3.89437e-17	0.590014	0.857416	0.751537	0.887796		0	0	0	0		47.3	52.1	185	66.4	123.6	High	High	High	High	High	Peak Found	1
FALSE	High	Master Protein	P14854	Cytochrome c oxidase subunit 6B1	0	42.256	66	7	46	7	86	10.2	7.05	104.92	7	0	0.184	0.241	0.23	0.941	0.498	1	0.268553	-1.89672	0.0202759	1.69302	0.545519	0.756705	0.762355	0.614917	0.914956	0.56	2.63	2.03	14.24	10.77	38	48.7	48.4	187.4	87.7	208.5	High	High	High	High	High	High	1
FALSE	High	Master Protein	O43181	NADH dehydrogenase [ubiquinone] iron-sulfur protein 4, mitochondrial	0	18.745	23	4	31	4	175	20.1	10.3	48.98	4	0	0.252	0.193	0.215	0.801	0.653	1	0.268949	-1.8946	0.00422453	2.37422	0.681835	0.526014	0.729411	0.168933	0.997068	1.83	1.11	1.03	6.15	46.07	86.7	20	22.9	147.7	178.9	183.2	High	High	High	High	High	High	1
FALSE	High	Master Protein	O43837	Isocitrate dehydrogenase [NAD] subunit beta, mitochondrial	0	115.73	53	17	123	17	385	42.2	8.46	261.52	17	0	0.29	0.184	0.264	1.238	0.506	1	0.26895	-1.89459	0.0373518	1.42769	0.856711	0.824582	0.82065	0.950985	0.918388	2.12	0.88	1.85	36.21	9.02	42.8	32.2	51.8	234.2	125.8	193.8	High	High	High	High	High	High	1
FALSE	High	Master Protein	Q86X10	Ral GTPase-activating protein subunit beta	0	24.969	6	6	13	6	1494	166.7	6.79	12.66	6	0	1.024	0.01	0.01	1.77	1.109	1	0.269142	-1.89356	0.0849901	1.07063	0.977256	3.89573e-17	4.02582e-17	0.58761	0.808763	0			0	0	75.2			247.2	81.4	73.4	Peak Found	Not Found	Not Found	High	High	High	1
FALSE	High	Master Protein	P12074	Cytochrome c oxidase subunit 6A1, mitochondrial	0	18.52	43	2	23	2	109	12.1	9.32	40.74	2	0	0.18	0.262	0.222	1.148	0.318	1	0.269262	-1.89292	0.0793743	1.10032	0.512423	0.782258	0.747451	0.985037	0.544496	1.68	1.29	2.25	11.04	6.55	42.9	53.1	51.4	205.5	81	187	High	High	High	High	High	High	1
FALSE	High	Master Protein	Q00577	Transcriptional activator protein Pur-alpha	0	87.766	64	12	83	11	322	34.9	6.44	192.34	12	1	0.184	0.195	0.338	1.263	0.394	1	0.269853	-1.88975	0.0690999	1.16052	0.6228	0.737131	0.900181	0.920108	0.768132	1.46	3.85	10.76	19.22	9.25	23.2	37.9	35.6	296.7	70.1	225	High	High	High	High	High	High	1
FALSE	High	Master Protein	Q01082	Spectrin beta chain, non-erythrocytic 1	0	1319.03	68	148	2160	135	2364	274.4	5.57	5186.25	148	13	0.169	0.328	0.286	1.229	0.671	1	0.27	-1.88897	0.0139081	1.85673	0.737084	0.945327	0.846624	0.961028	0.988963	1.1	4.47	2.8	21.58	13.29	31.3	60.8	54.6	226.6	122	188.6	High	High	High	High	High	High	1
FALSE	High	Master Protein	Q9H4G0	Band 4.1-like protein 1	0	259.053	51	38	227	34	881	98.4	5.62	491.18	38	1	0.235	0.261	0.206	1.192	0.408	1	0.27	-1.88897	0.0554898	1.25579	0.822787	0.898345	0.701534	0.982082	0.792179	4.48	2.88	2.75	18.85	7.55	13.8	155.2	32.6	275.9	82.3	226.3	High	High	High	High	High	High	1
FALSE	High	Master Protein	Q9ULD0	2-oxoglutarate dehydrogenase-like, mitochondrial	0	120.553	38	27	114	19	1010	114.4	6.65	220.59	27	0	0.362	0.205	0.182	1.415	0.359	1	0.270007	-1.88893	0.0967562	1.01432	0.687288	0.309181	0.496119	0.708402	0.522148	0	4.79	0.94	16.27	4.95	8.2	11.1	9.4	447.1	65.3	317.1	Peak Found	Peak Found	High	High	High	High	1
FALSE	High	Master Protein	O14683	Tumor protein p53-inducible protein 11	0	21.11	14	3	9	3	189	21	9.55	19.67	3	0	0.01	0.695	0.01	1.635	0.01	1	0.270321	-1.88725	0.287692	0.541073	3.89437e-17	0.912656	4.02582e-17	0.612509	5.56369e-17		55.43		141.77			73.3		178.5		117.8	Not Found	High	Not Found	High	Not Found	Peak Found	1
FALSE	High	Master Protein	Q9Y6R1	Electrogenic sodium bicarbonate cotransporter 1	0	151.105	26	23	136	22	1079	121.4	6.8	281.09	23	1	0.275	0.235	0.24	1.237	0.537	1	0.270368	-1.88701	0.0306138	1.51408	0.692035	0.723531	0.778979	0.950999	0.945153	2.81	0.85	2.58	21.04	7.85	23.7	17.7	21.5	170.5	58.4	124.2	High	High	High	High	High	High	1
FALSE	High	Master Protein	Q9Y3P9	Rab GTPase-activating protein 1	0	34.288	11	9	22	9	1069	121.7	5.25	32.5	9	0	0.514	0.01	0.261	1.056	0.843	1	0.270783	-1.88479	0.0113678	1.94432	0.702632	3.89573e-17	0.579574	0.93749	0.936313	0		4.62	46.01	21.35	66.7		45.4	184.3	173.8	187.9	High	Peak Found	High	High	High	High	1
FALSE	High	Master Protein	P40926	Malate dehydrogenase, mitochondrial	0	124.974	62	16	546	16	338	35.5	8.68	1365.75	16	0	0.382	0.174	0.171	1.286	0.398	1	0.270864	-1.88436	0.0736816	1.13264	0.904811	0.81196	0.601407	0.892171	0.771903	6.28	0.56	0.73	40.71	6.84	80.6	30.2	34.4	268.8	61.6	197	High	High	High	High	High	High	1
FALSE	High	Master Protein	Q93084	Sarcoplasmic/endoplasmic reticulum calcium ATPase 3	0	71.281	11	11	64	2	1043	113.9	5.57	156.63	11	0	0.01	0.323	0.254	1.156	0.01	1	0.271006	-1.8836	0.229177	0.639829	3.89437e-17	0.42207	0.450575	0.999554	5.56369e-17		0	0	0			64.6	50.9	231.3		200.1	Not Found	Peak Found	Peak Found	Peak Found	Not Found	Peak Found	1
FALSE	High	Master Protein	O14531	Dihydropyrimidinase-related protein 4	0	107.692	56	20	165	20	572	61.8	7.09	436.27	20	0	0.318	0.223	0.108	0.964	0.423	1	0.271889	-1.87891	0.0418855	1.37794	0.847738	0.807662	0.336991	0.701557	0.817232	3.64	1.86	0.4	23.17	6.43	78.1	40.9	31.8	227.8	123.5	255.2	High	High	High	High	High	High	1
FALSE	High	Master Protein	Q08462	Adenylate cyclase type 2	0	11.877	3	3	6	2	1091	123.5	8.09	14.08	3	0	0.01	0.01	0.569	1.154	0.01	1	0.272181	-1.87736	0.26358	0.579088	3.89437e-17	3.89573e-17	0.949542	0.997908	5.56369e-17			0	25.78				62.4	341		280.6	Not Found	Not Found	Peak Found	High	Not Found	High	1
FALSE	High	Master Protein	Q9P1Y5	Calmodulin-regulated spectrin-associated protein 3	0	56.393	18	14	22	14	1249	134.7	8.35	44.55	14	0	0.01	0.01	1.322	1.712	2.218	1	0.272211	-1.8772	0.100505	0.997811	3.89437e-17	3.89573e-17	0.660797	0.238353	0.116562			0	34.03	0			59.7	519.5	100.1	121.3	Peak Found	Not Found	Peak Found	High	Peak Found	High	1
FALSE	High	Master Protein	Q9UBL6	Copine-7	0	19.046	11	5	35	4	633	70.2	6.38	63.56	5	0	0.717	0.01	0.326	2.195	0.673	1	0.272234	-1.87708	0.137138	0.862843	0.821291	3.89573e-17	0.648071	0.290492	0.972151	0		0	0	0	119		54.1	364.6	111.8	166.1	Peak Found	Not Found	Peak Found	High	Peak Found	High	1
FALSE	High	Master Protein	P22061	Protein-L-isoaspartate(D-aspartate) O-methyltransferase	0	96.261	69	13	94	13	227	24.6	7.21	236.3	13	0	0.222	0.267	0.207	1.112	0.443	1	0.272407	-1.87616	0.0405759	1.39173	0.810631	0.902993	0.705269	0.965689	0.85043	1.37	3.23	1.82	13.54	7.87	44.8	64.3	40.8	237.8	99.3	212.5	High	High	High	High	High	High	1
FALSE	High	Master Protein	P62745	Rho-related GTP-binding protein RhoB	0	54.117	65	10	66	8	196	22.1	5.24	143.51	10	0	0.3	0.096	0.339	0.792	0.905	1	0.272525	-1.87554	0.00246366	2.60842	0.795273	0.349378	0.900289	0.136144	0.871077	2.72	0.64	1.72	22.2	23.96	60	11	76.1	185.1	185.6	216	High	High	High	High	High	High	1
FALSE	High	Master Protein	Q92598	Heat shock protein 105 kDa	0	171.024	47	31	153	28	858	96.8	5.39	336.43	31	2	0.343	0.216	0.166	1.187	0.471	1	0.272761	-1.87429	0.0433135	1.36338	0.887841	0.859397	0.585699	0.984692	0.887796	8.62	0.81	0.53	22.46	5.87	198.6	125.4	80.8	68.1	27.4	56.1	High	High	High	High	High	High	1
FALSE	High	Master Protein	Q86VP3	Phphofurin acidic cluster sorting protein 2	0	21.929	9	6	12	6	889	97.6	6.6	12.04	6	0	0.01	0.323	0.374	0.96	0.627	1	0.27329	-1.8715	0.0187953	1.72595	3.89437e-17	0.458579	0.788273	0.882725	0.95452		0	0	0	8.69		31	36	92.4	264.8	200	Not Found	Peak Found	High	High	High	High	1
FALSE	High	Master Protein	P05413	Fatty acid-binding protein, heart	0	42.355	63	9	34	8	133	14.8	6.8	62.88	9	0	0.455	0.115	0.116	1.218	0.289	1	0.273634	-1.86968	0.115203	0.938536	0.779687	0.114315	0.224992	0.970398	0.279845	26.71	0.27	0	18.84	0.75	32.6	20	3.2	332.9	55.4	206	Peak Found	Peak Found	Peak Found	High	High	High	1
FALSE	High	Master Protein	P23610	Factor VIII intron 22 protein	0	26.655	22	5	9	5	371	39.1	6.84	18.48	5	0	0.792	0.01	0.01	0.977		1	0.273816	-1.86872	0.12273	0.911051	0.856711	3.89573e-17	4.02582e-17	0.898838		0			0		77.3			381	88.7	97.6	Peak Found	Not Found	Not Found	High	High	High	1
FALSE	High	Master Protein	Q14194	Dihydropyrimidinase-related protein 1	0	263.504	78	31	468	27	572	62.1	7.03	1099.05	31	5	0.358	0.24	0.137	1.212	0.461	1	0.274972	-1.86264	0.0498827	1.30205	0.896347	0.881971	0.468881	0.970398	0.873918	4.75	2.91	1.05	27.52	11.05	68.9	71.2	44.5	218.3	131	204.2	High	High	High	High	High	High	1
FALSE	High	Master Protein	Q8WXF7	Atlastin-1	0	120.749	49	20	119	19	558	63.5	6.18	253.41	20	1	0.257	0.156	0.316	1.086	0.562	1	0.275302	-1.86091	0.0192905	1.71466	0.836791	0.784365	0.875931	0.94079	0.959346	2.38	0.68	1.3	14.84	7.06	160.1	65.6	69.3	188	93.2	170.7	High	High	High	High	High	High	1
FALSE	High	Master Protein	P51553	Isocitrate dehydrogenase [NAD] subunit gamma, mitochondrial	0	86.14	50	15	82	15	393	42.8	8.5	219.37	15	0	0.273	0.25	0.249	1.285	0.518	1	0.275419	-1.8603	0.0390596	1.40827	0.812091	0.838138	0.793536	0.892626	0.923269	1.41	0.76	3.09	32.33	5.71	56.1	22	39.9	273.7	102.2	201.7	High	High	High	High	High	High	1
FALSE	High	Master Protein	P15104	Glutamine synthetase	0	82.564	30	11	126	11	373	42	6.89	287.38	11	0	0.111	0.157	0.263	0.64	0.287	1	0.275558	-1.85957	0.0917687	1.03731	0.60556	0.786605	0.818677	0.00469637	0.441705	0.18	0.55	1.82	4.94	3.68	26.5	49	85.8	213.4	92.8	322.8	High	High	High	High	High	High	1
FALSE	High	Master Protein	O43678	NADH dehydrogenase [ubiquinone] 1 alpha subcomplex subunit 2	0	20.154	41	4	42	4	99	10.9	9.57	111.22	4	0	0.243	0.187	0.175	0.831	0.356	1	0.276635	-1.85395	0.0530163	1.27559	0.6228	0.508791	0.616325	0.236455	0.63803	0.63	0.66	0.29	4.91	3.53	55.2	39.9	40.2	179.1	78.4	220.3	High	High	High	High	High	High	1
FALSE	High	Master Protein	P00441	Superoxide dismutase [Cu-Zn]	0	84.436	60	6	63	6	154	15.9	6.13	300.95	6	0	0.213	0.129	0.327	0.811	0.602	1	0.277248	-1.85075	0.0106161	1.97403	0.801508	0.735375	0.888725	0.183385	0.983711	0.94	0.4	3.49	13.48	4.19	46.9	30.9	72.5	198.1	124.3	230.9	High	High	High	High	High	High	1
FALSE	High	Master Protein	P27701	CD82 antigen	0	22.682	22	5	20	5	267	29.6	5.24	43.06	5	0	0.259	0.31	0.01	0.744	0.344	1	0.277299	-1.85049	0.0767815	1.11474	0.400583	0.658797	4.02582e-17	0.131217	0.386457	3.92	11.01		14.86	10.01	59.8	77.5		126.1	112	208.2	Peak Found	Peak Found	High	High	High	High	1
FALSE	High	Master Protein	O94973	AP-2 complex subunit alpha-2	0	258.29	57	40	285	30	939	103.9	6.96	624.16	40	0	0.169	0.359	0.239	1.318	0.434	1	0.278706	-1.84318	0.0665872	1.17661	0.681835	0.949361	0.778746	0.843988	0.837508	1.45	7.02	2.35	28.83	6.88	21.2	51.3	38.5	280.8	85.8	211.6	High	High	High	High	High	High	1
FALSE	High	Master Protein	P78310	Coxsackievirus and adenovirus receptor	0	21.604	22	6	20	6	365	40	7.56	40.85	6	0	0.506	0.276	0.01	1.475	0.352	1	0.280156	-1.8357	0.129119	0.889009	0.678495	0.450885	4.02582e-17	0.653987	0.443583	0	5.03		21.92	0.27	18.6	36.5		312.6	34.8	199.8	High	High	Not Found	High	High	High	1
FALSE	High	Master Protein	P49821	NADH dehydrogenase [ubiquinone] flavoprotein 1, mitochondrial	0	122.403	64	22	175	22	464	50.8	8.21	417.94	22	0	0.266	0.18	0.189	0.806	0.445	1	0.282097	-1.82574	0.0308806	1.51031	0.843902	0.819422	0.656608	0.170392	0.852835	1.67	0.81	1.47	18.35	5.48	49.1	34.1	34	177.7	104.9	232.1	High	High	High	High	High	High	1
FALSE	High	Master Protein	Q9P0J0	NADH dehydrogenase [ubiquinone] 1 alpha subcomplex subunit 13	0	43.177	51	7	57	7	144	16.7	8.43	96.05	7	0	0.312	0.176	0.166	0.871	0.446	1	0.282262	-1.8249	0.0332676	1.47798	0.833837	0.72167	0.584774	0.370526	0.85551	1.63	1.35	1.62	9.06	7.84	55.6	34	36.5	162	119.5	205.2	High	High	High	High	High	High	1
FALSE	High	Master Protein	Q15750	TGF-beta-activated kinase 1 and MAP3K7-binding protein 1	0	18.036	19	5	11	5	504	54.6	5.52	11.54	5	0	0.115	0.436	0.208	0.561	1.12	1	0.283103	-1.8206	0.030264	1.51907	0.0467805	0.811187	0.472793	0.00252656	0.706444	0	0	0	0	0	17.3	59.8	32.1	76.7	152.7	125.7	Peak Found	High	Peak Found	High	High	High	1
FALSE	High	Master Protein	Q8TB61	Adenine 3'-phpho 5'-phphulfate transporter 1	0	6.803	5	2	7	2	432	47.5	9.16	16.87	2	0	0.375	0.18		1.926	0.01	1	0.283549	-1.81833	0.400737	0.397141	0.43918	0.113634		0.154431	5.56369e-17	0	0		0		79.1	19.9	49	268.5		110.5	High	Peak Found	High	Peak Found	Not Found	Peak Found	1
FALSE	High	Master Protein	O75335	Liprin-alpha-4	0	53.928	14	10	16	6	1185	134.3	6.74	50.22	10	0	0.218	0.353	0.166	1.262	0.337	1	0.283571	-1.81822	0.0916268	1.03798	0.154186	0.557171	0.250375	0.944679	0.450162	0	0	0	5.79	0	37.2	60.1	28.3	308.7	57.5	240.5	Peak Found	Peak Found	Peak Found	High	Peak Found	High	1
FALSE	High	Master Protein	Q8WVF5	BTB/POZ domain-containing protein KCTD4	0	6.345	6	1	2	1	259	29.9	7.06	1.92	1	0	0.513	0.415	0.252	1.522	1.636	1	0.28379	-1.8171	0.00913381	2.03935	0.57572	0.611538	0.436541	0.816022	0.454204	0	0	0	0	0	76.7	62.1	37.7	227.6	244.6	149.5	Peak Found	Peak Found	Peak Found	High	Peak Found	High	1
FALSE	High	Master Protein	P62068	Ubiquitin carboxyl-terminal hydrolase 46	0	15.166	7	2	8	2	366	42.4	6.83	9.54	2	0	0.278	0.345	0.174	1.37	0.437	1	0.283933	-1.81638	0.0720165	1.14257	0.144984	0.476177	0.205904	0.885622	0.757292	0	11	7.63	26.81	22.17	27.9	78.6	65.7	271.4	107	195.8	Peak Found	High	High	High	High	High	1
FALSE	High	Master Protein	O94819	Kelch repeat and BTB domain-containing protein 11	0	112.697	44	19	105	19	623	65.7	6.07	245.49	19	0	0.299	0.21	0.221	1.074	0.497	1	0.283936	-1.81636	0.0286811	1.5424	0.829458	0.785021	0.743236	0.920108	0.914956	1.5	1.43	1.04	22.15	6.9	62.4	41.7	46.3	268.8	110.2	228.4	High	High	High	High	High	High	1
FALSE	High	Master Protein	Q92581	Sodium/hydrogen exchanger 6	0	19.232	8	5	17	5	669	74.1	6.48	37.98	5	0	0.323	0.217	0.197	1.195	0.395	1	0.284556	-1.81322	0.06456	1.19004	0.356279	0.223373	0.364974	0.982082	0.623374	1.83	0.08	0	1.68	9.3	66.4	39.2	20.4	293.6	73.1	248	High	High	High	High	High	High	1
FALSE	High	Master Protein	Q9NT99	Leucine-rich repeat-containing protein 4B	0	24.279	13	7	22	7	713	76.4	7.23	36.21	7	0	0.01	0.57	0.305	1.22	0.887	1	0.284841	-1.81177	0.017261	1.76293	3.89437e-17	0.8252	0.656608	0.970398	0.940059		54.66	0	16.27	32.84		56.5	11.5	157.7	94.3	130.5	High	High	High	High	High	High	1
FALSE	High	Master Protein	Q8NBL1	Protein O-glucyltransferase 1	0	16.228	12	4	12	4	392	46.2	8.72	22.79	4	0	0.364	0.198	0.238	0.609	1.199	1	0.2849	-1.81147	0.0206388	1.68532	0.830067	0.687447	0.776268	0.00201183	0.645456	0	0	8.55	0	0	10.9	4	107.9	111.7	220.8	195.8	High	High	Peak Found	Peak Found	Peak Found	Peak Found	1
FALSE	High	Master Protein	Q9NZC7	WW domain-containing oxidoreductase	0.005	3.022	3	2	5	2	414	46.6	7.17	5.23	2	0	0.324	0.287	0.156	1.13	0.555	1	0.285661	-1.80762	0.0243521	1.61346	0.560293	0.629018	0.275069	0.967138	0.909219	0	0	0	0	0	60.4	53.5	29.1	211	103.7	186.7	High	High	High	Peak Found	Peak Found	Peak Found	1
FALSE	High	Master Protein	O60331	Phphatidylinitol 4-phphate 5-kinase type-1 gamma	0	68.267	28	14	44	11	668	73.2	5.29	77.55	14	3	0.202	0.458	0.197	1.436	0.562	1	0.285857	-1.80663	0.055414	1.25638	0.39954	0.824813	0.560833	0.670072	0.94686	2.22	22.84	1.11	13.69	27.53	64.3	81	40.9	200.6	160	165.5	Peak Found	High	High	High	High	High	1
FALSE	High	Master Protein	Q9BPX5	Actin-related protein 2/3 complex subunit 5-like protein	0	37.822	54	5	26	5	153	16.9	6.6	73.05	5	0	0.271	0.296	0.155	1.309	0.215	1	0.286054	-1.80564	0.141478	0.849311	0.431221	0.628495	0.256015	0.879762	0.0383862	0	0	0	1.09	0	53.3	55.9	19.3	356.3	50	181.8	High	High	High	High	High	High	1
FALSE	High	Master Protein	P51790	H(+)/Cl(-) exchange transporter 3	0	7.929	3	3	8	2	818	90.9	6.28	3.52	3	0	0.177	0.417	0.341	1.432	0.835	1	0.286195	-1.80493	0.0153758	1.81316	0.322153	0.805333	0.879384	0.673666	0.918388	0	0	0	0	0	32.5	66.3	54.2	227.6	132.7	159	High	Peak Found	Peak Found	High	Peak Found	High	1
FALSE	High	Master Protein	Q6WCQ1	Myin phphatase Rho-interacting protein	0	40.515	15	11	18	11	1025	116.5	6.21	21.82	11	0	0.01	0.469	0.414	1.525	0.595	1	0.286218	-1.80481	0.0720749	1.14222	3.89437e-17	0.745066	0.8632	0.643148	0.933822		0	1.11	23.02	0		35.6	54.6	393	45.1	209.9	Peak Found	Peak Found	Peak Found	High	Peak Found	High	1
FALSE	High	Master Protein	P54762	Ephrin type-B receptor 1	0	15.795	6	5	13	1	984	109.8	6.4	21.52	5	1	0.01	0.249	0.374	0.975	0.232	1	0.286815	-1.80181	0.127651	0.893977	3.89437e-17	0.205218	0.770924	0.896831	0.161339		0	0	0	0		60.8	91.5	238.4	56.8	244.6	High	Not Found	Not Found	Not Found	Not Found	Not Found	1
FALSE	High	Master Protein	Q9BW30	Tubulin polymerization-promoting protein family member 3	0	43.871	40	8	36	8	176	19	9.13	85.81	8	0	0.01	0.194	0.534	0.93	0.643	1	0.286825	-1.80176	0.0314641	1.50218	3.89437e-17	0.53213	0.9954	0.584606	0.997427		0.78	5.97	10.36	12.22		35.2	114.4	187.2	136.5	202.5	Not Found	High	High	High	High	High	1
FALSE	High	Master Protein	Q99569	Plakophilin-4	0	58.126	15	15	43	11	1192	131.8	8.94	62.25	15	0	0.01	0.01	0.873	1.162	0.951	1	0.286862	-1.80157	0.0659532	1.18076	3.89437e-17	3.89573e-17	0.89248	0.999554	0.876369			0	36.83	22.68			60.3	292.6	135.3	349.1	Peak Found	Peak Found	High	High	High	High	1
FALSE	High	Master Protein	Q9P2R7	Succinate--CoA ligase [ADP-forming] subunit beta, mitochondrial	0	120.489	47	21	123	21	463	50.3	7.42	281.81	21	0	0.299	0.231	0.245	1.234	0.463	1	0.287356	-1.79909	0.0490284	1.30955	0.861361	0.873038	0.788072	0.957479	0.876625	2.66	1.6	1.16	14.89	6.21	56.3	42.3	49.9	252.1	91.3	216.4	High	High	High	High	High	High	1
FALSE	High	Master Protein	P12277	Creatine kinase B-type	0	320.733	79	21	1100	21	381	42.6	5.59	2518.08	21	0	0.335	0.219	0.18	1.028	0.523	1	0.28773	-1.79721	0.0236827	1.62557	0.880249	0.86207	0.631245	0.843358	0.926755	5.78	2.22	1.4	30.8	17.57	68.3	47.5	46.4	220.4	119.4	220.7	High	High	High	High	High	High	1
FALSE	High	Master Protein	Q9NQ66	1-phphatidylinitol 4,5-bisphphate phphodiesterase beta-1	0	195.506	45	42	115	42	1216	138.5	6.23	226.85	42	0	0.316	0.164	0.194	0.977	0.355	1	0.289022	-1.79075	0.0629831	1.20078	0.820588	0.607993	0.671018	0.733267	0.667237	6.25	0.88	2.07	18.19	4.4	59.3	3.8	6.2	302.7	90.4	304.7	High	High	Peak Found	High	High	High	1
FALSE	High	Master Protein	P54289	Voltage-dependent calcium channel subunit alpha-2/delta-1	0	135.877	29	27	90	26	1103	124.5	5.27	189	27	1	0.35	0.22	0.207	1.188	0.499	1	0.28917	-1.79001	0.0390613	1.40825	0.821291	0.7339	0.705202	0.983637	0.916378	1.89	2.68	1.27	13.65	7.19	49.1	49.2	28.9	320.1	110.2	243	High	High	High	High	High	High	1
FALSE	High	Master Protein	Q9Y6M9	NADH dehydrogenase [ubiquinone] 1 beta subcomplex subunit 9	0	35.468	46	6	52	6	179	21.8	8.38	113.66	6	0	0.239	0.218	0.21	0.733	0.564	1	0.290379	-1.78399	0.012939	1.8881	0.480339	0.459809	0.656608	0.0531237	0.946961	2.88	0.99	0.48	9.74	7.97	31.1	37.6	44	167.4	135.5	230	High	High	High	High	High	High	1
FALSE	High	Master Protein	Q92804	TATA-binding protein-associated factor 2N	0	36.388	17	6	37	4	592	61.8	8.02	77.77	6	0		0.407	0.01	1.134	0.01	1	0.291744	-1.77722	0.369858	0.431965		0.637924	4.02582e-17	0.989783	5.56369e-17		0		0		35.4	26.3		73.3		88.9	High	High	Not Found	Peak Found	Not Found	High	1
FALSE	High	Master Protein	P03905	NADH-ubiquinone oxidoreductase chain 4	0	25.9	12	4	19	4	459	51.5	9.35	36.23	4	0	0.286	0.201	0.113	0.813	0.24	1	0.292255	-1.7747	0.107278	0.969488	0.272726	0.176835	0.0861997	0.452526	0.177098	1.57	0	0	29.76	0	61.2	31.4	16.3	208.9	34.7	235.2	High	Peak Found	Peak Found	High	Peak Found	High	1
FALSE	High	Master Protein	Q99471	Prefoldin subunit 5	0	24.05	53	6	26	6	154	17.3	6.33	50.11	6	0	0.382	0.146	0.249	1.122	0.536	1	0.292325	-1.77435	0.030488	1.51587	0.591375	0.100857	0.58908	0.982082	0.832477	3.58	2.73	0	12.85	4.13	94.3	43.3	38.5	194.9	124.6	138.3	High	High	High	High	High	High	1
FALSE	High	Master Protein	Q9P260	RAB11-binding protein RELCH	0	37.786	12	11	17	11	1216	134.5	5.45	24	11	0	0.01	0.72	0.01	1.511	0.01	1	0.293534	-1.7684	0.300899	0.521579	3.89437e-17	0.937716	4.02582e-17	0.765735	5.56369e-17		0		61.35			126.6		328.4		277.8	High	Peak Found	Not Found	High	Not Found	High	1
FALSE	High	Master Protein	P68371	Tubulin beta-4B chain	0	370.216	82	29	4211	1	445	49.8	4.89	9760.57	29	0	0.345	0.222	0.234	1.091	0.635	1	0.293837	-1.76691	0.0113904	1.94346	0.888337	0.866102	0.770924	0.944679	0.996424	0	0	0	0	0	67.2	43.1	45.5	212.1	123.6	194.5	High	High	High	High	High	High	1
FALSE	High	Master Protein	P22748	Carbonic anhydrase 4	0	46.119	40	11	28	11	312	35	7.83	40.76	11	0	0.329	0.489	0.216	1.7	0.817	1	0.294001	-1.76611	0.0419335	1.37744	0.586658	0.8252	0.609622	0.179648	0.924618	0	103.69	3.85	34.54	37.69	3.3	25.6	41.4	316	191.8	230.2	Peak Found	Peak Found	High	High	High	High	1
FALSE	High	Master Protein	P30086	Phphatidylethanolamine-binding protein 1	0	112.498	81	12	248	12	187	21	7.53	671.2	12	0	0.135	0.254	0.307	0.877	0.489	1	0.294167	-1.76529	0.026469	1.57726	0.671383	0.895425	0.866173	0.391459	0.907173	0.16	1.24	2.42	10.74	2.71	33.4	56	67.7	211.7	110.5	249.2	High	High	High	High	High	High	1
FALSE	High	Master Protein	Q16647	Prtacyclin synthase	0	39.036	27	10	16	10	500	57.1	7.31	32.9	10	0	0.01	0.999	0.01	0.994	1.469	1	0.294254	-1.76487	0.0895919	1.04773	3.89437e-17	0.972014	4.02582e-17	0.912348	0.576505		2.15		47.5	0		146.4		29.4	75.5	91.6	Not Found	High	High	Peak Found	Peak Found	Peak Found	1
FALSE	High	Master Protein	Q9HBI1	Beta-parvin	0	25.264	21	6	12	4	364	41.7	6.73	19.31	6	0	0.01	0.874	0.01	0.74	1.285	1	0.295537	-1.75859	0.0964182	1.01584	3.89437e-17	0.99937	4.02582e-17	0.184459	0.54569		0		0	0		161.5		136.8	237.5	184.9	Not Found	Peak Found	High	Peak Found	Peak Found	Peak Found	1
FALSE	High	Master Protein	P14406	Cytochrome c oxidase subunit 7A2, mitochondrial	0	14.559	57	3	36	3	83	9.4	9.76	75.62	3	0	0.286	0.294	0.281	1.151	0.761	1	0.295673	-1.75793	0.0038394	2.41574	0.825252	0.87254	0.835805	0.989783	0.948363	2.25	0.93	0.4	5.26	35.95	43.9	44.7	42.9	177.9	128.6	152.3	High	High	High	High	High	High	1
FALSE	High	Master Protein	P78356	Phphatidylinitol 5-phphate 4-kinase type-2 beta	0	54.952	30	11	50	6	416	47.3	7.33	129.11	11	5	0.215	0.138	0.406	0.773	0.792	1	0.295906	-1.75679	0.00505205	2.29653	0.593087	0.486942	0.949542	0.108441	0.92826	1.63	1.21	5.87	12.19	24.4	28.7	36.6	95.1	190.7	159.7	240	Peak Found	High	High	High	High	High	1
FALSE	High	Master Protein	P13073	Cytochrome c oxidase subunit 4 isoform 1, mitochondrial	0	56.34	49	9	164	9	169	19.6	9.51	278.24	9	0	0.262	0.2	0.247	0.961	0.427	1	0.296901	-1.75195	0.0394549	1.4039	0.840778	0.846003	0.79203	0.693354	0.825199	0.53	2.79	3.1	13.35	4.01	49.4	44.9	48.1	181.5	81.5	191.7	High	High	High	High	High	High	1
FALSE	High	Master Protein	Q9Y6I3	Epsin-1	0	71.002	31	11	60	11	576	60.3	4.83	121.25	11	0	0.342	0.28	0.21	1.447	0.354	1	0.297037	-1.75129	0.109197	0.961791	0.760083	0.727198	0.714331	0.62968	0.624072	13.58	6.96	2.86	24.81	6.3	21.5	54.3	28.1	299.7	69.7	232.4	High	High	High	High	High	High	1
FALSE	High	Master Protein	Q96J02	E3 ubiquitin-protein ligase Itchy homolog	0	28.52	13	9	17	8	903	102.7	6.3	12.34	9	0		0.226	0.262	0.684	0.78	1	0.297078	-1.75109	0.0176853	1.75239		0.244138	0.585699	0.293661	0.983711		0	0	0	34.41	22.9	31.5	36.4	53.5	245.9	217.4	Peak Found	High	High	High	High	High	1
FALSE	High	Master Protein	Q9UDY4	DnaJ homolog subfamily B member 4	0	36.439	31	8	41	7	337	37.8	8.5	79.58	8	0	0.421	0.151	0.267	1.398	0.425	1	0.297202	-1.75049	0.0869965	1.0605	0.563937	0.0659381	0.601407	0.840336	0.723706	1.1	5.91	0	35.54	0	109.8	77	60.9	136.9	85	95.4	High	High	High	High	High	High	1
FALSE	High	Master Protein	O00483	Cytochrome c oxidase subunit NDUFA4	0	14.051	47	4	37	4	81	9.4	9.38	81.23	4	0	0.146	0.283	0.224	0.8	0.396	1	0.297359	-1.74972	0.0475526	1.32283	0.445052	0.839577	0.749826	0.165827	0.771903	0.59	0.2	0.66	12.23	1.44	31.3	54.9	45.9	177.6	82.5	206.4	High	High	High	High	High	High	1
FALSE	High	Master Protein	Q15438	Cytohesin-1	0	10.951	12	3	9	3	398	46.4	5.54	13.18	3	0	0.01	0.41	0.282	0.961	0.397	1	0.29771	-1.74802	0.0724649	1.13987	3.89437e-17	0.655896	0.629467	0.846609	0.668565		3.17	8.85	13.85	0		80	54.4	258.4	56.9	235.2	Not Found	High	High	High	High	High	1
FALSE	High	Master Protein	P28331	NADH-ubiquinone oxidoreductase 75 kDa subunit, mitochondrial	0	223.051	55	32	284	32	727	79.4	6.23	724.78	32	0	0.264	0.209	0.219	0.874	0.441	1	0.29892	-1.74217	0.0335377	1.47447	0.842455	0.852404	0.73654	0.379703	0.846814	2.18	2.18	1.35	17.82	9.04	65.7	42.4	42.4	177.4	78.6	208	High	High	High	High	High	High	1
FALSE	High	Master Protein	P43003	Excitatory amino acid transporter 1	0	114.416	24	9	390	9	542	59.5	8.41	712.67	9	0	0.127	0.257	0.382	1.207	0.354	1	0.299102	-1.74129	0.0887106	1.05202	0.649566	0.89672	0.937403	0.971562	0.663703	0.74	4.09	8.61	17.09	6.99	16.6	28.7	52.1	216.1	45.8	193.9	High	High	High	High	High	High	1
FALSE	High	Master Protein	P12036	Neurofilament heavy polypeptide	0	198.554	34	29	403	26	1026	112.4	6.18	774.46	29	1	0.181	0.016	0.526	0.386	1.028	1	0.299503	-1.73936	0.0940641	1.02658	0.759188	0.10294	0.997601	4.99733e-09	0.782789	0	0	6.23	2.47	24.43	0.9	1.1	130.2	91.1	267.3	236.1	High	High	High	High	High	High	1
FALSE	High	Master Protein	O76041	Nebulette	0	25.57	7	6	17	6	1014	116.4	7.99	44.91	6	0	0.171	0.194	0.493	1.156	0.704	1	0.3	-1.73697	0.0166072	1.7797	0.0708764	0.214102	0.940192	0.999554	0.987223	0	2.05	1.99	8.55	27.42	16.5	31	147.7	167.3	153.5	217.2	Peak Found	High	High	High	High	High	1
FALSE	High	Master Protein	Q9C040	Tripartite motif-containing protein 2	0	137.26	37	21	91	19	744	81.5	6.96	216.76	21	1	0.238	0.28	0.276	0.956	0.686	1	0.30053	-1.73442	0.00340514	2.46786	0.749998	0.848844	0.832962	0.676992	0.984954	4.8	2.53	1.95	21.51	18.24	69.2	52.5	49.7	199.9	147.2	224.8	High	High	High	High	High	High	1
FALSE	High	Master Protein	Q9Y6R0	Numb-like protein	0	54.623	23	12	32	10	609	64.9	8.85	69.75	12	2	0.245	0.408	0.248	1.536	0.46	1	0.300734	-1.73344	0.0910978	1.04049	0.33802	0.779921	0.580141	0.454513	0.720536	0.47	5.72	3.56	23.71	8.4	17.5	46	15	375.2	76.5	247.8	Peak Found	High	Peak Found	High	High	High	1
FALSE	High	Master Protein	P00403	Cytochrome c oxidase subunit 2	0	46.515	45	6	131	6	227	25.5	4.82	220.5	6	0	0.262	0.28	0.218	1.016	0.5	1	0.302067	-1.72706	0.0264103	1.57823	0.840778	0.911526	0.734575	0.823277	0.917183	0.9	1.86	2.01	13.92	6.33	51.1	45.4	46.7	183.9	77.7	187.9	High	High	High	High	High	High	1
FALSE	High	Master Protein	O15394	Neural cell adhesion molecule 2	0	136.86	41	26	174	26	837	93	5.6	391.54	26	0	0.228	0.232	0.339	1.161	0.479	1	0.302652	-1.72427	0.0425509	1.37109	0.800312	0.873406	0.900289	0.999554	0.897294	3.36	3.72	8.35	16.3	10.06	22.4	49.1	64.2	237.9	90.2	192	High	High	High	High	High	High	1
FALSE	High	Master Protein	Q3YEC7	Rab-like protein 6	0	49.275	21	12	37	12	729	79.5	5.22	55.74	12	0	0.288	0.229	0.227	1.006	0.452	1	0.302685	-1.72411	0.0364936	1.43778	0.430845	0.371716	0.536418	0.842359	0.647576	0.84	0.86	0.58	26.35	7.52	33.2	38.5	27.6	287.6	80.7	267.6	High	Peak Found	Peak Found	High	High	High	1
FALSE	High	Master Protein	P22676	Calretinin	0	31.654	30	7	16	6	271	31.5	5.15	26.51	7	1	0.587	0.39	0.152	1.774	0.944	1	0.303658	-1.71948	0.0433846	1.36266	0.806787	0.712418	0.23632	0.156401	0.868765	58.19	4.69	1.27	18.76	0	54.8	105	10.8	347.9	25.8	195	Peak Found	High	Peak Found	High	Peak Found	High	1
FALSE	High	Master Protein	P51530	DNA replication ATP-dependent helicase/nuclease DNA2	0.005	3.245	2	2	4	2	1060	120.3	7.74	3.64	2	0	0.325	0.158	0.278	1.013	0.486	1	0.304522	-1.71538	0.0326138	1.4866	0.555863	0.228725	0.682311	0.84632	0.805782	0	0	0	0	0	71.5	34.8	61.1	222.8	106.8	220	Peak Found	High	High	Peak Found	Peak Found	Peak Found	1
FALSE	High	Master Protein	P31930	Cytochrome b-c1 complex subunit 1, mitochondrial	0	155.565	54	18	223	17	480	52.6	6.37	542.88	18	1	0.279	0.205	0.272	0.991	0.489	1	0.304839	-1.71388	0.0280276	1.55241	0.851744	0.849174	0.829473	0.770642	0.907173	2.81	3.46	3.62	39.45	9.48	67.4	41.7	47.4	181.7	82.8	173	High	High	High	High	High	High	1
FALSE	High	Master Protein	Q9NXA8	NAD-dependent protein deacylase sirtuin-5, mitochondrial	0	17.914	19	5	8	5	310	33.9	8.47	14.05	5	0	0.01	0.01	0.717	0.968	0.449	1	0.304923	-1.71348	0.131153	0.882221	3.89437e-17	3.89573e-17	0.966233	0.803819	0.715787			0	14.09	5.25			54.2	326.2	116.8	324.7	Not Found	Not Found	High	High	Peak Found	High	1
FALSE	High	Master Protein	P04075	Fructe-bisphphate aldolase A	0	197.485	75	21	542	18	364	39.4	8.09	1337.97	21	0	0.283	0.271	0.186	1.05	0.375	1	0.305155	-1.71239	0.0625465	1.2038	0.853198	0.90505	0.647421	0.885207	0.72034	2.78	1.54	0.55	13.76	5.76	64.4	54.5	37.8	229.2	86.9	225.9	High	High	High	High	High	High	1
FALSE	High	Master Protein	Q96S97	Myeloid-associated differentiation marker	0	39.133	21	5	50	5	322	35.3	8.15	88.99	5	0	0.01	0.553	0.502	1.071	1.419	1	0.305158	-1.71237	0.0201361	1.69602	3.89437e-17	0.881057	0.993082	0.915933	0.491064		6.18	8.3	10.95	39		16.7	94.4	101.1	242.3	140.5	High	High	High	High	High	High	1
FALSE	High	Master Protein	Q15773	Myeloid leukemia factor 2	0	25.662	44	7	18	7	248	28.1	6.9	28.45	7	0	0.353	0.01	0.37	1.115	0.283	1	0.305671	-1.70995	0.123803	0.907269	0.562184	3.89573e-17	0.835805	0.970755	0.106192	0		0	6.89	0.66	21.5		57.5	272.9	50.8	400.7	Peak Found	Not Found	Peak Found	High	High	High	1
FALSE	High	Master Protein	Q96D71	RalBP1-associated Eps domain-containing protein 1	0	12.26	3	2	10	1	796	86.6	5.69	12.65	2	1	0.01	0.429	0.324	0.917	0.576	1	0.306057	-1.70813	0.0332082	1.47875	3.89437e-17	0.686642	0.719097	0.800594	0.919138		0	0	0	0		87.6	66.1	187.2	117.5	204.1	Not Found	Not Found	Not Found	High	Not Found	High	1
FALSE	High	Master Protein	O75955	Flotillin-1	0	153.096	67	23	199	23	427	47.3	7.49	476.4	23	0	0.301	0.348	0.325	1.687	0.488	1	0.306772	-1.70476	0.102423	0.989602	0.86238	0.954858	0.888638	0.166743	0.905813	2.7	3.73	3	16.69	6.61	38.3	50.7	52.7	252.1	64.3	151.8	High	High	High	High	High	High	1
FALSE	High	Master Protein	Q9GZM8	Nuclear distribution protein nudE-like 1	0	20.373	17	5	11	3	345	38.4	5.24	24.28	5	2	0.376	0.435	0.01	1.336	0.336	1	0.30726	-1.70247	0.128256	0.891923	0.449763	0.76142	4.02582e-17	0.8715	0.358375	9.63	3.32		7.24	1.53	40.3	59.9		210.5	44.7	223.9	Peak Found	Peak Found	Peak Found	High	Peak Found	High	1
FALSE	High	Master Protein	P31150	Rab GDP dissociation inhibitor alpha	0	261.585	79	31	436	23	447	50.6	5.14	931.88	31	8	0.232	0.377	0.282	1.18	0.705	1	0.308839	-1.69507	0.010114	1.99508	0.821291	0.970915	0.838035	0.989783	0.97626	2.35	5.51	3.5	19.02	14.76	56.4	74.9	52.2	228.1	135	193	High	High	High	High	High	High	1
FALSE	High	Master Protein	P14927	Cytochrome b-c1 complex subunit 7	0	42.751	59	10	76	10	111	13.5	8.78	173.02	10	0	0.302	0.179	0.25	0.969	0.394	1	0.309353	-1.69268	0.0531622	1.2744	0.853198	0.794865	0.798085	0.716687	0.768605	1.47	0.33	1.73	5.31	4.34	61.1	35	65.1	173	70.2	173.6	High	High	High	High	High	High	1
FALSE	High	Master Protein	Q96B45	BLOC-1-related complex subunit 7	0	10.656	25	2	6	2	106	11.7	6.79	6.6	2	0	0.01	0.404	0.426	1.141	0.573	1	0.309506	-1.69196	0.0455374	1.34163	3.89437e-17	0.611538	0.856271	0.992076	0.918388		0	0	28.85	0		42	64.1	285.1	86.2	254.1	Not Found	High	High	High	Peak Found	High	1
FALSE	High	Master Protein	Q86YR5	G-protein-signaling modulator 1	0	15.86	10	5	8	5	675	74.5	6.54	9.76	5	0	0.01	0.82	0.01	1.259	0.452	1	0.309849	-1.69036	0.158101	0.801065	3.89437e-17	0.972432	4.02582e-17	0.961028	0.757292		13.74		0	0		134.9		141.2	50.7	170.4	Peak Found	Peak Found	Peak Found	High	Peak Found	Peak Found	1
FALSE	High	Master Protein	Q9BQ67	Glutamate-rich WD repeat-containing protein 1	0	16.075	16	4	10	4	446	49.4	4.92	20.89	4	0	0.779	0.01	0.01	1.392	0.183	1	0.310291	-1.68831	0.24859	0.604516	0.881546	3.89573e-17	4.02582e-17	0.843988	0.0678988	0			0	0	161			238.2	31.3	171.1	High	High	Not Found	Peak Found	Peak Found	Peak Found	1
FALSE	High	Master Protein	Q9NZ45	CDGSH iron-sulfur domain-containing protein 1	0	51.667	44	5	69	5	108	12.2	9.09	131.02	5	0	0.479	0.137	0.26	1.364	0.459	1	0.310308	-1.68823	0.0822842	1.08468	0.937961	0.753629	0.814468	0.779051	0.871077	5.45	0.52	1.49	32.43	11.45	97.6	25.2	51.4	260.4	97	211.3	High	High	High	High	High	High	1
FALSE	High	Master Protein	Q92599	Septin-8	0	215.972	57	25	283	21	483	55.7	6.28	598.04	25	6	0.201	0.219	0.495	0.838	1.11	1	0.31038	-1.68789	0.00539874	2.26771	0.790948	0.862184	0.9954	0.262432	0.719386	2.29	1.95	8.42	11.85	26.31	30.6	37.6	88.7	152.9	187.5	176.1	High	High	High	High	High	High	1
FALSE	High	Master Protein	Q07002	Cyclin-dependent kinase 18	0	35.802	28	10	29	8	474	54.4	8.66	30.05	10	1	0.633	0.01	0.424	1.239	1.185	1	0.311624	-1.68212	0.0162476	1.78921	0.760915	3.89573e-17	0.861735	0.967239	0.793148	41.86		0	29.77	30.45	70		87.1	232.4	133.4	106.5	Peak Found	Not Found	High	High	High	High	1
FALSE	High	Master Protein	O95299	NADH dehydrogenase [ubiquinone] 1 alpha subcomplex subunit 10, mitochondrial	0	58.061	32	11	70	11	355	40.7	8.48	190.05	11	0	0.274	0.205	0.248	0.866	0.466	1	0.31175	-1.68154	0.0296694	1.52769	0.801508	0.747558	0.792726	0.34665	0.881362	3.6	1.81	5.29	9.67	9.14	66.8	34.2	60	154.9	104.1	190.7	High	High	High	High	High	High	1
FALSE	High	Master Protein	Q9UPW8	Protein unc-13 homolog A	0	30.307	6	9	14	9	1703	192.9	5.35	24.22	9	0	0.713	0.259	0.01	1.339	0.808	1	0.312043	-1.68018	0.048832	1.3113	0.88353	0.42921	4.02582e-17	0.843358	0.961906	48.55	24.69		9.5	25.04	44.9	41.8		299.7	65.6	232.2	Peak Found	Peak Found	Peak Found	High	Peak Found	High	1
FALSE	High	Master Protein	Q04721	Neurogenic locus notch homolog protein 2	0	8.071	2	3	5	2	2471	265.2	5.14	2.14	3	0	0.01	0.01	0.453		0.01	1	0.312211	-1.67941	0.464333	0.33317	3.89437e-17	3.89573e-17	0.892795		5.56369e-17			0					191.3	97.2		224.1	Not Found	Not Found	High	High	Not Found	Peak Found	1
FALSE	High	Master Protein	Q92769	Histone deacetylase 2	0	18.672	9	3	20	1	488	55.3	5.91	49.93	3	0	2.902	3.107	0.82	20.856	0.01	1	0.312311	-1.67894	0.503657	0.297865	0.540164	0.277922	0.938194	7.03075e-17	5.56369e-17	0	0	0	0		57.9	62	16.4	416.3		20	Peak Found	High	High	High	High	Peak Found	1
FALSE	High	Master Protein	P56211	cAMP-regulated phphoprotein 19	0	24.275	33	4	17	3	112	12.3	9.09	24.75	4	0	0.01	0.691	0.01	1.067	0.209	1	0.31239	-1.67858	0.217729	0.662084	3.89437e-17	0.955118	4.02582e-17	0.94079	0.0412264		0		16.26	0		44.4		363.6	53	318.2	Peak Found	Peak Found	Not Found	High	High	High	1
FALSE	High	Master Protein	Q9UMF0	Intercellular adhesion molecule 5	0	81.322	26	17	49	17	924	97.1	5.95	126.03	17	0	0.576	0.266	0.172	1.948	0.295	1	0.312673	-1.67727	0.20716	0.683694	0.894287	0.687447	0.604658	0.0219989	0.420972	0	1.62	1.08	21.2	4.28	9.6	19.2	19.8	409.7	51.9	239.1	Peak Found	Peak Found	Peak Found	High	High	High	1
FALSE	High	Master Protein	Q9H8L6	Multimerin-2	0	41.475	15	10	21	10	949	104.3	5.86	37.6	10	0	0.84	0.1	0.341	1.03	2.064	1	0.312897	-1.67624	0.0852224	1.06945	0.937961	0.0975324	0.82217	0.846609	0.142055	0	0	0	81.89	0	9.8	41.3	43.1	137.8	246.1	124.2	Peak Found	High	Peak Found	Peak Found	High	Peak Found	1
FALSE	High	Master Protein	Q5T0D9	Tumor protein p63-regulated gene 1-like protein	0	60.91	60	10	25	10	272	30.2	7.34	84.74	10	0	0.01	0.184	0.586	1.142	0.349	1	0.313127	-1.67518	0.127996	0.892803	3.89437e-17	0.313663	0.999889	0.982082	0.438359		0	0	26.04	3.38		4.3	13.8	421.7	66.2	346.4	Not Found	Peak Found	Peak Found	High	High	High	1
FALSE	High	Master Protein	Q01064	Calcium/calmodulin-dependent 3',5'-cyclic nucleotide phphodiesterase 1B	0	27.444	17	8	16	7	536	61.3	5.52	21.99	8	1	0.59	0.01	0.197	1.043	0.501	1	0.313286	-1.67445	0.0753339	1.12301	0.811809	3.89573e-17	0.426508	0.899794	0.771903	8		1.16	6.42	7.64	45.7		34.4	284.8	112.6	287.9	Peak Found	Not Found	Peak Found	High	High	High	1
FALSE	High	Master Protein	Q02246	Contactin-2	0	90.664	26	20	71	20	1040	113.3	7.96	151.41	20	0	0.181	0.276	0.343	0.654	0.895	1	0.313849	-1.67186	0.00663589	2.1781	0.498526	0.688069	0.902627	0.00725919	0.8792	2.74	1.19	3.88	7.04	17.82	14.4	14.6	67.3	175.9	249.2	265.1	Peak Found	Peak Found	High	High	High	High	1
FALSE	High	Master Protein	Q9UN36	Protein NDRG2	0	77.131	51	11	91	10	371	40.8	5.21	217.8	11	1	0.096	0.278	0.291	0.773	0.339	1	0.314867	-1.66718	0.0771647	1.11258	0.246257	0.809732	0.850926	0.108557	0.600998	0.26	7.06	2.75	27.94	8.07	9.6	56.1	69.3	178.8	62.9	215.5	High	High	High	High	High	High	1
FALSE	High	Master Protein	O60262	Guanine nucleotide-binding protein G(I)/G(S)/G(O) subunit gamma-7	0	39.822	57	4	44	4	68	7.5	8.51	102.8	4	0	0.097	0.143	0.539	0.598	0.874	1	0.315129	-1.66598	0.0372676	1.42867	0.462601	0.71717	0.993802	0.00121122	0.894399	0.53	0.53	7.34	9.71	48.58	15.5	23.3	114.5	119.3	209.7	188.8	High	High	High	High	High	High	1
FALSE	High	Master Protein	P02042	Hemoglobin subunit delta	0	120.177	87	13	2058	7	147	16	8.05	3220.59	13	0	0.296	0.659	0.375	0.465	2.741	1	0.316215	-1.66102	0.240365	0.619128	0.833837	0.971236	0.930915	2.55604e-06	0.0415548	4.53	27.29	4.75	3.37	21.79	42.9	76.4	59.8	48.6	273	97.7	High	High	High	High	High	High	1
FALSE	High	Master Protein	Q9Y2D4	Exocyst complex component 6B	0	20.979	8	4	16	4	811	94.1	6.46	30.05	4	0	0.01	0.01	0.676	1.191	0.01	1	0.31622	-1.661	0.306269	0.513897	3.89437e-17	3.89573e-17	0.998699	0.982082	5.56369e-17			0	0				128.3	297.1		189.9	High	High	High	High	High	High	1
FALSE	High	Master Protein	Q8NAV1	Pre-mRNA-splicing factor 38A	0	20.576	18	5	13	5	312	37.5	9.96	27.26	5	0	0.172	0.624	0.237	1.831	0.43	1	0.316774	-1.65847	0.15962	0.796914	0.0766831	0.904832	0.533616	0.128776	0.654678	0	0	0	0	0	56.5	64.3	22.3	172.5	40.6	94.2	High	Peak Found	Peak Found	Peak Found	Peak Found	Peak Found	1
FALSE	High	Master Protein	O94910	Adhesion G protein-coupled receptor L1	0	35.362	9	9	15	9	1474	162.6	6.6	31.35	9	0	0.579	0.456	0.224	2.631	0.34	1	0.317049	-1.65722	0.259603	0.585691	0.771438	0.715768	0.463999	0.00606102	0.460471	30.45	0	2.01	48.86	0.12	91	14.3	40.1	269.6	96.4	276.8	Peak Found	Peak Found	Peak Found	High	High	High	1
FALSE	High	Master Protein	Q9P121	Neurotrimin	0	42.332	31	8	51	6	344	37.9	7.81	139.38	8	0	0.228	0.263	0.368	1.261	0.447	1	0.317208	-1.6565	0.0646769	1.18925	0.442022	0.575986	0.923439	0.931819	0.79526	2.07	2.58	7.27	2.68	2.74	20.9	31.1	116.1	260.4	85.2	233.2	High	High	High	High	High	High	1
FALSE	High	Master Protein	Q8N608	Inactive dipeptidyl peptidase 10	0	88.176	33	23	60	21	796	90.8	6.57	124.47	23	0	0.34	0.142	0.344	1.195	0.407	1	0.317448	-1.65541	0.0739535	1.13104	0.654855	0.20148	0.875029	0.982447	0.686416	10.32	3.24	18.22	26.08	6.01	34.2	9.4	12.2	372.8	77.1	319.2	High	Peak Found	High	High	High	High	1
FALSE	High	Master Protein	Q5SWX8	Protein odr-4 homolog	0	17.52	11	4	12	4	454	51.1	5.92	16.32	4	0	0.732	0.01	0.01	0.754	0.612	1	0.317836	-1.65365	0.113187	0.946205	0.821291	3.89573e-17	4.02582e-17	0.66651	0.938612	0			0	0	190.3			101.9	82.7	135	High	High	High	Peak Found	High	Peak Found	1
FALSE	High	Master Protein	P52306	Rap1 GTPase-GDP dissociation stimulator 1	0	98.071	46	21	96	21	607	66.3	5.31	211.22	21	0	0.266	0.276	0.304	0.906	0.753	1	0.318165	-1.65215	0.00115421	2.93771	0.681717	0.809058	0.863403	0.517627	0.951041	4.37	3.6	2.65	23.79	11.36	29.9	47.1	69.2	179.6	159.4	215.2	High	High	High	High	High	High	1
FALSE	High	Master Protein	Q9BY67	Cell adhesion molecule 1	0	38.919	29	8	28	8	442	48.5	5.07	70.68	8	0	0.146	0.407	0.224	1.211	0.231	1	0.318182	-1.65208	0.145587	0.836878	0.131802	0.766539	0.536418	0.982082	0.0554405	0	3.44	1.29	22.3	6.39	33.1	101.8	40.6	274.8	22.6	231	High	High	High	High	High	High	1
FALSE	High	Master Protein	Q9H9H5	MAP6 domain-containing protein 1	0	40.001	64	9	24	9	199	21	10.07	53.2	9	0	0.417	0.284	0.165	0.995	0.725	1	0.318382	-1.65117	0.00605016	2.21823	0.677335	0.575986	0.290264	0.81646	0.985224	15.24	0.28	1.1	9.05	13.81	35.7	21.1	12.4	230.2	177.1	230.5	Peak Found	Peak Found	High	High	High	High	1
FALSE	High	Master Protein	Q9NQE9	Histidine triad nucleotide-binding protein 3	0	41.884	46	7	37	7	182	20.3	6.6	72.22	7	0	0.323	0.188	0.352	0.824	0.881	1	0.319039	-1.6482	0.00105969	2.97482	0.560665	0.327834	0.835448	0.30558	0.909648	0.56	0.14	3.58	16.26	13.08	67.6	31.7	68.4	163.2	188.9	185.8	High	High	High	High	High	High	1
FALSE	High	Master Protein	O15066	Kinesin-like protein KIF3B	0	9.652	4	3	7	3	747	85.1	7.69	4.43	3	0	0.01	0.953	0.01	0.01	2.038	1	0.319226	-1.64735	0.356726	0.447666	3.89437e-17	0.966199	4.02582e-17	7.03075e-17	0.223442		0			0		122.6			262.2	128.7	Peak Found	Peak Found	Peak Found	Peak Found	High	High	1
FALSE	High	Master Protein	Q9P0J1	[Pyruvate dehydrogenase [acetyl-transferring]]-phphatase 1, mitochondrial	0	35.915	22	9	23	9	537	61	6.67	19.87	9	0	0.501	0.235	0.097	1.1	0.507	1	0.319524	-1.646	0.0535967	1.27086	0.666966	0.276724	0.0501708	0.965705	0.843825	0	0	0	0	14.19	95	30.6	21.8	72.9	75.7	155	High	High	High	High	High	High	1
FALSE	High	Master Protein	Q9NZM3	Intersectin-2	0	18.977	4	6	16	2	1697	193.3	8.12	20.85	6	0	0.01	1.81	0.01	3.909	0.817	1	0.319595	-1.64568	0.328342	0.483673	3.89437e-17	0.600945	4.02582e-17	0.00781578	0.974404		0		0	0		150		323.9	67.7	82.9	Not Found	High	Not Found	High	Peak Found	High	1
FALSE	High	Master Protein	Q96EY8	Corrinoid adenyltransferase	0	20.751	20	4	18	4	250	27.4	8.6	35.33	4	0	0.398	0.01	0.337	1.134	0.195	1	0.31988	-1.6444	0.171129	0.766677	0.511049	3.89573e-17	0.788191	0.985188	0.0239153	17.01		8.17	42.11	0	55.3		64.7	262.9	9.2	269.6	High	Not Found	High	High	High	High	1
FALSE	High	Master Protein	Q9HCP6	Protein-cysteine N-palmitoyltransferase HHAT-like protein	0	8.719	7	2	4	2	504	56.7	7.12	3.35	2	0	0.01	0.01	0.756	0.801	0.624	1	0.32	-1.64386	0.112765	0.947826	3.89437e-17	3.89573e-17	0.969816	0.718785	0.948185			0	0	0			213.8	226.7	176.5	283	Not Found	Not Found	Peak Found	High	Peak Found	High	1
FALSE	High	Master Protein	Q9H0X4	Protein FAM234A	0	9.203	4	2	7	2	552	59.6	6.28	16.7	2	0	0.01	0.602	0.053	0.78	0.298	1	0.320019	-1.64377	0.16971	0.770293	3.89437e-17	0.884552	0.00914645	0.151444	0.244131		0	0	0	0		119.1	14.5	148.6	58.4	190.6	Not Found	High	High	Peak Found	Peak Found	Peak Found	1
FALSE	High	Master Protein	Q9H244	P2Y purinoceptor 12	0	11.325	11	3	11	3	342	39.4	9.52	18.62	3	0	0.191	0.669	0.34	1.361	1.382	1	0.320598	-1.64116	0.0107325	1.9693	0.0299942	0.892516	0.691302	0.909586	0.666515	0	0	0	0	0	21.9	76.6	38.9	155.7	239.4	114.4	Peak Found	High	Peak Found	High	High	High	1
FALSE	High	Master Protein	O00429	Dynamin-1-like protein	0	171.65	59	31	130	31	736	81.8	6.81	265.98	31	0	0.331	0.278	0.212	1.173	0.385	1	0.320954	-1.63956	0.0746146	1.12718	0.851041	0.871774	0.720317	0.995115	0.747712	8.58	3.59	3.4	18.44	7.3	58.5	68.5	30.2	256.1	82.7	200.1	High	High	High	High	High	High	1
FALSE	High	Master Protein	P84243	Histone H3.3	0	35.127	54	8	339	1	136	15.3	11.27	387.77	8	0	1.766	0.285	0.397	3.726	2.893	1	0.321302	-1.638	0.139529	0.855336	0.91485	0.630471	0.884476	1.48787e-09	0.0378131	0	0	0	0	0	102.7	16.6	23.1	216.8	168.3	58.2	High	Peak Found	High	High	Peak Found	High	1
FALSE	High	Master Protein	Q9H479	Fructamine-3-kinase	0	35.247	28	6	25	6	309	35.1	7.55	51.28	6	0	0.272	0.267	0.344	0.836	0.907	1	0.32191	-1.63527	0.000319216	3.49592	0.385608	0.494108	0.794518	0.374679	0.884864	0	2.27	3.31	14.71	18.74	28.3	40.9	51.7	177.8	217.9	208.9	Peak Found	High	High	High	High	High	1
FALSE	High	Master Protein	P20336	Ras-related protein Rab-3A	0	63.062	55	10	113	3	220	25	5.03	228.68	10	1	0.087	0.654	0.034	1.245	0.159	1	0.322379	-1.63317	0.230327	0.637655	0.31368	0.999837	0.0208738	0.942153	0.0518406	0	29.99	0.09	5.19	0.4	6.5	34.7	6.8	372.4	45.6	294.7	Peak Found	Peak Found	Peak Found	High	High	High	1
FALSE	High	Master Protein	Q9H1P3	Oxysterol-binding protein-related protein 2	0	11.508	8	2	6	2	480	55.2	6.35	15.28	2	0	0.01	0.535	0.01	0.707	0.01	1	0.323238	-1.62933	0.320453	0.494236	3.89437e-17	0.747558	4.02582e-17	0.577798	5.56369e-17		0		0			171.6		226.9		320.7	Not Found	High	Not Found	High	Not Found	High	1
FALSE	High	Master Protein	P10606	Cytochrome c oxidase subunit 5B, mitochondrial	0	47.368	67	9	98	9	129	13.7	8.81	156.6	9	0	0.265	0.223	0.232	0.845	0.382	1	0.323305	-1.62903	0.0541178	1.26666	0.843014	0.867162	0.766594	0.28275	0.738775	2.86	0.74	0.42	13.58	1.73	48.4	44.7	44	179.4	77.7	210.7	High	High	High	High	High	High	1
FALSE	High	Master Protein	Q96CU9	FAD-dependent oxidoreductase domain-containing protein 1	0	12.051	10	3	4	3	486	53.8	7.78	5.46	3	0	2.165	0.01	0.01	5.743	0.01	1	0.32356	-1.6279	0.469866	0.328026	0.700916	3.89573e-17	4.02582e-17	0.000198949	5.56369e-17	0			0		155			411.2		71.6	High	Not Found	Not Found	High	Not Found	Peak Found	1
FALSE	High	Master Protein	Q96BR5	Cytochrome c oxidase assembly factor 7	0	6.213	8	2	6	2	231	25.7	6.02	4.31	2	0	0.713	0.01	0.01	1.255	0.01	1	0.32362	-1.62763	0.316247	0.499973	0.806464	3.89573e-17	4.02582e-17	0.962783	5.56369e-17	0			30.41		80.5			258.6		205.9	High	Not Found	Not Found	Peak Found	High	High	1
FALSE	High	Master Protein	Q9NRY5	Protein FAM114A2	0	13.094	11	3	7	3	505	55.4	4.88	13.9	3	0	1.096	0.01	0.01	1.296		1	0.324042	-1.62575	0.204501	0.689304	0.987219	3.89573e-17	4.02582e-17	0.940872		11.42			55.53		103.1			140	73	91.7	High	Not Found	Not Found	High	Peak Found	High	1
FALSE	High	Master Protein	Q96NN9	Apoptis-inducing factor 3	0.002	3.941	2	1	1	1	605	66.7	9.07	1.67	1	0	0.362	0.712	0.01	1.644	0.698	1	0.324357	-1.62435	0.0944423	1.02483	0.295629	0.919007	4.02582e-17	0.575281	0.985224	0	0		0	0	54.4	106.9		246.9	104.9	150.2	Peak Found	Peak Found	Not Found	High	Peak Found	Peak Found	1
FALSE	High	Master Protein	P49441	Initol polyphphate 1-phphatase	0	19.585	17	4	12	4	399	44	5.26	17.31	4	0	0.431	0.058	0.212	0.901	0.26	1	0.324387	-1.62421	0.130015	0.886007	0.406019	0.00034884	0.328941	0.800594	0.249749	0	0	0	31.78	6.83	62.8	8.4	30.8	238.1	68.1	243.3	High	Peak Found	High	High	High	High	1
FALSE	High	Master Protein	Q96DB2	Histone deacetylase 11	0	46.842	38	10	25	10	347	39.2	7.65	56.23	10	0	0.211	0.203	0.547	0.505	1.457	1	0.324443	-1.62396	0.0883109	1.05399	0.217337	0.40582	0.981519	0.000277697	0.422784	0	1.81	20.43	7.3	44.8	9.2	36.3	74.4	130.1	282.4	218.6	Peak Found	Peak Found	High	High	High	High	1
FALSE	High	Master Protein	P23677	Initol-trisphphate 3-kinase A	0	32.961	25	8	14	7	461	51	7.65	29.36	8	0	0.736	0.01	0.01	1.316	0.01	1	0.325021	-1.62139	0.320489	0.494187	0.847738	3.89573e-17	4.02582e-17	0.903909	5.56369e-17	0			1.66		142.3			388.6		369.1	Peak Found	Not Found	Not Found	High	Not Found	High	1
FALSE	High	Master Protein	Q9H8M1	Coenzyme Q-binding protein COQ10 homolog B, mitochondrial	0	14.06	19	4	7	4	238	27.1	9.6	10.45	4	0	0.778	0.01	0.01	1.073	0.377	1	0.325714	-1.61832	0.178699	0.747878	0.880249	3.89573e-17	4.02582e-17	0.961028	0.610855	0			8.3	0	126.2			224.8	61.1	246.9	Peak Found	Not Found	Not Found	High	Peak Found	High	1
FALSE	High	Master Protein	Q7Z6G3	N-terminal EF-hand calcium-binding protein 2	0	35.53	32	9	18	9	386	43.2	5.5	41.27	9	0	0.713		0.01	1.852	0.476	1	0.325871	-1.61763	0.287795	0.540917	0.854561		4.02582e-17	0.127803	0.785456	72.4			17.75	3.28	72.3	15.6		330	53.1	178.1	Peak Found	Peak Found	Peak Found	High	High	High	1
FALSE	High	Master Protein	Q16798	NADP-dependent malic enzyme, mitochondrial	0	126.422	53	20	105	19	604	67	7.97	204.66	20	0	0.522	0.258	0.176	1.556	0.377	1	0.325946	-1.61729	0.137952	0.860272	0.871632	0.659772	0.61649	0.383775	0.696681	14.04	4.99	1.32	34.99	6.04	97.1	23.1	16.3	351.2	73.9	198.5	High	High	High	High	High	High	1
FALSE	High	Master Protein	Q14254	Flotillin-2	0	119.621	51	20	146	20	428	47	5.25	385.08	20	0	0.316	0.375	0.385	1.803	0.498	1	0.325962	-1.61723	0.123184	0.909444	0.842455	0.940266	0.937806	0.0712544	0.914956	2.78	6.79	5.37	16.14	4.16	40.9	46.2	44	251.9	71.3	148.5	High	High	High	High	High	High	1
FALSE	High	Master Protein	P42025	Beta-centractin	0	80.95	54	14	81	6	376	42.3	6.4	171.03	14	0	0.281	0.383	0.258	1.027	0.8	1	0.326141	-1.61643	0.00144641	2.83971	0.526994	0.734202	0.687629	0.846609	0.951041	2.79	9.8	0.79	29.63	3.7	54.2	32.5	35.7	226.3	114.4	218.8	High	High	High	High	High	High	1
FALSE	High	Master Protein	Q6UWR7	Ectonucleotide pyrophphatase/phphodiesterase family member 6	0	84.282	41	14	84	14	440	50.2	7.99	162.32	14	0	0.339	0.191	0.936	0.708	2.786	1	0.326213	-1.61612	0.216397	0.664749	0.651328	0.346834	0.838035	0.0404333	0.0383862	15.44	2.27	21.09	21.45	15.81	18.9	18.7	76.6	52.7	288.4	71.8	Peak Found	High	High	High	High	High	1
FALSE	High	Master Protein	P47985	Cytochrome b-c1 complex subunit Rieske, mitochondrial	0	82.366	50	11	109	2	274	29.6	8.32	288.11	11	9	0.346	0.178	0.274	1.028	0.417	1	0.32638	-1.61537	0.0553578	1.25682	0.888438	0.818291	0.831261	0.843358	0.806224	2.67	1.02	2.78	13.39	10.7	62.8	30.8	55.1	191.4	63.7	190	High	High	High	High	High	High	1
FALSE	High	Master Protein	Q9NWS8	Required for meiotic nuclear division protein 1 homolog	0	11.674	10	4	10	4	449	51.6	8.69	8.95	4	0	0.614	0.209	0.616	1.554	1.853	1	0.326526	-1.61473	0.0253194	1.59655	0.72263	0.0957136	0.979514	0.743441	0.343478	0	0	0	29.91	0	48.6	16.5	48.7	256.2	146.6	162.5	High	Peak Found	Peak Found	High	High	High	1
FALSE	High	Master Protein	O14594	Neurocan core protein	0	157.548	29	27	221	26	1321	143	5.38	563.64	27	0	0.814	0.051	0.079	1.365	0.523	1	0.32687	-1.61321	0.136949	0.86344	0.991796	0.418386	0.188608	0.778506	0.925881	20.25	0.05	0.52	31.93	11.94	130.2	8	13.2	237.8	79.6	163.1	High	High	High	High	High	High	1
FALSE	High	Master Protein	P42262	Glutamate receptor 2	0	107.896	31	24	59	21	883	98.8	7.58	121.48	24	2	0.309	0.431	0.111	1.261	0.339	1	0.327308	-1.61128	0.114564	0.940953	0.726922	0.859654	0.349766	0.928636	0.580445	5.62	8.61	1.14	29.23	4.43	33.9	28.4	7.2	326.9	42.2	269.2	Peak Found	Peak Found	Peak Found	High	High	High	1
FALSE	High	Master Protein	O15270	Serine palmitoyltransferase 2	0	17.258	13	5	7	5	562	62.9	7.78	6.31	5	0	0.653	0.01	0.01	1.04	0.01	1	0.328293	-1.60695	0.314369	0.50256	0.764065	3.89573e-17	4.02582e-17	0.964984	5.56369e-17	0			0		146.5			233.3		224.4	Peak Found	Not Found	High	Peak Found	High	Peak Found	1
FALSE	High	Master Protein	O00519	Fatty-acid amide hydrolase 1	0	18.508	12	5	12	5	579	63	7.66	20.71	5	0	0.01	0.01	1.047	1.157	1.089	1	0.328712	-1.6051	0.105626	0.97623	3.89437e-17	3.89573e-17	0.832353	0.999554	0.852835			8.88	8.51	38.54			180.1	282.8	199.3	198.1	Not Found	Not Found	High	High	High	High	1
FALSE	High	Master Protein	Q9NXU5	ADP-ribylation factor-like protein 15	0	16.73	30	5	16	5	204	22.9	5.63	15.81	5	0	0.464	0.259	0.203	1.268	0.547	1	0.328952	-1.60405	0.0488016	1.31157	0.628475	0.340405	0.389293	0.944971	0.895298	2.53	0	0	5.02	5.09	94.3	42.7	38	215.4	92.5	146.8	High	High	Peak Found	High	High	High	1
FALSE	High	Master Protein	Q9NZG7	Ninjurin-2	0	9.765	23	3	10	3	142	15.7	9.52	25.62	3	0	0.01	0.01	0.887	0.233	1.521	1	0.329339	-1.60235	0.264439	0.577675	3.89437e-17	3.89573e-17	0.87482	6.85428e-12	0.32783			10.45	0	0.47			166.5	31.4	294.1	193.7	Not Found	Not Found	High	High	High	High	1
FALSE	High	Master Protein	Q14168	MAGUK p55 subfamily member 2	0	66.794	38	17	67	16	576	64.5	6.77	124.49	17	1	0.313	0.209	0.4	1.059	0.737	1	0.329757	-1.60053	0.00528719	2.27677	0.602957	0.364683	0.908666	0.892269	0.98563	1.47	0.87	3.23	10.14	16.14	41.4	26.8	63.5	292.2	135.5	220.8	High	High	High	High	High	High	1
FALSE	High	Master Protein	Q92558	Wiskott-Aldrich syndrome protein family member 1	0	46.846	28	11	29	11	559	61.6	6.46	71.5	11	0	0.751	0.01	0.105	1.24	0.385	1	0.329905	-1.59988	0.164434	0.784007	0.900309	3.89573e-17	0.11129	0.959815	0.565377	8.08		0.14	10.81	6.26	6.9		5.3	422.2	105.9	331.4	Peak Found	Not Found	High	High	High	High	1
FALSE	High	Master Protein	Q8N9N7	Leucine-rich repeat-containing protein 57	0	16.005	20	4	18	4	239	26.7	8.43	29.33	4	0	0.298	0.318	0.36	1.228	0.725	1	0.330511	-1.59723	0.0108515	1.96451	0.288676	0.576175	0.814576	0.966778	0.999755	2.65	1.32	1.23	19.78	21.99	43.7	101	50.5	210.2	131	176.9	High	High	High	High	High	High	1
FALSE	High	Master Protein	Q14847	LIM and SH3 domain protein 1	0	60.583	49	12	69	12	261	29.7	7.05	177.82	12	0	0.219	0.36	0.26	1.189	0.348	1	0.330706	-1.59638	0.0934402	1.02947	0.59979	0.853361	0.814967	0.985037	0.62524	0.8	4.05	2.36	16.82	3.7	33.4	37.4	14	174.1	38.1	124.1	High	High	High	High	High	High	1
FALSE	High	Master Protein	O43676	NADH dehydrogenase [ubiquinone] 1 beta subcomplex subunit 3	0	10.427	29	3	25	3	98	11.4	9.2	55.87	3	0	0.294	0.221	0.241	0.883	0.402	1	0.330853	-1.59574	0.0505438	1.29633	0.57928	0.383785	0.690298	0.455446	0.654844	0.15	2.21	3.51	15.94	6.72	60.1	35.2	52	155.1	84.1	216.4	High	High	High	High	High	High	1
FALSE	High	Master Protein	P31946	14-3-3 protein beta/alpha	0	104.138	68	15	475	9	246	28.1	4.83	922.89	15	0	0.235	0.379	0.178	0.92	0.466	1	0.331936	-1.59102	0.039673	1.40151	0.822787	0.970932	0.628228	0.551305	0.880573	0.99	2.22	0.5	14.21	3.81	45.5	74.2	34.8	184.2	100.8	206.4	High	High	High	High	High	High	1
FALSE	High	Master Protein	P37235	Hippocalcin-like protein 1	0	46.835	58	10	101	4	193	22.3	5.35	204.6	10	0	0.211	0.312	0.354	1.086	0.556	1	0.331945	-1.59098	0.0256153	1.5915	0.299754	0.6724	0.835448	0.935709	0.909648	0.62	0.2	1.52	19.84	9.7	28.2	55.2	62.5	265.4	99.7	196.6	High	High	High	High	High	High	1
FALSE	High	Master Protein	Q9UJ14	Glutathione hydrolase 7	0	48.769	23	11	31	11	662	70.4	5.1	66.13	11	0	0.638	0.25	0.01	1.422	0.283	1	0.331978	-1.59084	0.18764	0.726674	0.832925	0.364474	4.02582e-17	0.753204	0.137477	3.04	0		29.89	0.49	89.7	71.8		297.9	43.1	222	High	Peak Found	Not Found	High	High	High	1
FALSE	High	Master Protein	P35813	Protein phphatase 1A	0	29.235	26	8	20	6	382	42.4	5.36	42.05	8	1	0.01	0.589	0.234	0.989	0.515	1	0.332668	-1.58785	0.0745496	1.12755	3.89437e-17	0.873641	0.50347	0.851737	0.859306		0	0	20.83	10.17		104.7	30.9	202.9	112.1	193.1	Peak Found	High	Peak Found	High	High	High	1
FALSE	High	Master Protein	Q00610	Clathrin heavy chain 1	0	791.266	64	94	1481	74	1675	191.5	5.69	3520.11	94	24	0.37	0.285	0.252	1.232	0.491	1	0.333089	-1.58602	0.0523794	1.28084	0.900309	0.913969	0.799516	0.958102	0.908967	5.43	3.52	2.88	25.38	7.87	70.5	55.5	60.9	196	84.8	169	High	High	High	High	High	High	1
FALSE	High	Master Protein	Q9BUE6	Iron-sulfur cluster assembly 1 homolog, mitochondrial	0	16.403	43	4	13	4	129	14.2	9.07	23.15	4	0	0.59	0.01	0.26	1.092	0.489	1	0.333204	-1.58552	0.0849245	1.07097	0.788453	3.89573e-17	0.578763	0.96547	0.844148	12.29		0	8.42	0	136.7		33.5	238.9	62.9	216	High	Not Found	Peak Found	High	High	High	1
FALSE	High	Master Protein	P11177	Pyruvate dehydrogenase E1 component subunit beta, mitochondrial	0	121.227	53	14	249	14	359	39.2	6.65	500.24	14	0	0.468	0.164	0.242	1.15	0.473	1	0.333206	-1.58551	0.0603299	1.21947	0.937177	0.80066	0.784588	0.989783	0.890476	12	0.74	1.99	32.67	4.86	93.5	24.5	47.2	219.5	81.6	193.5	High	High	High	High	High	High	1
FALSE	High	Master Protein	O95825	Quinone oxidoreductase-like protein 1	0	21.557	27	6	10	6	349	38.7	5.78	14.44	6	0	0.01		0.438	0.838	0.175	1	0.33383	-1.58281	0.305634	0.514798	3.89437e-17		0.850627	0.70709	0.0418311			0	0	0		69.2	140.1	306.1	33.3	190	Not Found	Peak Found	Peak Found	High	Peak Found	High	1
FALSE	High	Master Protein	Q14789	Golgin subfamily B member 1	0	43.115	5	12	23	12	3259	375.8	5	26.43	12	0	0.086	0.424	0.58	0.896	1.365	1	0.334253	-1.58099	0.0237293	1.62472	0.00549453	0.73416	0.9954	0.620069	0.48738	0	0	0	0	0	34	65.9	82.4	125.2	164.2	114.3	Peak Found	High	Peak Found	Peak Found	Peak Found	Peak Found	1
FALSE	High	Master Protein	P17568	NADH dehydrogenase [ubiquinone] 1 beta subcomplex subunit 7	0	28.305	51	6	31	6	137	16.4	8.92	47.11	6	0	0.301	0.204	0.181	0.504	0.548	1	0.334308	-1.58075	0.0488971	1.31072	0.523634	0.455203	0.369287	0.000189139	0.908967	0.81	1.76	1.55	1.44	3.11	51.1	48	28.9	121	159.4	220.6	High	High	High	High	High	High	1
FALSE	High	Master Protein	Q9Y2K9	Syntaxin-binding protein 5-like	0	27.167	9	7	12	7	1186	131.8	6.95	21.97	7	0	0.01	0.735	0.151	1.187	0.493	1	0.334328	-1.58066	0.121824	0.914266	3.89437e-17	0.954423	0.204162	0.987618	0.832477		0	0	31.97	0		11.9	38.2	361.4	43.2	329.9	Peak Found	Peak Found	Peak Found	High	High	High	1
FALSE	High	Master Protein	Q9H1K1	Iron-sulfur cluster assembly enzyme ISCU, mitochondrial	0	16.048	32	4	9	4	167	18	9.48	16.87	4	0	0.656	0.01		1.538	0.446	1	0.334786	-1.57869	0.256196	0.591428	0.823102	3.89573e-17		0.589218	0.751639	0.92			8.5	2.2	125.2		47.3	290.7	87.4	191.5	High	Not Found	Peak Found	High	Peak Found	High	1
FALSE	High	Master Protein	P29218	Initol monophphatase 1	0	43.987	35	8	43	8	277	30.2	5.26	96.39	8	0	0.365	0.127	0.4	0.985	0.679	1	0.334835	-1.57848	0.0119962	1.92096	0.59202	0.169003	0.907213	0.760589	0.996424	3.85	0.94	9.83	6.95	9.89	69.6	14.1	91.4	173.9	123.9	164.7	High	High	High	High	High	High	1
FALSE	High	Master Protein	Q96FW1	Ubiquitin thioesterase OTUB1	0	60.903	43	10	68	10	271	31.3	4.94	156.21	10	0	0.284	0.441	0.167	1.1	0.562	1	0.335086	-1.57739	0.032312	1.49064	0.695314	0.875324	0.561465	0.954303	0.94912	6.12	4.24	0.29	18.34	9.01	55.1	83.8	21.8	224	92.7	190.7	High	High	High	High	High	High	1
FALSE	High	Master Protein	Q6ZVM7	TOM1-like protein 2	0	71.305	40	15	47	15	507	55.5	4.79	76.71	15	0	0.331	0.251	0.301	1.101	0.532	1	0.335359	-1.57622	0.0299617	1.52343	0.60556	0.485707	0.787057	0.957979	0.899348	9.64	2.12	2.58	19.31	2.65	40.7	41.9	45.1	227	87.6	207.4	Peak Found	High	High	High	High	High	1
FALSE	High	Master Protein	Q9BXK5	Bcl-2-like protein 13	0	44.124	24	7	31	7	485	52.7	4.44	85.32	7	0	0.502	0.112	0.198	1.239	0.179	1	0.335815	-1.57426	0.192678	0.715168	0.807909	0.0910389	0.564394	0.962757	0.0202902	3.17	0.98	3.11	7.98	3.1	120.4	40.7	37	244	45.1	238.8	High	Peak Found	High	High	High	High	1
FALSE	High	Master Protein	Q9NRY4	Rho GTPase-activating protein 35	0	54.584	14	15	28	15	1499	170.4	6.64	27.04	15	0	0.01	1.031	0.01	1.012	1.114	1	0.336212	-1.57256	0.113376	0.945479	3.89437e-17	0.940266	4.02582e-17	0.881655	0.741943		12.99		26.07	60.6		100.1		247	104	185.7	Not Found	High	Not Found	High	Peak Found	High	1
FALSE	High	Master Protein	Q9UKA9	Polypyrimidine tract-binding protein 2	0	30.092	24	7	30	5	531	57.5	8.66	40.55	7	0	0.604	0.359	0.283	1.184	1.512	1	0.337121	-1.56866	0.010187	1.99195	0.791294	0.544849	0.631245	0.992076	0.491573	21.06	0	0	54.33	0	153.8	78.9	21.7	242.6	115.6	159.6	High	High	High	High	High	High	1
FALSE	High	Master Protein	O00764	Pyridoxal kinase	0	70.363	55	12	58	12	312	35.1	6.13	144.02	12	0	0.422	0.211	0.189	1.105	0.33	1	0.337577	-1.56671	0.101557	0.993288	0.923481	0.853965	0.656608	0.961804	0.587743	12.21	0.57	2.33	27.22	10.59	49.6	45.3	59.7	225.2	125	217.8	High	High	High	High	High	High	1
FALSE	High	Master Protein	Q9H0R4	Haloacid dehalogenase-like hydrolase domain-containing protein 2	0	32.536	37	6	31	6	259	28.5	6.24	54.74	6	0	0.25	0.366	0.309	1.164	0.566	1	0.338828	-1.56138	0.0295233	1.52984	0.206988	0.669575	0.73654	0.999554	0.890613	2.94	0.09	0.94	47.82	10.16	38.5	57.4	55	220	79.8	247.1	High	High	High	High	High	High	1
FALSE	High	Master Protein	P03915	NADH-ubiquinone oxidoreductase chain 5	0	38.176	15	6	32	6	603	67	9.03	102.76	6	0	0.322	0.188	0.181	0.677	0.362	1	0.338892	-1.5611	0.0770464	1.11325	0.518907	0.250197	0.363323	0.0490764	0.381194	0	1.45	1.44	8.35	4.44	17.4	29.4	36.2	149.7	71.9	237.9	High	High	High	High	High	High	1
FALSE	High	Master Protein	P19021	Peptidyl-glycine alpha-amidating monooxygenase	0	15.578	5	5	8	5	973	108.3	6.42	12.82	5	0	0.5	0.426	0.01	1.393	0.367	1	0.33913	-1.56009	0.144202	0.84103	0.68545	0.672102	4.02582e-17	0.82498	0.578891	7.03	0		14.89	0	96.8	21		301.1	23.5	220.4	Peak Found	Peak Found	Not Found	High	Peak Found	High	1
FALSE	High	Master Protein	Q16795	NADH dehydrogenase [ubiquinone] 1 alpha subcomplex subunit 9, mitochondrial	0	115.536	55	18	172	18	377	42.5	9.8	347.8	18	0	0.323	0.249	0.226	0.834	0.515	1	0.339719	-1.55759	0.023619	1.62674	0.875506	0.890122	0.753531	0.249118	0.919999	2.94	1.99	1.39	7.65	5.53	61.8	36.5	45.7	159	94	222.9	High	High	High	High	High	High	1
FALSE	High	Master Protein	Q9UPX8	SH3 and multiple ankyrin repeat domains protein 2	0	47.569	12	10	15	9	1470	158.7	6.9	27.21	10	0	0.42	0.372	0.01	1.344	0.01	1	0.340697	-1.55344	0.285781	0.543967	0.563888	0.616669	4.02582e-17	0.868776	5.56369e-17	0	1.59		30.06		15.9	33.5		401.2		299.4	Peak Found	Peak Found	Not Found	High	Not Found	High	1
FALSE	High	Master Protein	Q7L5D6	Golgi to ER traffic protein 4 homolog	0	12.249	13	4	9	4	327	36.5	5.41	16.78	4	0	0.714		0.01	1.125		1	0.340706	-1.5534	0.189141	0.723214	0.810536		4.02582e-17	0.993905		0			0		135.2	49.2		187.9	77.9	106.6	High	Peak Found	Not Found	High	High	High	1
FALSE	High	Master Protein	Q9C0D0	Phphatase and actin regulator 1	0	24.349	14	7	11	7	580	66.3	6.96	14.44	7	0	0.249	0.325	0.406	1.494	0.381	1	0.34087	-1.55271	0.123989	0.906616	0.178815	0.594472	0.859868	0.61092	0.536717	0	0	0	14.03	0	20.8	27.1	17.4	379.4	16.3	237.2	Peak Found	Peak Found	Peak Found	High	Peak Found	High	1
FALSE	High	Master Protein	Q53FP2	Transmembrane protein 35A	0	8.844	15	2	8	2	167	18.4	10.08	22.79	2	0	0.761	0.01	0.01	0.895	0.392	1	0.341495	-1.55006	0.183845	0.735549	0.879166	3.89573e-17	4.02582e-17	0.685197	0.626972	3.3			8.6	0	237.8			276	34	318	High	High	Not Found	High	Peak Found	High	1
FALSE	High	Master Protein	Q96AP7	Endothelial cell-selective adhesion molecule	0	14.584	15	3	5	3	390	41.2	9.32	6.98	3	0	0.01		0.592	0.761		1	0.341851	-1.54856	0.206791	0.684468	3.89437e-17		0.966801	0.67867				0	0			115.2	43.8	56.3	119.8	74	Not Found	High	Peak Found	Peak Found	Peak Found	Peak Found	1
FALSE	High	Master Protein	A6NHL2	Tubulin alpha chain-like 3	0	41.223	10	5	377	1	446	49.9	6.05	547.4	5	0	0.52	0.13	0.202	1.097	0.392	1	0.342306	-1.54664	0.0954353	1.02029	0.830067	0.152519	0.50347	0.955675	0.596223	8.07	0.68	1.99	0.93	7.62	92.1	23.1	36.3	195.7	70.5	178.5	High	High	High	High	High	High	1
FALSE	High	Master Protein	Q9Y3Q8	TSC22 domain family protein 4	0	18.077	15	5	21	3	395	41	7.21	34.96	5	2		0.239	0.395	1	0.774	1	0.342826	-1.54445	0.012688	1.89661		0.37432	0.856743	0.841509	0.978566		5.08	9.22	9.42	43.96	38	17.2	60.9	107.2	78.8	89.2	Peak Found	High	High	High	High	High	1
FALSE	High	Master Protein	O95167	NADH dehydrogenase [ubiquinone] 1 alpha subcomplex subunit 3	0	19.355	50	4	32	4	84	9.3	8.46	62.13	4	0	0.33	0.251	0.272	0.921	0.567	1	0.342846	-1.54437	0.0157252	1.8034	0.636349	0.478889	0.750325	0.560517	0.920198	1.94	1.56	3.43	14.9	7.36	53.3	36.6	45.5	150.5	83.9	207	High	High	High	High	High	High	1
FALSE	High	Master Protein	C9JLW8	Mapk-regulated corepressor-interacting protein 1	0	15.499	58	5	14	5	97	10.9	9.41	18.03	5	0	0.509	0.01		0.738	0.52	1	0.344774	-1.53628	0.152136	0.817768	0.660699	3.89573e-17		0.251536	0.871014	0			1.26	0	30.2		79.7	194.5	97.2	215.9	Peak Found	Not Found	Peak Found	High	High	High	1
FALSE	High	Master Protein	Q9BRT3	Migration and invasion enhancer 1	0.003	3.589	10	1	6	1	115	12.4	4.37	12.81	1	0	0.01	0.6	0.01	0.788	0.01	1	0.344828	-1.53605	0.336114	0.473514	3.89437e-17	0.849676	4.02582e-17	0.571164	5.56369e-17		0		0			178.4		234.3		297.4	Not Found	High	High	High	Not Found	High	1
FALSE	High	Master Protein	O75122	CLIP-associating protein 2	0	169.345	37	37	121	33	1294	141	8.4	270.45	37	4	0.365	0.323	0.289	1.153	0.68	1	0.344864	-1.5359	0.0118249	1.9272	0.795124	0.849912	0.848559	0.989783	0.984756	7.82	5.55	2.39	41.24	8.74	26.5	50.9	23.1	211	118.6	233.4	High	High	High	High	High	High	1
FALSE	High	Master Protein	P00156	Cytochrome b	0.004	3.299	2	1	9	1	380	42.7	8.05	18.52	1	0	0.348	0.208	0.259	0.922	0.439	1	0.345193	-1.53453	0.0459076	1.33812	0.409361	0.19704	0.564561	0.746424	0.728499	0	0	0	0	0	57.6	34.4	42.8	152.3	72.5	165.1	Peak Found	High	High	High	High	High	1
FALSE	High	Master Protein	Q13561	Dynactin subunit 2	0	110.801	55	18	166	18	401	44.2	5.21	372.19	18	0	0.266	0.232	0.373	0.911	0.612	1	0.345224	-1.5344	0.0115792	1.93632	0.843902	0.873641	0.929033	0.517004	0.98563	2.13	2.43	3.8	12.03	14.89	50.5	39.3	76	193.8	124.9	221.2	High	High	High	High	High	High	1
FALSE	High	Master Protein	P22695	Cytochrome b-c1 complex subunit 2, mitochondrial	0	155.166	53	15	204	15	453	48.4	8.63	554.94	15	0	0.339	0.247	0.293	1.034	0.512	1	0.345247	-1.5343	0.0312201	1.50557	0.883995	0.88829	0.852301	0.852308	0.918658	2.92	1.6	1.87	18.59	5.88	59.9	37.3	48.6	172.9	91.2	174.2	High	High	High	High	High	High	1
FALSE	High	Master Protein	O14561	Acyl carrier protein, mitochondrial	0	34.823	25	5	54	5	156	17.4	4.93	106.17	5	0	0.336	0.215	0.244	0.836	0.461	1	0.346104	-1.53072	0.0376726	1.42397	0.836791	0.76142	0.787057	0.251787	0.874001	6.87	1.46	0.14	16.59	1.61	81.4	44.3	45.2	196.2	99.8	222.2	High	High	High	High	High	High	1
FALSE	High	Master Protein	Q6IQ20	N-acyl-phphatidylethanolamine-hydrolyzing phpholipase D	0	19.915	15	5	21	5	393	45.6	6.06	21.88	5	0		0.01	0.622	0.879	0.857	1	0.346491	-1.52911	0.0851155	1.06999		3.89573e-17	0.999757	0.634695	0.92826			18.36	10.93	4.87	73.4		55.4	162.1	164.5	147.3	Peak Found	Not Found	High	High	High	High	1
FALSE	High	Master Protein	P10176	Cytochrome c oxidase subunit 8A, mitochondrial	0.007	2.721	13	1	3	1	69	7.6	10.24	1.64	1	0	0.417	0.39	0.01	0.77	0.587	1	0.346627	-1.52854	0.0445437	1.35121	0.560665	0.636476	4.02582e-17	0.356701	0.923269	0	0		0	0	73.9	69.1		136.5	104.1	177.2	High	Peak Found	Not Found	High	Peak Found	High	1
FALSE	High	Master Protein	P13591	Neural cell adhesion molecule 1	0	271.306	45	33	542	33	858	94.5	4.87	1267.82	33	0	0.468	0.189	0.302	1.164	0.601	1	0.346835	-1.52768	0.0316604	1.49948	0.937177	0.831412	0.863204	0.999554	0.983711	11.92	2.09	2.19	22.01	17.02	86.1	41.8	67.3	203	129.2	193.2	High	High	High	High	High	High	1
FALSE	High	Master Protein	Q9H4B7	Tubulin beta-1 chain	0	71.151	32	14	749	8	451	50.3	5.17	1391.22	14	0	0.276	0.222	0.218	0.739	0.319	1	0.347911	-1.52321	0.0881187	1.05493	0.781619	0.790543	0.734865	0.0566488	0.551401	5.22	6.5	2.64	0	8.45	77.9	79.6	58.2	113.7	86.8	151.9	High	High	High	Peak Found	Peak Found	High	1
FALSE	High	Master Protein	Q86Y39	NADH dehydrogenase [ubiquinone] 1 alpha subcomplex subunit 11	0	29.401	58	6	33	6	141	14.8	8.72	75.31	6	0	0.274	0.206	0.229	0.787	0.25	1	0.348061	-1.52259	0.119358	0.923149	0.415763	0.418227	0.541107	0.197563	0.0883149	0.31	1.02	3.04	11.71	4.14	49.1	39.7	43.5	181.5	59.8	231.4	High	High	High	High	High	High	1
FALSE	High	Master Protein	P23471	Receptor-type tyrine-protein phphatase zeta	0	191.692	18	34	200	34	2315	254.4	4.88	424.4	34	0	0.276	0.321	0.382	1.362	0.449	1	0.348275	-1.5217	0.0842864	1.07424	0.850303	0.941294	0.937403	0.783958	0.857635	7.98	12.8	20.18	18.04	12.72	56.8	41.4	32	213.4	91.7	162.7	High	High	High	High	High	High	1
FALSE	High	Master Protein	Q8NEY1	Neuron navigator 1	0	23.999	7	8	10	8	1877	202.3	8.07	12.11	8	0	0.601	0.01	0.227	0.642	0.762	1	0.348586	-1.52041	0.0611702	1.21346	0.70619	3.89573e-17	0.344149	0.405532	0.991513	0		0	0	0	87.8		33.2	93.7	111.3	146	Peak Found	Not Found	Peak Found	Peak Found	Peak Found	Peak Found	1
FALSE	High	Master Protein	Q52LD8	Raftlin-2	0	29.027	20	6	26	6	501	55.9	5.83	46.22	6	0	0.01	0.699	0.116	0.776	0.588	1	0.348985	-1.51876	0.104448	0.981101	3.89437e-17	0.972014	0.0916402	0.379703	0.925319		25.33	0	9.68	46.08		107.7	8.3	117.5	49.2	200.7	High	High	High	High	High	High	1
FALSE	High	Master Protein	O94760	N(G),N(G)-dimethylarginine dimethylaminohydrolase 1	0	114.412	76	17	159	16	285	31.1	5.81	359.13	17	1	0.152	0.305	0.333	0.837	0.421	1	0.349867	-1.51512	0.0541701	1.26624	0.708955	0.930862	0.896811	0.259839	0.815356	1.2	1.62	2.79	13.31	7.41	25.7	65.4	77.2	196.3	100.7	233.4	High	High	High	High	High	High	1
FALSE	High	Master Protein	Q16718	NADH dehydrogenase [ubiquinone] 1 alpha subcomplex subunit 5	0	63.695	66	7	68	7	116	13.5	5.99	193.26	7	0	0.35	0.192	0.251	0.849	0.415	1	0.350265	-1.51348	0.0538372	1.26892	0.847153	0.725875	0.799516	0.298689	0.803698	3.76	0.56	1.31	12.16	0.77	104.6	48.2	42.2	184.9	79.3	204.4	High	High	High	High	High	High	1
FALSE	High	Master Protein	P53680	AP-2 complex subunit sigma	0	25.84	38	6	28	6	142	17	6.18	43.07	6	0	0.274	0.377	0.431	1.507	0.581	1	0.350389	-1.51297	0.0695772	1.15753	0.406045	0.72167	0.929069	0.546627	0.931715	0	0	0	4.27	2.71	40.3	55.5	63.3	265.3	112.5	174.7	High	High	High	High	High	High	1
FALSE	High	Master Protein	Q9HCH3	Copine-5	0	103.434	44	21	101	13	593	65.7	5.99	198.93	21	5	0.426	0.432	0.123	1.132	0.656	1	0.351865	-1.50691	0.026129	1.58288	0.828691	0.860009	0.407882	0.97787	0.996424	6.91	17.39	0.91	35.49	18.01	12.7	36.6	18.7	284.4	154.3	242	Peak Found	Peak Found	Peak Found	High	High	High	1
FALSE	High	Master Protein	Q9Y2Z0	Protein SGT1 homolog	0	57.487	49	13	55	13	365	41	5.16	119.48	13	0	0.01	0.668	0.362	1.169	0.781	1	0.352542	-1.50413	0.0448587	1.34815	3.89437e-17	0.951139	0.820924	0.997375	0.974304		11.76	2.72	25.31	25.02		87.3	39.3	170.9	115.8	164.2	Not Found	High	High	High	High	High	1
FALSE	High	Master Protein	P01116	GTPase KRas	0	59.033	60	9	59	3	189	21.6	6.77	140.42	9	6	0.374	0.256	0.291	1.188	0.424	1	0.352603	-1.50388	0.0724044	1.14023	0.868048	0.841989	0.850627	0.984658	0.817626	5.17	1.77	3.74	11.8	9.05	70.1	42.3	46.1	218.9	95.8	187.4	High	High	High	High	High	High	1
FALSE	High	Master Protein	Q7L099	Protein RUFY3	0	74.882	40	16	106	15	469	52.9	5.49	208.71	16	1	0.44	0.197	0.337	1.117	0.645	1	0.352643	-1.50372	0.0197389	1.70468	0.923211	0.819041	0.900181	0.969648	0.999755	8.25	1.89	4.72	7.44	21	61.5	32.1	50.7	235.4	128.5	207.5	High	High	High	High	High	High	1
FALSE	High	Master Protein	Q9H492	Microtubule-associated proteins 1A/1B light chain 3A	0	17.063	23	3	44	1	121	14.3	8.68	72.34	3	0	0.01	0.58	0.291	0.914	0.584	1	0.352682	-1.50356	0.0603835	1.21908	3.89437e-17	0.90505	0.714762	0.618496	0.919662		0	3.62	35.56	5.2		64.5	71.6	224.9	143.1	241.7	Not Found	High	High	High	High	High	1
FALSE	High	Master Protein	Q9NX14	NADH dehydrogenase [ubiquinone] 1 beta subcomplex subunit 11, mitochondrial	0	12.711	22	2	25	2	153	17.3	5.22	89.93	2	0	0.314	0.186	0.24	0.676	0.42	1	0.353053	-1.50204	0.0581897	1.23515	0.757952	0.468446	0.786062	0.0153216	0.789189	0.57	0.73	1.17	2.28	0.21	64.3	38.1	49.1	138.6	86.4	205.5	High	High	High	High	High	High	1
FALSE	High	Master Protein	Q15654	Thyroid receptor-interacting protein 6	0	30.574	22	6	12	6	476	50.3	7.37	32.48	6	0	0.296	0.01	0.272	0.627	0.01	1	0.353085	-1.50191	0.308545	0.510682	0.183902	3.89573e-17	0.581107	0.159472	5.56369e-17	0		0	0		27		24.7	57		91	Peak Found	High	Peak Found	Peak Found	Not Found	Peak Found	1
FALSE	High	Master Protein	Q4V328	GRIP1-associated protein 1	0	114.827	40	25	60	25	841	95.9	5.11	117.19	25	0	0.326	0.364	0.246	1.341	0.306	1	0.353608	-1.49978	0.136271	0.865597	0.636349	0.767543	0.792192	0.829035	0.343371	7.95	37.65	1.14	25.91	8.52	22.2	62.4	92.5	288.2	25.4	231.6	High	High	Peak Found	High	High	High	1
FALSE	High	Master Protein	P04271	Protein S100-B	0	61.59	40	3	143	3	92	10.7	4.59	468.93	3	0	0.275	0.199	0.453	0.746	0.874	1	0.353817	-1.49893	0.00580531	2.23617	0.849803	0.844042	0.978694	0.0633792	0.894037	0.24	0.21	18.51	16.95	30.26	52.7	43.5	106.3	145.8	174	189.5	High	High	High	High	High	High	1
FALSE	High	Master Protein	P12235	ADP/ATP translocase 1	0	125.529	55	16	466	4	298	33	9.76	764.87	16	0	0.477	0.14	0.309	1.056	0.558	1	0.354246	-1.49718	0.038423	1.41541	0.937961	0.760643	0.868648	0.892677	0.956536	0.19	0.93	1.68	8.78	12.02	95.8	26.7	60	219.2	105.4	178.9	High	High	High	High	High	High	1
FALSE	High	Master Protein	O75306	NADH dehydrogenase [ubiquinone] iron-sulfur protein 2, mitochondrial	0	101.245	47	18	129	18	463	52.5	7.55	289.9	18	0	0.407	0.228	0.268	1.046	0.503	1	0.354257	-1.49713	0.0394387	1.40408	0.90697	0.849772	0.822277	0.87796	0.918388	8.91	1.89	1.65	34.13	9.8	78	43.3	48.6	166.4	83.4	184.5	High	High	High	High	High	High	1
FALSE	High	Master Protein	Q7Z6B0	Coiled-coil domain-containing protein 91	0.005	3.194	2	1	1	1	441	49.9	5.07	2.58	1	0	0.01	0.01	0.813	0.498	0.851	1	0.354619	-1.49566	0.174297	0.758711	3.89437e-17	3.89573e-17	0.946168	0.108557	0.958288			0	0	0			231.3	141.9	242.2	284.6	Not Found	Not Found	Peak Found	Peak Found	Peak Found	High	1
FALSE	High	Master Protein	Q96PE5	Opalin	0	34.443	46	5	25	5	141	15.7	6.18	42.86	5	0	0.01	0.725	0.363	0.733	1.361	1	0.35488	-1.4946	0.0729243	1.13713	3.89437e-17	0.967394	0.876612	0.0797952	0.521254		0	29.63	14.23	54.76		40.8	70.8	118	287.9	193	Not Found	Peak Found	High	High	High	High	1
FALSE	High	Master Protein	Q14982	Opioid-binding protein/cell adhesion molecule	0	56.657	31	9	38	7	345	38	6.87	91.05	9	1	0.219	0.135	0.571	1.214	0.392	1	0.35495	-1.49431	0.116053	0.935345	0.749698	0.655266	0.983885	0.969648	0.763961	6.66	2.28	102.29	21.26	7.67	35.7	17.7	17.4	350.5	91.3	298.7	Peak Found	Peak Found	Peak Found	High	High	High	1
FALSE	High	Master Protein	Q3KQU3	MAP7 domain-containing protein 1	0	52.065	18	13	45	13	841	92.8	10.11	84.29	13	0	0.33	0.239	0.392	1.087	0.62	1	0.355006	-1.49409	0.0178842	1.74753	0.578715	0.460326	0.900451	0.925025	0.955863	0.06	2.32	11.3	29.94	14.42	91.1	25.3	130.2	234	101.1	146.6	High	High	High	High	High	High	1
FALSE	High	Master Protein	P53677	AP-3 complex subunit mu-2	0	37.872	32	9	23	7	418	46.9	7.56	40.56	9	2	0.33	0.551	0.158	1.474	0.449	1	0.355457	-1.49225	0.118877	0.924902	0.466982	0.860849	0.263655	0.647208	0.625747	8.23	13.39	0	12.78	1.08	46.1	63.6	6.4	299	78.4	210.6	Peak Found	Peak Found	Peak Found	High	Peak Found	High	1
FALSE	High	Master Protein	P08240	Signal recognition particle receptor subunit alpha	0	22.911	12	6	22	6	638	69.8	8.95	33.47	6	0	0.301	0.13	0.359	0.894	0.324	1	0.356177	-1.48933	0.0974284	1.01131	0.29399	0.0482602	0.802552	0.697458	0.456466	0	0	0	27.21	0	149.7	76.5	33.8	99.2	30.5	114.5	High	High	High	High	Peak Found	Peak Found	1
FALSE	High	Master Protein	Q99614	Tetratricopeptide repeat protein 1	0	35.642	36	7	21	7	292	33.5	4.84	45.58	7	0	0.229	0.301	0.427	1.092	0.594	1	0.356292	-1.48887	0.0243717	1.61311	0.159486	0.548212	0.89248	0.964148	0.91179	0	4.2	0	8.02	11.09	20.6	57.6	38.3	264.6	87.4	247.6	Peak Found	High	High	High	High	High	1
FALSE	High	Master Protein	Q96FJ2	Dynein light chain 2, cytoplasmic	0	31.497	58	5	47	2	89	10.3	7.37	88.08	5	2	0.425	0.243	0.281	0.997	0.664	1	0.356633	-1.48749	0.0101612	1.99306	0.86238	0.766539	0.837107	0.781766	0.991513	12.95	1.54	0.01	7.93	9.89	68	52.1	57.9	181.3	126.9	177.2	High	High	High	High	High	High	1
FALSE	High	Master Protein	Q9Y4C2	TRPM8 channel-associated factor 1	0	6.045	4	2	2	2	921	102.1	6.54	4.39	2	0	0.371	0.106	0.01	0.355	0.01	1	0.356777	-1.48691	0.397976	0.400143	0.278772	0.00478829	4.02582e-17	0.011538	5.56369e-17	0	0		0		130.7	37.1		124.9		351.9	Peak Found	Peak Found	Not Found	Peak Found	Not Found	Peak Found	1
FALSE	High	Master Protein	P51797	Chloride transport protein 6	0	17.647	6	4	12	4	869	97.2	6.81	8.39	4	0	0.629	0.553	0.01	1.402	0.934	1	0.357314	-1.48474	0.04269	1.36967	0.812342	0.819041	4.02582e-17	0.840336	0.918388	1.75	0		1.47	41.89	157.8	23.4		169.3	127.4	133.4	High	Peak Found	High	High	High	High	1
FALSE	High	Master Protein	Q8WZA2	Rap guanine nucleotide exchange factor 4	0	32.54	11	10	19	10	1011	115.4	6.84	27.21	10	0	0.801	0.01	0.31	1.318	0.819	1	0.357348	-1.4846	0.0694477	1.15834	0.900309	3.89573e-17	0.72845	0.877332	0.958288	13.98		0	7.42	0	65.3		13.7	354.6	36.2	275.5	Peak Found	Not Found	Peak Found	High	Peak Found	High	1
FALSE	High	Master Protein	P53602	Diphphomevalonate decarboxylase	0	7.53	6	2	4	2	400	43.4	7.23	7.3	2	0	1.018	0.01	0.01	0.873	1.031	1	0.357438	-1.48424	0.140846	0.851254	0.963048	3.89573e-17	4.02582e-17	0.779051	0.878416	0			0	9.11	69.8			68.2	150.9	146.7	Peak Found	Not Found	Not Found	High	High	High	1
FALSE	High	Master Protein	P54725	UV excision repair protein RAD23 homolog A	0	22.111	24	5	39	3	363	39.6	4.58	60.09	5	0	0.322	0.456	0.27	1.198	0.732	1	0.357679	-1.48326	0.0126637	1.89744	0.237768	0.715759	0.571695	0.982082	0.999755	0	0	0	0	0	43.6	61.7	36.5	233.5	99.1	135.3	High	High	High	High	High	High	1
FALSE	High	Master Protein	O43920	NADH dehydrogenase [ubiquinone] iron-sulfur protein 5	0	20.003	42	4	33	4	106	12.5	9.14	62.76	4	0	0.252	0.262	0.228	0.761	0.308	1	0.358627	-1.47944	0.0950492	1.02205	0.513901	0.571139	0.705938	0.0960719	0.398787	0.73	0.02	0.98	12.08	8.56	39.6	48.4	49.8	163.6	96.4	208.4	High	High	High	High	High	High	1
FALSE	High	Master Protein	Q9BPU6	Dihydropyrimidinase-related protein 5	0	151.496	56	24	142	24	564	61.4	7.2	303.03	24	0	0.294	0.355	0.583	1.323	1.104	1	0.359498	-1.47594	0.00484767	2.31447	0.830067	0.942869	0.978859	0.839894	0.72408	6.85	6.43	23.14	13.03	40.08	25	37.8	84.1	193.7	150.3	145	High	High	High	High	High	High	1
FALSE	High	Master Protein	P82909	28S ribomal protein S36, mitochondrial	0	38.904	75	7	41	7	103	11.5	9.99	85.55	7	0	0.463	0.251	0.269	1.21	0.523	1	0.359678	-1.47522	0.0528629	1.27685	0.830178	0.549048	0.792726	0.97482	0.903886	6.12	1.81	1.46	13.97	12.77	80	43.5	42.8	218.3	88.2	194.4	High	High	High	High	High	High	1
FALSE	High	Master Protein	Q86UX6	Serine/threonine-protein kinase 32C	0	29.672	20	6	10	6	486	55	6.61	28.92	6	0	0.23	0.524	0.419	1.314	0.938	1	0.360701	-1.47112	0.00872109	2.05943	0.175971	0.824582	0.863513	0.903163	0.891441	0	0	0	34.7	0	24.4	55.7	44.4	227.7	114.6	145.6	Peak Found	Peak Found	Peak Found	High	Peak Found	High	1
FALSE	High	Master Protein	P50993	Sodium/potassium-transporting ATPase subunit alpha-2	0	397.865	52	49	1128	33	1020	112.2	5.66	2226.25	49	3	0.214	0.177	0.541	1.002	0.577	1	0.36138	-1.46841	0.039702	1.40119	0.803582	0.818265	0.993082	0.798386	0.969758	2	1.77	9.89	23.81	10.04	30.2	22.3	85.6	167.2	96.9	173.3	High	High	High	High	High	High	1
FALSE	High	Master Protein	P09622	Dihydrolipoyl dehydrogenase, mitochondrial	0	120.899	42	15	187	15	509	54.1	7.85	480.78	15	0	0.478	0.223	0.28	1.253	0.454	1	0.362394	-1.46437	0.0812332	1.09027	0.937961	0.867162	0.835805	0.932757	0.865654	8.21	3.01	3.13	30.7	5.1	79	42.3	36.9	175.8	62	199.5	High	High	High	High	High	High	1
FALSE	High	Master Protein	Q16181	Septin-7	0	118.95	44	16	253	15	437	50.6	8.63	544.37	16	0	0.271	0.293	0.4	1.013	0.643	1	0.362952	-1.46215	0.0115117	1.93886	0.847531	0.921535	0.946998	0.81646	0.999755	1.27	2.03	4.02	31.28	13	43.6	56.8	78.7	178.6	141.8	185.7	High	High	High	High	High	High	1
FALSE	High	Master Protein	Q7RTV0	PHD finger-like domain-containing protein 5A	0	6.856	18	2	7	2	110	12.4	8.41	13.53	2	0	0.521		0.296	1.25		1	0.363111	-1.46152	0.0509182	1.29313	0.70619		0.672911	0.965689		0		0	0		112.9	30.3	44.6	139.4	20.5	94.2	Peak Found	High	High	Peak Found	High	Peak Found	1
FALSE	High	Master Protein	P49773	Histidine triad nucleotide-binding protein 1	0	68.576	79	7	44	7	126	13.8	6.95	115.88	7	0	0.289	0.287	0.307	0.926	0.505	1	0.363225	-1.46106	0.0287164	1.54187	0.712933	0.806926	0.866173	0.580323	0.917183	1.56	1.19	2.62	19.43	3.88	35.4	56.3	72.5	200.5	95.5	209.1	High	High	High	High	High	High	1
FALSE	High	Master Protein	P62328	Thymin beta-4	0	21.443	43	3	15	3	44	5.1	5.06	40.64	3	0	0.488	0.377	0.628	1.385	1.723	1	0.363437	-1.46022	0.0169314	1.77131	0.899359	0.885425	0.958049	0.740721	0.274461	1.11	3.08	4.79	7.98	33.91	73.6	49.7	86.8	195.6	214.8	147.2	High	High	High	High	High	High	1
FALSE	High	Master Protein	P84085	ADP-ribylation factor 5	0	71.892	64	10	188	4	180	20.5	6.79	453.97	10	0	0.369	0.317	0.18	0.951	0.431	1	0.36356	-1.45973	0.0568873	1.24498	0.593087	0.638378	0.398387	0.662929	0.691468	0	0	0	0	0	69.2	59.5	33.8	178.3	80.8	187.4	High	High	High	High	High	High	1
FALSE	High	Master Protein	Q9Y2U8	Inner nuclear membrane protein Man1	0	13.449	5	3	4	3	911	99.9	7.55	9.68	3	0	0.44	0.373		1.24	1.112	1	0.363813	-1.45873	0.00463971	2.33351	0.46185	0.532532		0.970755	0.845738	0	0		0	0	44.5	55.3	20	125.5	148.5	101.2	Peak Found	High	Peak Found	Peak Found	Peak Found	Peak Found	1
FALSE	High	Master Protein	P12236	ADP/ATP translocase 3	0	112.16	54	16	444	1	298	32.8	9.74	740.3	16	6	0.45	0.22	0.272	1.219	0.367	1	0.364269	-1.45692	0.107263	0.969552	0.932229	0.862414	0.828568	0.965689	0.696069	9.76	0.11	1.97	11.91	6.53	73.4	30.3	41.4	197.5	55.6	163.2	High	High	High	High	High	High	1
FALSE	High	Master Protein	Q6PUV4	Complexin-2	0	52.508	49	6	24	6	134	15.4	5.08	61.9	6	0	0.01	0.01	0.867	1.285	0.147	1	0.36472	-1.45514	0.312042	0.505787	3.89437e-17	3.89573e-17	0.863403	0.896831	0.023094			0	35.27	0.28			22.5	461.3	23.9	365.8	Not Found	Not Found	Peak Found	High	High	High	1
FALSE	High	Master Protein	O94967	WD repeat-containing protein 47	0	44.603	14	10	32	10	919	101.9	5.94	46.42	10	0	0.185	0.213	0.534	1.073	0.481	1	0.364918	-1.45436	0.0677092	1.16935	0.250982	0.437021	0.979514	0.91778	0.803698	0.4	4.29	47.07	36.04	14.19	13.1	17	34.2	279.8	84.2	274	Peak Found	High	High	High	High	High	1
FALSE	High	Master Protein	O14807	Ras-related protein M-Ras	0	42.854	55	9	45	9	208	23.8	8.79	79.33	9	0	0.461	0.184	0.356	1.259	0.48	1	0.365462	-1.45221	0.0755395	1.12183	0.749429	0.307109	0.824593	0.938308	0.766116	9.02	1.01	2.21	34.65	11.18	61.4	18.8	73.8	245.8	85.8	211	High	High	High	High	High	High	1
FALSE	High	Master Protein	P51970	NADH dehydrogenase [ubiquinone] 1 alpha subcomplex subunit 8	0	24.196	37	6	42	6	172	20.1	7.65	54.51	6	0	0.309	0.254	0.289	0.706	0.625	1	0.365508	-1.45202	0.0127972	1.89289	0.60986	0.557171	0.82217	0.0426683	0.983711	5.15	3.27	2.91	11.79	11.81	58.8	45.8	57.6	140.7	124.8	200.1	High	High	High	High	High	High	1
FALSE	High	Master Protein	Q9H3Q1	Cdc42 effector protein 4	0	40.602	31	6	44	6	356	38	5.19	145.43	6	0	0.35	0.309	0.326	1.26	0.433	1	0.365763	-1.45102	0.0803329	1.09511	0.614092	0.674902	0.819659	0.93749	0.691821	0.19	2.57	5.29	7.54	14.35	40.1	51.5	81.1	189	55	175.7	High	High	High	High	High	High	1
FALSE	High	Master Protein	P69905	Hemoglobin subunit alpha	0	215.133	84	11	1809	11	142	15.2	8.68	3087.14	11	0	0.346	0.784	0.402	0.496	2.69	1	0.365982	-1.45016	0.261723	0.582158	0.888438	0.939534	0.947023	1.25263e-05	0.0454728	4.88	25.11	3.93	4.42	58.2	34	82.3	40	46.9	233.6	97.4	High	High	High	High	High	High	1
FALSE	High	Master Protein	O75190	DnaJ homolog subfamily B member 6	0	28.942	20	6	44	5	326	36.1	9.16	85.71	6	0	0.407	0.237	0.31	1.141	0.464	1	0.366219	-1.44922	0.0603226	1.21952	0.727388	0.400856	0.818677	0.982082	0.781168	6.26	0.57	2.33	16.72	3.21	67.8	67.4	60	217.5	62.7	160	High	High	High	High	High	High	1
FALSE	High	Master Protein	Q96AA8	Janus kinase and microtubule-interacting protein 2	0	7.022	4	3	6	2	810	94.9	6.16	8.82	3	1	0.662	0.01	0.353	1.013	0.781	1	0.366858	-1.44671	0.0437723	1.3588	0.821291	3.89573e-17	0.772252	0.910998	0.985224	24.03		1.84	31.02	1	95.9		43.7	143.2	85.5	188.9	Peak Found	Not Found	Peak Found	Peak Found	Peak Found	Peak Found	1
FALSE	High	Master Protein	Q9C0H9	SRC kinase signaling inhibitor 1	0	210.191	45	38	124	38	1183	127	9.38	291.92	38	0	0.227	0.384	0.42	1.062	0.745	1	0.367296	-1.44498	0.00647906	2.18849	0.68545	0.894437	0.957724	0.903163	0.956536	0	0	4.74	20.16	22.35	2.3	3.3	60.4	292.1	191.6	272	Peak Found	Peak Found	High	High	High	High	1
FALSE	High	Master Protein	Q6DN14	Multiple C2 and transmembrane domain-containing protein 1	0	6.198	2	1	3	1	999	111.6	8.15	9.2	1	0	0.487	0.178	0.082	0.834	0.198	1	0.367618	-1.44372	0.192056	0.716572	0.527095	0.0674939	0.0099061	0.800375	0.042413	0	0	0	0	0	136.7	49.9	23	233.9	55.6	280.5	Peak Found	Peak Found	Peak Found	High	Peak Found	High	1
FALSE	High	Master Protein	Q5T5C0	Syntaxin-binding protein 5	0	59.555	20	13	25	13	1151	127.5	7.28	61.68	13	0	0.361	0.467	0.116	1.22	0.347	1	0.367744	-1.44322	0.127497	0.894499	0.844863	0.951139	0.370651	0.965689	0.645585	0	9.33	1.47	5.31	1.75	4.1	11.1	17.9	354.5	110.1	322	Peak Found	Peak Found	Peak Found	High	High	High	1
FALSE	High	Master Protein	Q9BSA4	Protein tweety homolog 2	0	9.199	6	3	8	3	534	58.7	5.83	6.64	3	0	0.01	0.01	0.604	0.01	0.686	1	0.367925	-1.44252	0.368508	0.433553	3.89437e-17	3.89573e-17	0.972907	7.03075e-17	0.981298			0		0			176		200.2	291.6	Peak Found	Not Found	High	Not Found	High	High	1
FALSE	High	Master Protein	A0MZ66	Shootin-1	0	74.719	27	16	45	16	631	71.6	5.33	74.69	16	0	0.266	0.225	0.617	0.925	1.086	1	0.367984	-1.44228	0.00879945	2.05554	0.395534	0.466845	0.991129	0.649577	0.756401	0	0.15	16.34	21.21	26.09	21.8	25.8	95.3	153.3	231.4	180.1	Peak Found	High	High	High	High	High	1
FALSE	High	Master Protein	Q96PE3	Type I initol 3,4-bisphphate 4-phphatase	0	29.792	11	7	14	7	977	109.9	6.96	27.41	7	0	0.333	0.631	0.072	1.409	0.406	1	0.368028	-1.44211	0.149512	0.825325	0.234675	0.871924	0.00779824	0.863305	0.671085	0	7.5	0	2.49	0	33.4	111.4	7.2	250.2	40.7	178	Peak Found	High	Peak Found	High	High	High	1
FALSE	High	Master Protein	P98196	Probable phpholipid-transporting ATPase IH	0	11.588	5	4	8	3	1134	129.7	6.6	8.21	4	0	0.333	0.27	0.172	0.44	0.663	1	0.368521	-1.44018	0.0592016	1.22767	0.212594	0.261503	0.215294	0.0328705	0.975432	0	0	0	0	0	85	68.8	103.8	112.3	216.8	255.1	Peak Found	High	High	Peak Found	Peak Found	Peak Found	1
FALSE	High	Master Protein	P61020	Ras-related protein Rab-5B	0	52.367	55	8	85	5	215	23.7	8.13	202.92	8	0	0.538	0.135	0.227	1.065	0.37	1	0.36961	-1.43592	0.113141	0.946381	0.868707	0.218767	0.731156	0.909797	0.650204	10.8	0.36	2.32	14.21	7.69	76.4	32	46.3	201	92	194.1	High	High	High	High	High	High	1
FALSE	High	Master Protein	Q9Y6K8	Adenylate kinase isoenzyme 5	0	49.339	22	10	49	8	562	63.3	5.07	59.74	10	2	0.361	0.495	0.232	1.358	0.584	1	0.369816	-1.43512	0.0590069	1.2291	0.751693	0.902784	0.768098	0.802964	0.965823	1.65	17.54	4.18	14.81	2.31	34	83.5	51.3	244.5	101.6	189.2	Not Found	Peak Found	High	High	High	High	1
FALSE	High	Master Protein	Q92696	Geranylgeranyl transferase type-2 subunit alpha	0	14.282	9	4	14	4	567	65	5.67	19.47	4	0	0.01	0.513	0.378	0.736	0.7	1	0.369869	-1.43492	0.0449559	1.34721	3.89437e-17	0.708817	0.753531	0.675829	0.98563		0	0	0	0		115.3	84.9	165.3	157.3	224.7	Peak Found	High	Peak Found	High	High	High	1
FALSE	High	Master Protein	P09488	Glutathione S-transferase Mu 1	0	53.372	50	11	78	2	218	25.7	6.7	166.34	11	4	0.01	0.615	0.126	0.545	0.485	1	0.369951	-1.43459	0.158874	0.798947	3.89437e-17	0.988083	0.422247	0.000215581	0.890613		4.78	0.73	2.3	1.16		161.8	30.6	144.8	89.6	268.3	Not Found	High	Peak Found	High	Peak Found	Peak Found	1
FALSE	High	Master Protein	Q99685	Monoglyceride lipase	0	46.382	47	9	33	9	303	33.2	6.99	50.35	9	0	0.585	0.139	0.138	1.106	0.224	1	0.369957	-1.43457	0.195682	0.708449	0.845975	0.203889	0.207526	0.962783	0.0630344	0	0.35	0.16	17.49	3.95	5.4	8	21.6	222.1	58	253.1	High	High	High	High	High	High	1
FALSE	High	Master Protein	O15212	Prefoldin subunit 6	0	11.765	26	3	26	3	129	14.6	8.88	55.39	3	0	0.393	0.374	0.231	1.163	0.533	1	0.370178	-1.43371	0.0443941	1.35267	0.554491	0.676451	0.519952	0.999554	0.832477	2.21	0	1.73	26.5	12.96	71.2	19.8	40.4	205.5	91.5	204.7	High	High	High	High	High	High	1
FALSE	High	Master Protein	P06753	Tropomyin alpha-3 chain	0	85.388	42	15	121	7	285	32.9	4.72	291.01	15	0	0.352	0.354	0.358	1.229	0.645	1	0.370216	-1.43356	0.0237742	1.62389	0.868048	0.949842	0.913258	0.961028	0.999755	1.36	1.48	1.65	3.64	26.51	49.8	64	60.4	205.1	111.1	168	High	High	High	High	High	High	1
FALSE	High	Master Protein	Q15904	V-type proton ATPase subunit S1	0	32.516	21	8	39	8	470	52	6.14	80.61	8	0	0.7	0.126	0.147	1.338	0.29	1	0.370244	-1.43345	0.201705	0.695284	0.894555	0.121109	0.370651	0.829135	0.272028	122.21	0.31	1.11	21.84	4.1	68.4	26.4	29.5	327.7	35.4	252.1	High	High	High	High	High	High	1
FALSE	High	Master Protein	Q8WYK1	Contactin-associated protein-like 5	0	15.498	6	5	6	5	1306	145.5	6.29	9.57	5	0	0.01	0.66	1.521	1.525	3.387	1	0.370602	-1.43206	0.216564	0.664413	3.89437e-17	0.889317	0.571526	0.703211	0.0386307		60.91	150.42	2.44	0		89.9	67.4	224.5	29	156.3	Not Found	Peak Found	Peak Found	High	Peak Found	High	1
FALSE	High	Master Protein	P63000	Ras-related C3 botulinum toxin substrate 1	0	61.22	44	9	139	3	192	21.4	8.5	277.67	9	5	0.262	0.353	0.462	0.973	0.93	1	0.370996	-1.43053	0.000577676	3.23832	0.841514	0.959445	0.983287	0.722886	0.856486	2.77	4.14	5.12	22.39	14.05	51.8	55.2	80.7	148.2	120.8	171.8	High	High	High	High	High	High	1
FALSE	High	Master Protein	Q12979	Active breakpoint cluster region-related protein	0	93.116	31	19	78	17	859	97.5	6.55	154.53	19	2	0.479	0.454	0.187	1.587	0.43	1	0.37123	-1.42962	0.142354	0.846629	0.798176	0.826687	0.511248	0.338786	0.725286	5.68	2.67	1.75	18.67	7.91	27.9	56.1	13.7	362.9	77.3	234.3	High	High	High	High	High	High	1
FALSE	High	Master Protein	O00399	Dynactin subunit 6	0	17.208	24	4	16	4	190	20.7	6.32	28.34	4	0	0.307	0.242	0.35	0.744	0.668	1	0.37272	-1.42384	0.008691	2.06093	0.353878	0.38065	0.807045	0.200151	0.97626	5.4	0	1.06	10.46	0	85.5	31.3	91.4	195.4	86.1	260.8	High	High	High	High	High	High	1
FALSE	High	Master Protein	O15294	UDP-N-acetylglucamine--peptide N-acetylglucaminyltransferase 110 kDa subunit	0	79.3	22	19	55	19	1046	116.9	6.7	98.94	19	0	0.382	0.236	0.394	1.333	0.382	1	0.372744	-1.42374	0.115525	0.937324	0.639447	0.498759	0.876986	0.846609	0.552904	2.47	1.87	6.51	19.74	3.52	13.9	13.6	21.5	319.2	67.5	239.2	Peak Found	High	High	High	High	High	1
FALSE	High	Master Protein	Q16204	Coiled-coil domain-containing protein 6	0	33.937	26	9	32	9	474	53.3	7.34	58.48	9	0	0.471	0.37	0.188	1.258	0.502	1	0.372826	-1.42343	0.0714827	1.1458	0.723225	0.671671	0.385023	0.940872	0.769325	5.89	2.78	0.22	7.77	4.5	79.8	79.6	18.5	284.6	87.4	217.8	High	High	High	High	High	High	1
FALSE	High	Master Protein	Q8WUY1	Protein THEM6	0	19.836	25	5	8	5	208	23.9	9.55	13.54	5	0		0.01	0.732	0.99		1	0.372864	-1.42328	0.226064	0.645769		3.89573e-17	0.979514	0.906371				0	0		249.6		85.4	155.3	33.2	111.6	High	Not Found	Peak Found	High	Peak Found	High	1
FALSE	High	Master Protein	Q6DN90	IQ motif and SEC7 domain-containing protein 1	0	110.747	31	25	70	21	963	108.2	6.93	136.9	25	2	0.254	0.587	0.267	1.514	0.453	1	0.373441	-1.42105	0.129341	0.888263	0.516313	0.912656	0.789249	0.488699	0.817592	5.69	4.18	5.26	27.16	8.01	7	29.9	23.7	366.8	79	262.7	Peak Found	High	High	High	High	High	1
FALSE	High	Master Protein	Q15811	Intersectin-1	0	97.938	20	24	64	20	1721	195.3	7.77	105.7	24	3	0.269	0.487	0.208	1.206	0.375	1	0.373499	-1.42083	0.110547	0.956452	0.494971	0.805333	0.519952	0.978516	0.533288	1.45	2.2	0	15.7	3.16	21.1	62.3	5	358.7	46.9	263.1	High	High	High	High	High	High	1
FALSE	High	Master Protein	Q8IV38	Ankyrin repeat and MYND domain-containing protein 2	0	12.374	10	4	15	4	441	49.3	6.25	9.75	4	0	0.444	0.396	0.01	0.902	0.373	1	0.373626	-1.42033	0.117019	0.931743	0.5848	0.709447	4.02582e-17	0.688828	0.553314	0	1.36		31.21	0	45.2	69.4		204.1	38	214.1	High	High	Not Found	High	High	High	1
FALSE	High	Master Protein	O95169	NADH dehydrogenase [ubiquinone] 1 beta subcomplex subunit 8, mitochondrial	0	35.652	39	6	40	6	186	21.8	6.8	79.98	6	0	0.398	0.293	0.249	0.955	0.556	1	0.374353	-1.41753	0.0239778	1.62019	0.642729	0.598636	0.644936	0.67867	0.918388	5.04	1.3	1.15	40.41	6.98	44.9	35.5	45.9	189.9	109.1	193.9	High	High	High	High	High	High	1
FALSE	High	Master Protein	Q68D91	Metallo-beta-lactamase domain-containing protein 2	0	60.525	50	11	42	11	279	31.4	6.92	91.11	11	0	0.438	0.292	0.325	1.224	0.59	1	0.374911	-1.41538	0.0371936	1.42953	0.725215	0.600799	0.824544	0.967138	0.942212	6.54	1.8	3.21	8.94	2.58	33.4	21.7	38.1	280.9	101	232.4	Peak Found	Peak Found	High	High	High	High	1
FALSE	High	Master Protein	Q8N9R8	Protein SCAI	0	45.235	22	11	19	11	606	70.4	8.6	36.56	11	0	0.337	0.692	0.01	1.123	0.643	1	0.375633	-1.41261	0.0776679	1.10976	0.57572	0.962678	4.02582e-17	0.970755	0.97103	17.85	0		17.67	20.88	34.4	21.3		234.2	91.7	207.9	Peak Found	Peak Found	Not Found	High	High	High	1
FALSE	High	Master Protein	Q9UIV1	CCR4-NOT transcription complex subunit 7	0	9.516	12	3	4	3	285	32.7	4.84	3.92	3	0	0.521		0.01	1.108	0.01	1	0.376062	-1.41096	0.434597	0.361913	0.599458		4.02582e-17	0.985238	5.56369e-17	0			0		72.7	9.3		154.7		139.6	Peak Found	Peak Found	Not Found	Peak Found	Not Found	Peak Found	1
FALSE	High	Master Protein	Q8N0W4	Neuroligin-4, X-linked	0	18.737	8	4	22	2	816	91.9	6.21	54.34	4	0	0.796	0.01	0.424	1.469	0.793	1	0.377069	-1.4071	0.0887253	1.05195	0.856711	3.89573e-17	0.831023	0.833308	0.983711	0		0	0	0	135.5		48.7	210.9	90.9	114.6	High	High	Peak Found	High	Peak Found	High	1
FALSE	High	Master Protein	Q9UEY8	Gamma-adducin	0	122.086	34	20	121	20	706	79.1	6.32	305.1	20	0	0.234	0.398	0.468	1.384	0.531	1	0.377358	-1.40599	0.0775486	1.11043	0.806787	0.97718	0.98574	0.743456	0.933822	3.15	4.58	8.7	22.16	10.68	37.2	78.1	63.7	232	89.7	174.2	High	High	High	High	High	High	1
FALSE	High	Master Protein	Q9Y2A7	Nck-associated protein 1	0	150.075	36	32	174	32	1128	128.7	6.62	313.52	32	0	0.5	0.329	0.22	1.291	0.487	1	0.37761	-1.40503	0.0814125	1.08931	0.929515	0.89672	0.738022	0.885622	0.904973	10.23	2.9	1.45	18.67	5.94	81.1	54.2	25.2	226.2	76.9	180.9	High	High	High	High	High	High	1
FALSE	High	Master Protein	O14880	Micromal glutathione S-transferase 3	0	48.114	68	7	85	7	152	16.5	9.38	225.68	7	0	0.426	0.222	0.448	1.144	0.758	1	0.377671	-1.4048	0.0107841	1.96722	0.894555	0.781921	0.977382	0.985037	0.94912	5.33	0.09	1.9	24.95	43.51	64.3	36.3	78.8	177.5	105.8	174.4	High	High	High	High	High	High	1
FALSE	High	Master Protein	P56134	ATP synthase subunit f, mitochondrial	0	15.248	26	2	132	2	94	10.9	9.67	197.75	2	0	0.764	0.171	0.23	1.61	0.473	1	0.377879	-1.404	0.16673	0.777986	0.986409	0.589353	0.763453	0.289102	0.891441	17.27	0.61	1.83	39.93	7.58	117	32.7	45.8	204.8	81.1	150.4	High	High	High	High	High	High	1
FALSE	High	Master Protein	P45984	Mitogen-activated protein kinase 9	0	16.504	12	5	12	1	424	48.1	5.63	12.97	5	0	0.941	0.01	0.01	1.531	0.01	1	0.378198	-1.40279	0.38708	0.412199	0.936853	3.89573e-17	4.02582e-17	0.825263	5.56369e-17	0			0		198.5			322.8		210.9	Peak Found	Not Found	Peak Found	High	Peak Found	Peak Found	1
FALSE	High	Master Protein	Q9NP97	Dynein light chain roadblock-type 1	0	19.394	74	4	33	4	96	10.9	7.25	82.3	4	0	0.379	0.218	0.36	1.01	0.514	1	0.37916	-1.39912	0.0381182	1.41887	0.708406	0.409328	0.866416	0.825263	0.871861	0.9	0.32	0.84	17.89	0.89	70.3	45.6	59.4	202.9	103.8	198.7	High	High	High	High	High	High	1
FALSE	High	Master Protein	Q8TBX8	Phphatidylinitol 5-phphate 4-kinase type-2 gamma	0	27.627	19	5	21	5	421	47.3	6.84	54.55	5	0	0.562	0.274	0.213	1.319	0.443	1	0.379797	-1.3967	0.1089	0.962971	0.744505	0.451163	0.452803	0.884343	0.670878	0	0.95	3.01	36.67	2.21	20.5	60.6	39.3	265.4	98.5	289.8	Peak Found	High	High	High	High	High	1
FALSE	High	Master Protein	Q9ULP0	Protein NDRG4	0	54.037	36	9	30	8	352	38.4	6.21	68.45	9	0	0.77	0.189	0.089	1.407	0.348	1	0.380399	-1.39441	0.203229	0.692015	0.932591	0.398856	0.179018	0.716687	0.551401	0	0.6	0	3.56	2.93	11	8.2	6.8	450.5	64.6	280.9	Peak Found	Peak Found	Peak Found	High	High	High	1
FALSE	High	Master Protein	P62879	Guanine nucleotide-binding protein G(I)/G(S)/G(T) subunit beta-2	0	162.331	56	13	475	6	340	37.3	6	839.32	13	0	0.261	0.315	0.397	1.232	0.325	1	0.380524	-1.39394	0.127167	0.895627	0.797652	0.885142	0.945928	0.957979	0.570609	0.32	5.24	4.48	41.83	11.66	48.5	49.8	78.5	175.3	78.8	182.2	High	High	High	High	High	High	1
FALSE	High	Master Protein	Q8N6T3	ADP-ribylation factor GTPase-activating protein 1	0	48.675	46	12	40	12	406	44.6	5.66	77.31	12	0	0.469	0.329	0.29	1.494	0.365	1	0.380553	-1.39383	0.149311	0.825909	0.716427	0.653679	0.732562	0.577798	0.463864	5.42	5.69	1.77	21.2	1.63	38.7	56.6	13.5	262.1	24.2	202.3	High	High	High	High	High	High	1
FALSE	High	Master Protein	P11233	Ras-related protein Ral-A	0	52.92	46	8	121	4	206	23.6	7.11	192.15	8	0	0.338	0.24	0.477	0.988	0.783	1	0.380729	-1.39316	0.00436193	2.36032	0.812091	0.755371	0.991129	0.75953	0.933822	0.76	1.12	1.68	18.75	23.29	56.1	41.5	83.1	156.8	148.9	166.9	High	High	High	High	High	High	1
FALSE	High	Master Protein	Q8IYB4	PEX5-related protein	0	44.359	21	9	28	9	626	69.7	5.29	64.82	9	0	0.01	0.418	0.659	1.082	0.771	1	0.381002	-1.39213	0.0493399	1.3068	3.89437e-17	0.747558	0.978575	0.957979	0.984954		0	27.39	10.08	5.33		21.6	123.7	223.8	177.4	193.1	Not Found	Peak Found	High	High	High	High	1
FALSE	High	Master Protein	P99999	Cytochrome c	0	46.564	56	7	75	7	105	11.7	9.57	108.44	7	0	0.467	0.243	0.217	1.03	0.401	1	0.381325	-1.39091	0.084593	1.07267	0.932331	0.86372	0.733037	0.845969	0.779392	7	1.79	1.04	17.89	4.38	85.9	36.8	35.2	141	73.2	182.2	High	High	High	High	High	High	1
FALSE	High	Master Protein	Q6P4E1	Protein CASC4	0	10.214	9	3	6	3	433	48.8	5.82	7.45	3	0	0.644	0.01	0.243	1.203	0.148	1	0.38154	-1.39009	0.26307	0.579929	0.813416	3.89573e-17	0.513122	0.985319	0.02337	0		0	0	0	140.7		53.1	263	32.4	218.5	Peak Found	Not Found	Peak Found	Peak Found	Peak Found	Peak Found	1
FALSE	High	Master Protein	P48729	Casein kinase I isoform alpha	0	8.373	9	3	9	3	337	38.9	9.57	3.99	3	0	0.361	0.374	0.173	0.95	0.427	1	0.381994	-1.38838	0.0654397	1.18416	0.534522	0.665324	0.3235	0.756487	0.551401	0	0	0	0	0	80.3	78.3	30.3	166	88.6	174.7	Peak Found	High	High	Peak Found	Peak Found	Peak Found	1
FALSE	High	Master Protein	Q9HB71	Calcyclin-binding protein	0	49.356	49	9	43	9	228	26.2	8.25	93.43	9	0	0.336	0.432	0.247	1.217	0.435	1	0.38273	-1.3856	0.0846007	1.07263	0.59202	0.781921	0.60226	0.970755	0.685693	7.5	1.34	2.26	20.16	9.35	62.6	83.5	29.5	207.9	62.5	175.6	High	High	High	High	High	High	1
FALSE	High	Master Protein	P48507	Glutamate--cysteine ligase regulatory subunit	0	18.499	21	4	13	4	274	30.7	6.02	22.93	4	0	0.263	0.109	0.528	0.867	0.48	1	0.383468	-1.38282	0.071739	1.14424	0.359812	0.0976587	0.977178	0.563105	0.762613	0	0.9	8.78	0	18.73	32.2	61.8	137	26.6	148.9	203.6	High	High	High	Peak Found	Peak Found	Peak Found	1
FALSE	High	Master Protein	P08243	Asparagine synthetase [glutamine-hydrolyzing]	0	10.892	8	4	8	4	561	64.3	6.86	5.64	4	0	0.839	0.01	0.01	1.229	0.01	1	0.383653	-1.38212	0.378594	0.421827	0.891779	3.89573e-17	4.02582e-17	0.970755	5.56369e-17	0			0		276.1			187.5		101.2	High	Not Found	Not Found	High	Not Found	Peak Found	1
FALSE	High	Master Protein	O75044	SLIT-ROBO Rho GTPase-activating protein 2	0	19.036	5	5	19	3	1071	120.8	6.7	40.69	5	2	0.512	0.532	0.01	1.216	0.53	1	0.383831	-1.38146	0.100303	0.998684	0.70189	0.824582	4.02582e-17	0.972597	0.888424	1.69	11.61		23.67	0	84.4	94.6		223.6	38.2	170.2	Peak Found	High	Not Found	High	High	High	1
FALSE	High	Master Protein	P42356	Phphatidylinitol 4-kinase alpha	0	130.905	20	32	62	32	2102	236.7	7.06	107.75	32	0	0.387	0.438	0.211	1.307	0.392	1	0.383846	-1.3814	0.116448	0.933868	0.71174	0.76142	0.603125	0.87796	0.625711	5.1	10.23	3.83	22.22	2.79	40.7	35.8	15.8	346.4	64.2	212	High	High	Peak Found	High	Peak Found	High	1
FALSE	High	Master Protein	P18669	Phphoglycerate mutase 1	0	179.307	74	17	189	13	254	28.8	7.18	478.58	17	4	0.402	0.329	0.246	1.03	0.514	1	0.384041	-1.38067	0.0393193	1.40539	0.916095	0.945407	0.789471	0.845561	0.919296	3.65	2.76	2.09	16.01	14.85	84.2	67	46.3	211.1	105.2	212.6	High	High	High	High	High	High	1
FALSE	High	Master Protein	P59190	Ras-related protein Rab-15	0	19.875	29	5	53	3	212	24.4	5.71	51.88	5	0	0.01	1.42	0.01	2.733	0.01	1	0.384718	-1.37813	0.452882	0.344015	3.89437e-17	0.785021	4.02582e-17	0.0668381	5.56369e-17		0		0			200.9		386.8		141.5	High	High	Not Found	High	High	High	1
FALSE	High	Master Protein	P98194	Calcium-transporting ATPase type 2C member 1	0	21.118	10	6	13	6	919	100.5	6.74	20.66	6	0	1.049	0.01	0.01	1.768	0.01	1	0.384809	-1.37778	0.407085	0.390315	0.968983	3.89573e-17	4.02582e-17	0.589218	5.56369e-17	0			0		140			236		133.5	Peak Found	Not Found	Not Found	High	High	High	1
FALSE	High	Master Protein	Q9NUQ9	Protein FAM49B	0	48.145	37	9	51	9	324	36.7	6.06	111.72	9	0	0.165	0.705	0.296	0.802	1.226	1	0.385073	-1.3768	0.0380813	1.41929	0.200272	0.938256	0.789492	0.168933	0.625315	0.14	30.93	5.64	9.68	52.51	26.7	78.6	59.8	147.5	170.5	168.3	High	High	High	High	High	High	1
FALSE	High	Master Protein	P07954	Fumarate hydratase, mitochondrial	0	150.545	58	22	191	22	510	54.6	8.76	480.43	22	0	0.432	0.28	0.264	1.138	0.394	1	0.385466	-1.37532	0.091622	1.038	0.928501	0.911827	0.82065	0.982082	0.768661	5.09	2.24	1.94	17.76	7.06	87.9	42.7	43.3	199.9	60	168.9	High	High	High	High	High	High	1
FALSE	High	Master Protein	P30044	Peroxiredoxin-5, mitochondrial	0	70.763	56	11	172	11	214	22.1	8.7	406.95	11	0	0.399	0.381	0.339	1.46	0.441	1	0.385729	-1.37434	0.114475	0.941291	0.916095	0.971236	0.900181	0.581845	0.84668	4.2	4.8	1.41	26.26	4.17	72.4	64.6	54.2	234.8	69.7	171.2	High	High	High	High	High	High	1
FALSE	High	Master Protein	Q13617	Cullin-2	0	18.293	12	6	13	6	745	86.9	6.92	21.68	6	0	0.987	0.01	0.01	1.121	0.489	1	0.385824	-1.37399	0.231294	0.635836	0.937177	3.89573e-17	4.02582e-17	0.992789	0.820848	0			8.69	0	96.8			333.4	94.5	291.4	Peak Found	High	High	High	High	High	1
FALSE	High	Master Protein	O60462	Neuropilin-2	0	29.866	12	9	12	9	931	104.8	5.17	14.76	9	0	0.532	0.423	0.01	1.009	0.491	1	0.386	-1.37333	0.0936759	1.02837	0.714462	0.690909	4.02582e-17	0.885622	0.831124	0	0		0	0	275.4	86.8		154.4	75.1	153.1	High	Peak Found	Not Found	High	Peak Found	High	1
FALSE	High	Master Protein	Q15286	Ras-related protein Rab-35	0	42.079	57	9	71	7	201	23	8.29	99.57	9	0	0.488	0.325	0.271	1.377	0.431	1	0.38604	-1.37318	0.111753	0.951739	0.803717	0.610582	0.749826	0.784217	0.725213	9.02	1.71	1.72	12.67	3.52	70.2	34.3	25.3	237.3	76.6	176.3	High	High	High	High	High	High	1
FALSE	High	Master Protein	Q9UQ90	Paraplegin	0	10.055	5	3	7	3	795	88.2	8.69	5.99	3	0	0.01	0.661	0.01	0.754	0.01	1	0.386054	-1.37312	0.382508	0.41736	3.89437e-17	0.879299	4.02582e-17	0.667499	5.56369e-17		0		0			119.9		136.8		181.3	High	Peak Found	Not Found	High	Not Found	High	1
FALSE	High	Master Protein	Q330K2	NADH dehydrogenase (ubiquinone) complex I, assembly factor 6	0	6.943	13	3	5	3	333	38.2	9.36	3.8	3	0	1.631	0.01	0.01	2.912	0.36	1	0.38647	-1.37157	0.404313	0.393283	0.859257	3.89573e-17	4.02582e-17	0.0639592	0.460471	0			0	0	91.8			430.7	189.6	56.3	Peak Found	Not Found	Not Found	High	Peak Found	High	1
FALSE	High	Master Protein	Q9NZH0	G-protein coupled receptor family C group 5 member B	0	17.562	6	2	17	2	403	44.8	8.24	36.4	2	0	0.01	0.521	0.629	0.972	1.024	1	0.387183	-1.36891	0.0330252	1.48115	3.89437e-17	0.860009	0.993082	0.783408	0.799789		5.1	0	3	11.09		68.3	27	131.7	144	136.5	High	High	High	High	High	High	1
FALSE	High	Master Protein	Q6PIU2	Neutral cholesterol ester hydrolase 1	0	63.376	47	13	68	13	408	45.8	7.23	131.91	13	0	0.484	0.378	0.291	1.375	0.601	1	0.387433	-1.36798	0.0576881	1.23891	0.91955	0.873155	0.850627	0.768568	0.975341	7.49	8.35	5.97	19.26	21.32	194.2	68.9	68	153.7	64.6	107.7	High	High	High	High	High	High	1
FALSE	High	Master Protein	Q05329	Glutamate decarboxylase 2	0	23.422	14	5	6	5	585	65.4	6.9	14.58	5	0	0.01	1.098	0.01	0.948	0.937	1	0.387522	-1.36765	0.180174	0.744307	3.89437e-17	0.936504	4.02582e-17	0.786188	0.903886		0		21.08	0		76.6		299.8	82.7	297.3	Not Found	Peak Found	Not Found	High	Peak Found	High	1
FALSE	High	Master Protein	Q9UN86	Ras GTPase-activating protein-binding protein 2	0	45.25	27	9	33	9	482	54.1	5.55	92.41	9	0	0.456	0.254	0.271	1.192	0.335	1	0.388207	-1.3651	0.126418	0.898193	0.781619	0.483809	0.748425	0.985319	0.391742	16.52	1.86	3.05	21.5	4.06	94.8	53.1	23.9	248.6	28.6	219	High	High	Peak Found	High	High	High	1
FALSE	High	Master Protein	Q13424	Alpha-1-syntrophin	0	81.952	43	14	52	13	505	53.9	6.8	144.11	14	0	0.106	0.445	0.345	1.042	0.264	1	0.388552	-1.36382	0.158953	0.79873	0.070615	0.781921	0.876626	0.868776	0.143419	0.09	2.38	3.97	25.56	1.01	13.2	116.6	117.4	250.6	43.9	203.1	High	High	High	High	High	High	1
FALSE	High	Master Protein	P63215	Guanine nucleotide-binding protein G(I)/G(S)/G(O) subunit gamma-3	0	29.115	72	4	25	4	75	8.3	7.78	61.73	4	0	0.596	0.099	0.047	0.626	0.283	1	0.388685	-1.36333	0.224612	0.648566	0.930492	0.38552	0.0545787	0.00344394	0.427023	0	2.98	0.03	3.65	0.37	28.7	21.6	35.8	255.4	114	337.4	Peak Found	Peak Found	High	High	High	High	1
FALSE	High	Master Protein	Q99436	Proteasome subunit beta type-7	0	10.394	11	3	14	3	277	29.9	7.68	36.22	3	0	0.345	0.264	0.255	0.713	0.508	1	0.389014	-1.36211	0.0359321	1.44452	0.437948	0.424493	0.609622	0.147509	0.796662	0	0	5.32	10.06	16.38	33	25.3	54	142.1	101.8	179.5	Peak Found	Peak Found	High	High	High	High	1
FALSE	High	Master Protein	O75170	Serine/threonine-protein phphatase 6 regulatory subunit 2	0	24.936	11	6	6	6	966	104.9	4.87	11.75	6	0	0.01	0.748	0.01	0.964	0.01	1	0.389058	-1.36194	0.379144	0.421196	3.89437e-17	0.964802	4.02582e-17	0.843358	5.56369e-17		85.12		10.66			182		208.6		248.6	Not Found	Peak Found	Not Found	High	Not Found	High	1
FALSE	High	Master Protein	P00395	Cytochrome c oxidase subunit 1	0	6.936	5	2	4	2	513	57	6.7	6.18	2	0	0.333	0.501	0.01	1.159	0.01	1	0.389119	-1.36172	0.317712	0.497967	0.414396	0.817662	4.02582e-17	0.99988	5.56369e-17	0	0		0		52	78.2		181		156.1	High	High	Not Found	Peak Found	Not Found	High	1
FALSE	High	Master Protein	Q969M1	Mitochondrial import receptor subunit TOM40B	0	10.276	17	4	12	4	308	33.9	7.24	19.42	4	0	0.01	0.01	1.148	1.362	0.637	1	0.389463	-1.36044	0.231686	0.6351	3.89437e-17	3.89573e-17	0.799516	0.868776	0.958598			0	22.19	3.5			60.4	308.4	129.3	208.6	Not Found	Not Found	Peak Found	High	High	High	1
FALSE	High	Master Protein	Q01970	1-phphatidylinitol 4,5-bisphphate phphodiesterase beta-3	0	36.967	11	9	14	9	1234	138.7	5.9	18.38	9	0	0.121		0.144	0.01	0.01	1	0.389706	-1.35954	0.659649	0.180687	0.0178225		0.171259	7.03075e-17	5.56369e-17	0		0			165.6	6.8	39.7			275.9	High	High	Peak Found	High	Not Found	Peak Found	1
FALSE	High	Master Protein	O94826	Mitochondrial import receptor subunit TOM70	0	135.758	44	19	130	19	608	67.4	7.12	241.06	19	0	0.427	0.323	0.316	1.258	0.477	1	0.389762	-1.35933	0.0749598	1.12517	0.916095	0.939556	0.875762	0.926772	0.895588	7.56	5.37	5.84	19.76	4.68	63.5	69.4	77.4	204.1	65.3	156	High	High	High	High	High	High	1
FALSE	High	Master Protein	P24593	Insulin-like growth factor-binding protein 5	0	40.82	34	7	18	7	272	30.6	8.21	31.66	7	0		0.395	0.345	1.362	0.485	1	0.389884	-1.35888	0.176677	0.75282		0.619376	0.750584	0.878713	0.835493		0	0	0	0	491.7	17.7	15.4	74.5	21.7	44.7	High	Peak Found	Peak Found	High	Peak Found	Peak Found	1
FALSE	High	Master Protein	Q99259	Glutamate decarboxylase 1	0	6.719	6	2	4	2	594	66.9	7.62	3.94	2	0	0.01	0.461	0.808	1.282	0.994	1	0.390415	-1.35692	0.0561033	1.25101	3.89437e-17	0.671671	0.949542	0.945245	0.901947		0	0	0	0		78	136.6	251	168.1	169.1	Not Found	Peak Found	Peak Found	High	High	High	1
FALSE	High	Master Protein	Q9H0A0	RNA cytidine acetyltransferase	0	39.031	18	13	25	13	1025	115.7	8.27	23.24	13	0	0.69	0.482	0.01	1.432	0.593	1	0.390744	-1.35571	0.122811	0.910761	0.856711	0.812887	4.02582e-17	0.73827	0.918388	23.9	20.34		26.9	2.82	103.8	65.3		132.5	63.6	109.6	High	High	Peak Found	High	Peak Found	Peak Found	1
FALSE	High	Master Protein	Q9GZQ8	Microtubule-associated proteins 1A/1B light chain 3B	0	23.092	22	3	47	1	125	14.7	8.94	80.08	3	2	0.296	0.377	0.34	1.029	0.561	1	0.39112	-1.35432	0.0265042	1.57669	0.810702	0.92473	0.901234	0.843988	0.959346	3.86	1.39	0.78	0.96	10.52	50	74.7	64.4	210.5	113	189	High	High	High	High	High	High	1
FALSE	High	Master Protein	Q9BXW6	Oxysterol-binding protein-related protein 1	0	19.244	7	5	15	5	950	108.4	6.38	31.2	5	0	0.01	0.566	0.549	1.259	0.617	1	0.391168	-1.35414	0.0889625	1.05079	3.89437e-17	0.841989	0.969341	0.954303	0.94912		3.4	6.03	16.18	17.64		83.4	79.9	203.3	105.1	149.9	Not Found	High	High	High	High	High	1
FALSE	High	Master Protein	Q9P2U8	Vesicular glutamate transporter 2	0	25.998	11	6	16	5	582	64.4	7.05	30.1	6	0	0.395	0.985	0.01	2.539	0.01	1	0.39166	-1.35233	0.413037	0.384011	0.497765	0.98299	4.02582e-17	0.00129056	5.56369e-17	12.68	0		27.25		62.4	33.2		492		224.4	Peak Found	Peak Found	Not Found	High	Not Found	High	1
FALSE	High	Master Protein	P16870	Carboxypeptidase E	0	73.663	35	14	47	14	476	53.1	5.14	100.18	14	0	0.33	0.39	0.35	1.418	0.313	1	0.391798	-1.35182	0.161258	0.79248	0.586658	0.719172	0.8632	0.71995	0.314533	1.14	7.48	4.06	29.58	3.38	35.3	78.2	64.9	280	50.6	190	Peak Found	High	High	High	High	High	1
FALSE	High	Master Protein	Q96SB3	Neurabin-2	0	79.513	26	15	59	14	815	89.1	4.97	121.82	15	1	0.399	0.405	0.213	1.328	0.266	1	0.392059	-1.35086	0.176016	0.754447	0.661361	0.781921	0.477471	0.849223	0.125134	1.78	8.3	2.32	9.05	1.14	32.6	51.9	10.7	209.7	24.2	112.6	High	High	High	High	High	High	1
FALSE	High	Master Protein	P16112	Aggrecan core protein	0	33.711	5	9	18	9	2530	261.2	4.13	23.9	9	0	0.49	0.518	0.01	0.925	0.67	1	0.392293	-1.35	0.0526007	1.27901	0.660145	0.849772	4.02582e-17	0.67439	0.974404	5.23	18.58		52.14	7.56	18.8	40.4		292	102.4	99.1	Peak Found	Peak Found	Not Found	High	High	High	1
FALSE	High	Master Protein	Q8N4Q1	Mitochondrial intermembrane space import and assembly protein 40	0	17.926	40	5	22	5	142	16	4.31	46.24	5	0	0.436	0.219	0.252	0.912	0.399	1	0.392471	-1.34934	0.0785524	1.10484	0.578715	0.285039	0.584774	0.664057	0.507785	10.82	0	0	28.13	2.39	52.2	25.7	29.6	238.1	72.5	225.6	High	High	High	High	High	High	1
FALSE	High	Master Protein	P08559	Pyruvate dehydrogenase E1 component subunit alpha, somatic form, mitochondrial	0	129.174	53	19	165	19	390	43.3	8.06	290.51	19	0	0.656	0.172	0.231	1.191	0.504	1	0.39295	-1.34758	0.0994902	1.00222	0.988799	0.809732	0.765409	0.982082	0.918388	14.12	0.84	1.15	18.96	7.91	128.8	31.1	34.2	238.5	77	186.4	High	High	High	High	High	High	1
FALSE	High	Master Protein	O75718	Cartilage-associated protein	0	14.43	12	6	13	6	401	46.5	5.73	5.74	6	0		0.821	0.01	1.482	0.69	1	0.39297	-1.34751	0.227371	0.643265		0.975793	4.02582e-17	0.828364	0.97626		0		0	0	91.6	114.3		41.4	19.3	28	High	High	Peak Found	Peak Found	Peak Found	Peak Found	1
FALSE	High	Master Protein	Q8N335	Glycerol-3-phphate dehydrogenase 1-like protein	0	42.167	32	11	28	10	351	38.4	7.02	49.37	11	0	0.535	0.614	0.01	1.377	0.568	1	0.393548	-1.34539	0.119019	0.924382	0.791294	0.902993	4.02582e-17	0.806392	0.876625	17.26	2.8		5.73	1.41	76.4	74		251.1	76.6	167.1	Peak Found	High	Not Found	High	High	High	1
FALSE	High	Master Protein	Q9H019	Mitochondrial fission regulator 1-like	0	29.151	26	6	18	6	292	31.9	6.1	13.58	6	0	0.812	0.01	0.307	1.469	0.399	1	0.393654	-1.345	0.209668	0.678468	0.888337	3.89573e-17	0.685538	0.749774	0.666515	35.2		4.01	20.02	4.86	75.8		24.3	258.8	56.2	153.4	High	Not Found	Peak Found	High	High	High	1
FALSE	High	Master Protein	O60925	Prefoldin subunit 1	0	14.147	43	4	9	4	122	14.2	6.81	20.29	4	0	0.582	0.259	0.244	1.14	0.615	1	0.393829	-1.34436	0.0440226	1.35632	0.786924	0.429824	0.55319	0.985188	0.92826	0	0	0	7.15	0	59.4	26.5	24.9	205.3	62.8	181	Peak Found	High	High	High	High	High	1
FALSE	High	Master Protein	Q8WY54	Protein phphatase 1E	0	12.534	6	3	7	3	755	83.9	5.01	12.84	3	0	0.846	0.01	0.01	1.187	0.01	1	0.394174	-1.3431	0.388819	0.410253	0.878832	3.89573e-17	4.02582e-17	0.989783	5.56369e-17	0			20.5		98.8			298		251.1	Peak Found	Not Found	Not Found	High	Not Found	High	1
FALSE	High	Master Protein	Q9UEW8	STE20/SPS1-related proline-alanine-rich protein kinase	0	37.905	29	8	31	7	545	59.4	6.29	59.1	8	0	0.373	0.276	0.409	0.872	0.812	1	0.394188	-1.34305	0.00135763	2.86722	0.486003	0.414194	0.865933	0.507574	0.956445	6.29	0.08	0	18.49	12.26	64.9	67.5	32.7	222.6	110.5	195.6	High	High	High	High	High	High	1
FALSE	High	Master Protein	Q9UHD9	Ubiquilin-2	0	50.618	20	8	33	5	624	65.7	5.22	103.65	8	2	0.417	0.187	0.352	1.073	0.352	1	0.394227	-1.3429	0.109993	0.958635	0.742751	0.285474	0.877576	0.926864	0.492948	9.46	0.2	0.85	24.33	4.16	76	38.3	58.5	197.5	64.8	212.2	High	High	High	High	High	High	1
FALSE	High	Master Protein	O95757	Heat shock 70 kDa protein 4L	0	96.754	35	22	76	19	839	94.5	5.88	164.55	22	0	0.535	0.35	0.165	1.138	0.513	1	0.396077	-1.33615	0.0702433	1.1534	0.868707	0.687447	0.506604	0.982082	0.880573	15.9	9.64	0.76	25.86	6.88	118.3	37.8	35.9	256.2	76.8	206.9	High	Peak Found	High	High	High	High	1
FALSE	High	Master Protein	P26012	Integrin beta-8	0	49.805	20	11	29	11	769	85.6	7.25	50.03	11	0	0.542	0.364	0.249	1.287	0.629	1	0.396091	-1.3361	0.0481631	1.31729	0.913147	0.849772	0.793536	0.896831	0.990759	27.21	8.25	10.88	21.15	8.94	89.2	35.1	16.7	172.1	88.2	189.8	High	High	High	High	High	High	1
FALSE	High	Master Protein	Q02952	A-kinase anchor protein 12	0	431.611	57	63	316	63	1782	191.4	4.41	950.68	63	0	0.478	0.247	0.184	0.771	0.523	1	0.396251	-1.33551	0.0482279	1.3167	0.937961	0.88829	0.643653	0.0998288	0.926772	9.66	2.67	1.77	11.65	5.06	68.5	40.7	56.3	135.4	102.1	192.1	High	High	High	High	High	High	1
FALSE	High	Master Protein	Q9Y3A3	MOB-like protein phocein	0	6.309	16	2	8	2	225	26	5.78	6.8	2	0	3.287	0.01	0.01	7.323	0.01	1	0.396856	-1.33331	0.545217	0.26343	0.328188	3.89573e-17	4.02582e-17	1.25777e-05	5.56369e-17	0			0		181.7			404.8		55.3	High	High	Not Found	High	High	Peak Found	1
FALSE	High	Master Protein	Q8NBM8	Prenylcysteine oxidase-like	0	30.545	13	4	19	4	494	54.6	7.31	40.62	4	0	1.294	0.301	0.01	1.695		1	0.397032	-1.33267	0.245792	0.609432	0.985119	0.329194	4.02582e-17	0.496282		20.53	0		31.02		123.9	11		210.7	46	98.4	High	High	Not Found	High	Peak Found	High	1
FALSE	High	Master Protein	Q13332	Receptor-type tyrine-protein phphatase S	0	92.004	15	19	55	10	1948	216.9	6.46	111.25	19	0	0.01	0.886	0.236	1.435	0.415	1	0.397193	-1.33209	0.221011	0.655586	3.89437e-17	0.991783	0.506604	0.722654	0.645648		0	0	13.21	4.81		23.3	7.8	461.2	58.5	333	Not Found	Peak Found	High	High	High	High	1
FALSE	High	Master Protein	P68871	Hemoglobin subunit beta	0	149.251	90	14	3226	8	147	16	7.28	5796.92	14	6	0.299	0.978	0.48	0.458	2.965	1	0.397242	-1.33191	0.322583	0.491358	0.861361	0.895425	0.993082	1.25719e-06	0.0278714	0.96	33.63	7.44	8.39	12.41	27.1	77.9	38.9	36.3	255	83.2	High	High	High	High	High	High	1
FALSE	High	Master Protein	Q99490	Arf-GAP with GTPase, ANK repeat and PH domain-containing protein 2	0	57.549	15	13	24	13	1192	124.6	9.89	54.3	13	0	0.769	0.352	0.01	1.388	0.459	1	0.39726	-1.33184	0.175068	0.756793	0.900309	0.637924	4.02582e-17	0.771022	0.667729	0	0		3.75	6.37	28.3	12.9		464.7	54.8	303.7	Peak Found	Peak Found	Not Found	High	High	High	1
FALSE	High	Master Protein	O60313	Dynamin-like 120 kDa protein, mitochondrial	0	257.436	52	48	290	48	960	111.6	7.87	587.75	48	0	0.518	0.271	0.32	1.374	0.417	1	0.397349	-1.33152	0.123899	0.906932	0.954003	0.90564	0.880557	0.761696	0.805782	8.85	3.23	3.21	18.97	5.09	92.5	40.5	60.1	233.7	75.5	168	High	High	High	High	High	High	1
FALSE	High	Master Protein	Q969Z3	Mitochondrial amidoxime reducing component 2	0	33.64	33	11	44	10	335	38	9.16	56.93	11	1	0.01	0.529	0.599	1.297	0.562	1	0.398041	-1.32901	0.112572	0.948569	3.89437e-17	0.884048	0.997794	0.892171	0.895616		9.47	22.46	19.49	5		77.4	46.2	138.3	65.4	113.2	Not Found	High	High	High	High	High	1
FALSE	High	Master Protein	Q9UPV7	PHD finger protein 24	0	46.78	33	9	33	9	400	45.2	5.67	75.24	9	0	0.879	0.143	0.01	1.28	0.312	1	0.398148	-1.32862	0.258018	0.58835	0.945366	0.174127	4.02582e-17	0.910133	0.378978	0	0		28.85	1.2	3.9	9.7		414.1	95.9	324.1	Peak Found	Peak Found	Not Found	High	High	High	1
FALSE	High	Master Protein	P45985	Dual specificity mitogen-activated protein kinase kinase 4	0	40.577	29	8	20	8	399	44.3	8.07	32.43	8	0	0.378	0.788	0.142	1.359	0.926	1	0.398174	-1.32853	0.0464349	1.33316	0.500888	0.983131	0.186165	0.843988	0.8792	17.41	22.11	0.36	6.05	70.36	39.1	81.1	9.8	107.7	358.9	157.7	Peak Found	High	Peak Found	High	High	High	1
FALSE	High	Master Protein	P30153	Serine/threonine-protein phphatase 2A 65 kDa regulatory subunit A alpha isoform	0	159.435	51	24	187	19	589	65.3	5.11	438.98	24	5	0.484	0.419	0.327	1.386	0.703	1	0.398187	-1.32848	0.037878	1.42161	0.94016	0.983131	0.888725	0.737797	0.978143	12.33	5.49	4.72	40.45	23.17	68.4	58.9	40.8	199.4	89.2	154.1	High	High	High	High	High	High	1
FALSE	High	Master Protein	P52594	Arf-GAP domain and FG repeat-containing protein 1	0	34.859	18	6	30	6	562	58.2	8.63	82.03	6	0	0.235	0.423	0.322	1.098	0.362	1	0.398374	-1.3278	0.105885	0.975164	0.240058	0.776935	0.77409	0.963356	0.316695	0.2	3.77	2.36	8.03	1.54	20.5	84.5	29.6	178.3	59.7	169.1	High	High	High	High	High	High	1
FALSE	High	Master Protein	O14498	Immunoglobulin superfamily containing leucine-rich repeat protein	0	18.522	12	4	5	4	428	46	5.15	13.07	4	0	0.01		0.261	0.01	0.01	1	0.398529	-1.32724	0.671146	0.173183	3.89437e-17		0.47176	7.03075e-17	5.56369e-17			0				219.3	15.4			59.1	Not Found	High	Peak Found	Peak Found	Not Found	Peak Found	1
FALSE	High	Master Protein	P43034	Platelet-activating factor acetylhydrolase IB subunit alpha	0	74.424	49	16	96	15	410	46.6	7.37	189.53	16	1	0.43	0.289	0.327	0.878	0.744	1	0.398932	-1.32578	0.003495	2.45655	0.900309	0.867162	0.888725	0.394552	0.95821	8.83	3.32	2.03	16.06	15.44	73.7	48.9	61.1	149.9	119.7	176.4	High	High	High	High	High	High	1
FALSE	High	Master Protein	Q9H0U4	Ras-related protein Rab-1B	0	80.673	68	10	191	4	201	22.2	5.73	378.52	10	4	0.545	0.316	0.246	1.274	0.499	1	0.399207	-1.32479	0.085345	1.06882	0.963282	0.937716	0.789249	0.908058	0.915546	17.48	4.7	4.6	18.72	13.12	94.5	47.1	45.2	166.6	87.4	128.6	High	High	High	High	High	High	1
FALSE	High	Master Protein	O00533	Neural cell adhesion molecule L1-like protein	0	98.947	23	21	96	21	1208	135	5.76	177.36	21	0	0.102	0.685	0.234	1.237	0.312	1	0.400549	-1.31995	0.196279	0.707125	0.241946	0.994278	0.770991	0.955675	0.478993	0.24	15.56	2.48	20.9	3.4	5.1	128.4	31.6	239.7	30.1	220.2	Peak Found	High	High	High	High	High	1
FALSE	High	Master Protein	Q9UI08	Ena/VASP-like protein	0	33.342	16	5	17	5	416	44.6	8.84	31.03	5	0	0.01	0.706	0.44	1.354	0.532	1	0.400554	-1.31993	0.138931	0.857202	3.89437e-17	0.948781	0.903744	0.830881	0.845944		3.92	0	30.04	0		112.5	48.8	249.8	59	183	Peak Found	High	Peak Found	High	High	High	1
FALSE	High	Master Protein	Q9NZN5	Rho guanine nucleotide exchange factor 12	0	44.739	11	11	22	11	1544	173.1	5.74	29.58	11	0	0.716	0.43	0.576	1.023	2.272	1	0.400931	-1.31857	0.115758	0.936448	0.847738	0.678769	0.977238	0.922122	0.18196	12.36	0	0	62.6	0	96.4	33.7	45.2	154.8	113	178.9	Peak Found	High	Peak Found	High	Peak Found	High	1
FALSE	High	Master Protein	Q15819	Ubiquitin-conjugating enzyme E2 variant 2	0	24.074	58	8	52	3	145	16.4	8.09	58.72	8	5	0.304	0.553	0.238	1.146	0.585	1	0.400952	-1.3185	0.0479009	1.31966	0.842455	0.994551	0.775605	0.985319	0.974969	8.19	1.04	0.51	5.61	11.28	47.7	58.1	25.5	234.7	93.1	207.1	High	High	High	High	High	High	1
FALSE	High	Master Protein	O43674	NADH dehydrogenase [ubiquinone] 1 beta subcomplex subunit 5, mitochondrial	0	23.562	21	4	44	4	189	21.7	9.63	87.23	4	0	0.384	0.211	0.317	0.824	0.45	1	0.401055	-1.31813	0.0555939	1.25497	0.661668	0.402586	0.818179	0.247276	0.769247	0.14	1.11	3.59	9.04	10.35	63.9	28.7	58.4	175	96.7	180.1	High	High	High	High	High	High	1
FALSE	High	Master Protein	Q16543	Hsp90 co-chaperone Cdc37	0	35.913	25	7	36	7	378	44.4	5.25	69.09	7	0	0.224	0.566	0.179	0.965	0.447	1	0.401741	-1.31566	0.0904952	1.04337	0.6228	0.96795	0.639268	0.713951	0.833284	1.69	9.22	1.52	1.91	4.68	34.5	82.5	28.7	173.2	80.7	180.5	High	High	High	High	High	High	1
FALSE	High	Master Protein	Q96A23	Copine-4	0	12.061	6	3	43	2	557	62.4	6.33	77.61	3	0	0.767	0.199	0.01	1.135	0.292	1	0.402143	-1.31422	0.235285	0.628405	0.881546	0.153019	4.02582e-17	0.985188	0.34796	36.17	0		65.29	0	177.5	21.7		265	30.9	214.9	High	Peak Found	Not Found	High	High	High	1
FALSE	High	Master Protein	Q9H0W9	Ester hydrolase C11orf54	0	13.042	14	4	19	4	315	35.1	6.7	27.52	4	0	0.519	0.353	0.178	0.793	0.811	1	0.403226	-1.31034	0.012004	1.92067	0.706928	0.540477	0.295747	0.417968	0.962802	5.03	0.88	0.55	34.24	23.14	72.3	64.5	50.3	143.4	122.7	195.8	High	High	High	High	High	High	1
FALSE	High	Master Protein	Q4G0F5	Vacuolar protein sorting-associated protein 26B	0	31.733	25	7	46	7	336	39.1	7.36	100.46	7	0	0.454	0.51	0.225	1.511	0.437	1	0.403324	-1.30999	0.142892	0.844991	0.735181	0.849174	0.539633	0.530023	0.686855	4.58	8.01	0.55	12.49	5.08	57.5	79.3	35.9	257.8	70.8	173	High	High	High	High	High	High	1
FALSE	High	Master Protein	Q9Y646	Carboxypeptidase Q	0	26.227	17	6	19	6	472	51.9	6.18	38.11	6	0	0.174	0.702	0.437	1.131	1.117	1	0.404249	-1.30668	0.015063	1.82209	0.0751012	0.972014	0.888725	0.982959	0.743426	0	36.64	0	35.58	28.4	14.7	74.9	36.8	143	98.3	123.7	Peak Found	High	High	High	High	High	1
FALSE	High	Master Protein	Q9UGV2	Protein NDRG3	0	41.956	29	8	32	7	375	41.4	5.31	46.47	8	0	0.29	0.544	0.303	1.243	0.569	1	0.404339	-1.30636	0.0592354	1.22742	0.447138	0.871924	0.722304	0.954712	0.901947	4.87	20.83	2.92	20.59	0.63	46.9	35.5	35.3	177.7	67.8	153.8	High	High	High	High	High	High	1
FALSE	High	Master Protein	P60033	CD81 antigen	0	42.89	28	4	85	4	236	25.8	5.29	230.32	4	0	0.198	0.298	0.486	0.882	0.545	1	0.404615	-1.30538	0.0397893	1.40023	0.697255	0.873406	0.993082	0.408577	0.947201	0.45	4.53	4.86	6.59	4.05	36.8	55	103.6	133	96.2	169.6	High	High	High	High	High	High	1
FALSE	High	Master Protein	Q8NB37	Glutamine amidotransferase-like class 1 domain-containing protein 1	0	15.652	24	3	19	3	220	23.3	6.61	46.29	3	0	0.496	0.362	0.222	1.212	0.453	1	0.405253	-1.3031	0.0920786	1.03584	0.65915	0.595639	0.445371	0.982082	0.792847	0	0	0.48	9.48	0	59.8	43.7	44.5	242.8	54.6	197.1	High	High	High	High	High	High	1
FALSE	High	Master Protein	Q5TC12	ATP synthase mitochondrial F1 complex assembly factor 1	0	20.011	23	6	14	6	328	36.4	7.96	21.57	6	0	0.881	0.01		1.768	0.528	1	0.405492	-1.30226	0.333746	0.476584	0.908521	3.89573e-17		0.410061	0.874029	0			72.6	0	185.3		22	383.9	41	133.6	High	Peak Found	High	High	Peak Found	High	1
FALSE	High	Master Protein	Q9P227	Rho GTPase-activating protein 23	0	19.399	5	5	8	4	1491	162.1	9.19	14.09	5	0	0.394	0.546	0.671	1.628	1.343	1	0.405691	-1.30155	0.0166146	1.77951	0.276784	0.763331	0.999889	0.671732	0.689808	0	0	0	0	0	40.5	56.2	129.9	241.7	233.9	102.9	Peak Found	Peak Found	Peak Found	High	High	Peak Found	1
FALSE	High	Master Protein	Q9UNA1	Rho GTPase-activating protein 26	0	13.342	4	3	8	3	814	92.2	6.64	19.74	3	0	1.172	0.01	0.01	1.466	0.471	1	0.405856	-1.30096	0.294286	0.53123	0.999011	3.89573e-17	4.02582e-17	0.764133	0.804055	0			15.66	0	95.3			291.4	56.7	201.8	Peak Found	Not Found	Not Found	High	High	High	1
FALSE	High	Master Protein	Q7Z7K6	Centromere protein V	0	21.069	19	3	15	3	275	29.9	9.73	32.17	3	0	0.01	1.221	0.17	1.846	0.605	1	0.405969	-1.30056	0.264876	0.576957	3.89437e-17	0.910463	0.23632	0.284522	0.938612		0	0	2.86	8.59		57.7	8	277.6	70.6	174.3	Not Found	High	Peak Found	High	High	High	1
FALSE	High	Master Protein	Q9Y2J0	Rabphilin-3A	0	107.239	35	17	39	17	694	76.8	8.34	111.91	17	0	0.36	0.21	0.166	0.66	0.15	1	0.40663	-1.29821	0.231331	0.635766	0.847738	0.753629	0.585303	0.00840092	0.0392241	4.88	1.38	0.59	12.03	0.73	33.1	17.8	10.4	275.1	31.6	382.2	Peak Found	Peak Found	Peak Found	High	High	High	1
FALSE	High	Master Protein	Q9UGJ0	5'-AMP-activated protein kinase subunit gamma-2	0	11.727	8	4	10	3	569	63	9.35	17.22	4	0	0.01	2.054	0.01	2.4		1	0.406667	-1.29808	0.396715	0.401521	3.89437e-17	0.579015	4.02582e-17	0.110348			0		0			125.7		306.6	110.5	127.8	High	Peak Found	Not Found	High	Peak Found	High	1
FALSE	High	Master Protein	P78362	SRSF protein kinase 2	0	32.318	18	9	18	9	688	77.5	4.97	31.56	9	0	0.479	0.518	0.242	1.392	0.653	1	0.406897	-1.29727	0.0591188	1.22827	0.637512	0.851123	0.552412	0.803809	0.953937	0	0	5	9.76	12.47	19	37.7	49.1	194.4	158.1	175.6	Peak Found	Peak Found	High	High	High	High	1
FALSE	High	Master Protein	P49327	Fatty acid synthase	0	391.183	44	76	391	76	2511	273.3	6.44	885.97	76	0	0.5	0.373	0.29	1.022	0.836	1	0.406928	-1.29715	0.00262315	2.58118	0.94792	0.968726	0.850448	0.834734	0.914956	6.77	5.71	3.26	19.26	20.82	59.7	39.9	26.9	169.7	118.3	145.5	High	High	High	High	High	High	1
FALSE	High	Master Protein	Q16849	Receptor-type tyrine-protein phphatase-like N	0	66.874	23	12	19	12	979	105.8	7.11	59.31	12	0	0.219	0.56	0.481	1.231	0.863	1	0.40724	-1.29605	0.0147619	1.83086	0.26482	0.869768	0.940108	0.963356	0.923269	0	31.19	10.01	26.82	95.41	7.2	30.7	27	295.1	69.8	230.3	Peak Found	Peak Found	Peak Found	High	Peak Found	High	1
FALSE	High	Master Protein	Q02318	Sterol 26-hydroxylase, mitochondrial	0	54.803	31	12	35	12	531	60.2	8.9	67.01	12	0	0.01	0.312	0.78	0.784	0.921	1	0.407394	-1.2955	0.0832951	1.07938	3.89437e-17	0.472521	0.923439	0.563105	0.923269		7.39	37.94	17.05	0		59	208.7	23	42	63.2	Peak Found	High	High	Peak Found	High	Peak Found	1
FALSE	High	Master Protein	Q04323	UBX domain-containing protein 1	0	19.186	19	3	10	3	297	33.3	5.25	23.49	3	0	0.507	0.513	0.01	1.024	0.502	1	0.407759	-1.29421	0.104397	0.981313	0.685203	0.781921	4.02582e-17	0.90139	0.843825	5.55	4.3		18.82	0.73	59.1	54.7		164	93.5	167.1	High	High	Not Found	High	High	High	1
FALSE	High	Master Protein	Q9UI47	Catenin alpha-3	0	14.99	5	4	8	3	895	99.7	6.16	17.12	4	0	0.01	0.01	1.329	0.852	1.455	1	0.407923	-1.29363	0.241918	0.616331	3.89437e-17	3.89573e-17	0.670157	0.814971	0.583969			0	0	0			213.6	136.9	233.7	160.7	Not Found	Not Found	High	Peak Found	High	Peak Found	1
FALSE	High	Master Protein	Q9BTV5	Fibronectin type III and SPRY domain-containing protein 1	0	31.784	22	7	18	7	496	55.8	6.99	27.45	7	0	0.376	0.298	0.34	1.005	0.48	1	0.408048	-1.29319	0.0492147	1.3079	0.534522	0.500016	0.787057	0.85348	0.72408	1.77	0	0	29.43	12.02	64.5	31.9	31	218.7	95.5	321.7	High	Peak Found	Peak Found	High	High	High	1
FALSE	High	Master Protein	O14618	Copper chaperone for superoxide dismutase	0	7.357	8	2	9	2	274	29	5.58	16.45	2	0	0.01	0.7	0.635	1.41	0.882	1	0.408566	-1.29136	0.0754961	1.12208	3.89437e-17	0.928211	0.993082	0.86935	0.944739		0	0	0	5.03		69.1	62.7	60.2	122.7	141.4	Not Found	High	High	High	Peak Found	Peak Found	1
FALSE	High	Master Protein	P55196	Afadin	0	30.915	6	8	21	8	1824	206.7	6.47	30.63	8	0	0.01	0.815	0.01	1.033	0.01	1	0.408713	-1.29084	0.401781	0.396011	3.89437e-17	0.975365	4.02582e-17	0.928255	5.56369e-17		0		94.03			53.3		355.5		175.1	Not Found	High	High	High	High	High	1
FALSE	High	Master Protein	O00139	Kinesin-like protein KIF2A	0	51.173	25	14	71	14	706	79.9	6.68	149.73	14	0	0.342	0.381	0.324	1.069	0.492	1	0.408825	-1.29045	0.0507339	1.2947	0.649456	0.681851	0.829473	0.910998	0.851517	3.6	4.07	0.53	19.69	5.65	49.4	60.5	48.7	223.4	111.8	207.1	High	High	High	High	High	High	1
FALSE	High	Master Protein	P09669	Cytochrome c oxidase subunit 6C	0	23.928	39	6	48	6	75	8.8	10.39	77.67	6	0	0.467	0.291	0.312	0.972	0.645	1	0.408865	-1.2903	0.0152433	1.81692	0.937177	0.920078	0.87122	0.71995	0.999755	3.24	4.92	4.63	5.62	16.61	64.6	47.6	43.6	160.3	98.1	167.4	High	High	High	High	High	High	1
FALSE	High	Master Protein	O14617	AP-3 complex subunit delta-1	0	126.834	28	24	93	24	1153	130.1	8.48	203.05	24	0	0.454	0.416	0.226	1.154	0.526	1	0.408955	-1.28999	0.0589397	1.22959	0.859257	0.905758	0.753531	0.989783	0.924897	12.94	2.44	2.34	34.61	6.29	75.8	68	35	237.2	82.8	209.9	High	High	High	High	High	High	1
FALSE	High	Master Protein	Q9UIW2	Plexin-A1	0	101.772	17	29	68	21	1896	210.9	6.92	82.67	29	7	0.376	0.368	0.454	1.362	0.566	1	0.409153	-1.28929	0.0675891	1.17012	0.843902	0.884048	0.979514	0.792305	0.959346	6.13	12.56	8.95	34.28	7.47	99.4	76.8	34.6	180.5	79.7	133.3	High	Peak Found	High	High	High	High	1
FALSE	High	Master Protein	Q9UN70	Protocadherin gamma-C3	0	15.942	5	4	7	3	934	101	5.21	10.72	4	1	0.896		0.01	1.387	0.933	1	0.409337	-1.28864	0.181655	0.740753	0.925891		4.02582e-17	0.849729	0.918388	0			0	0	95.4	52.4		160.1	108	81.4	Peak Found	High	Not Found	Peak Found	Peak Found	Not Found	1
FALSE	High	Master Protein	Q68CZ2	Tensin-3	0	37.969	12	11	23	10	1445	155.2	6.81	43.48	11	0	0.01	0.805	0.01	1.003	0.01	1	0.409836	-1.28688	0.402815	0.394894	3.89437e-17	0.966199	4.02582e-17	0.903163	5.56369e-17		0		0			54.4		306.8		67.6	Not Found	High	Not Found	High	High	Peak Found	1
FALSE	High	Master Protein	Q13885	Tubulin beta-2A chain	0	363.443	83	30	4421	3	445	49.9	4.89	10206.3	30	43	0.59	0.352	0.357	1.23	0.939	1	0.409908	-1.28663	0.00623153	2.20541	0.974921	0.958909	0.912931	0.961028	0.850261	17.42	6.34	7.47	23.65	47.9	91.4	49.7	54.4	199.9	135.4	161.6	High	High	High	High	High	High	1
FALSE	High	Master Protein	Q15555	Microtubule-associated protein RP/EB family member 2	0	57.428	43	11	100	10	327	37	5.57	231.59	11	0	0.282	0.518	0.466	1.259	0.825	1	0.410506	-1.28453	0.0139179	1.85643	0.775173	0.983131	0.985392	0.925206	0.918388	4.09	1.27	3.96	29.22	20.76	40	76.1	60.5	226.4	137.2	166.1	High	High	High	High	High	High	1
FALSE	High	Master Protein	Q5JSH3	WD repeat-containing protein 44	0	44.822	18	13	31	13	913	101.3	5.45	57.99	13	0	0.488	0.353	0.375	1.085	0.875	1	0.410811	-1.28345	0.00141478	2.84931	0.717983	0.610588	0.847543	0.961028	0.91401	6.53	3.22	3.68	5.77	21.3	31.8	34.1	24.5	173.2	260	182.5	High	Peak Found	High	High	High	High	1
FALSE	High	Master Protein	Q02978	Mitochondrial 2-oxoglutarate/malate carrier protein	0	104.317	50	14	168	14	314	34	9.91	298.72	14	0	0.622	0.261	0.311	1.408	0.498	1	0.410874	-1.28323	0.117078	0.931524	0.980886	0.898345	0.870873	0.697458	0.914956	12.63	3.84	3.49	24.21	10.25	105.1	29.3	57	202.7	72	165	High	High	High	High	High	High	1
FALSE	High	Master Protein	O43290	U4/U6.U5 tri-snRNP-associated protein 1	0	67.522	29	15	33	15	800	90.2	6.13	74.18	15	0	0.331	0.303	0.115		0.215	1	0.410974	-1.28288	0.325873	0.486952	0.502901	0.560226	0.109424		0.0221222	0	0.73	0		5.48	88.1	48.8	8.9	7	26.1	94.7	High	High	Peak Found	High	Peak Found	Peak Found	1
FALSE	High	Master Protein	Q8N350	Voltage-dependent calcium channel beta subunit-associated regulatory protein	0	12.371	7	3	7	3	705	73.9	6.4	9.33	3	0	0.742	0.01	0.01	0.01	0.844	1	0.411003	-1.28278	0.406111	0.391355	0.843014	3.89573e-17	4.02582e-17	7.03075e-17	0.959346	0				0	205.9				234.2	277.4	Peak Found	Not Found	Not Found	High	High	High	1
FALSE	High	Master Protein	P03886	NADH-ubiquinone oxidoreductase chain 1	0	17.44	6	2	14	2	318	35.6	6.55	33.51	2	0	0.506	0.188	0.119	0.858	0.119	1	0.411229	-1.28199	0.26278	0.580408	0.80001	0.32076	0.125866	0.466753	9.67372e-05	0	0	0	54.13	1.8	120.5	44.7	28.4	131.2	14.2	261.7	High	Peak Found	High	High	High	High	1
FALSE	High	Master Protein	P30046	D-dopachrome decarboxylase	0	13.642	26	3	21	3	118	12.7	7.3	38.3	3	0	0.343	0.169	0.493	0.835	0.607	1	0.411548	-1.28087	0.0314263	1.50271	0.593305	0.29419	0.955221	0.339854	0.946961	5.01	4.87	0.46	9.07	13.25	49.8	41.8	94.9	158.9	101.6	191.6	High	High	High	High	High	High	1
FALSE	High	Master Protein	O95298	NADH dehydrogenase [ubiquinone] 1 subunit C2	0	13.382	29	4	23	4	119	14.2	8.98	19.65	4	0	0.382	0.299	0.244	0.707	0.54	1	0.41166	-1.28047	0.0348153	1.45823	0.795595	0.708817	0.789249	0.0265277	0.930363	4.7	3.41	2.51	2.85	2.92	63.5	26.9	33.5	157.6	107.7	205.1	High	Peak Found	High	High	High	High	1
FALSE	High	Master Protein	Q8IWK6	Adhesion G protein-coupled receptor A3	0.007	2.656	1	1	10	1	1321	146.1	8.48	13.49	1	0	0.298	0.479	0.483	1.254	0.806	1	0.411765	-1.28011	0.0138542	1.85842	0.156653	0.748887	0.904287	0.96547	0.981298	0	0	0	0	0	51.8	83.3	84	218.1	140.3	173.9	Peak Found	High	High	High	High	High	1
FALSE	High	Master Protein	O15439	Multidrug resistance-associated protein 4	0	20.735	7	8	23	7	1325	149.4	8.19	27.12	8	1		0.779	1.406	0.502	6.423	1	0.413565	-1.27382	0.573413	0.241533		0.98393	0.631245	0.000519469	0.000215975		0	0	1.63	0	6.7	11.5	117	44.8	490.1	80.8	High	High	High	Peak Found	Peak Found	Peak Found	1
FALSE	High	Master Protein	Q8N5M1	ATP synthase mitochondrial F1 complex assembly factor 2	0	14.955	21	4	11	4	289	32.8	7.09	15.46	4	0	0.01	0.408		0.01		1	0.413861	-1.27278	0.634782	0.197376	3.89437e-17	0.574012		7.03075e-17			0					46.3	27		47	113.3	High	Peak Found	Peak Found	Not Found	Peak Found	High	1
FALSE	High	Master Protein	P48426	Phphatidylinitol 5-phphate 4-kinase type-2 alpha	0	61.663	29	10	56	5	406	46.2	6.99	148.79	10	0	0.279	0.229	0.332	0.57	0.459	1	0.413997	-1.27231	0.0773013	1.11181	0.422657	0.371716	0.775528	0.0037954	0.711589	1.84	1.13	4.61	7.13	4.23	36.5	46.6	88.9	147.8	169.2	266.2	Peak Found	High	High	High	High	High	1
FALSE	High	Master Protein	Q12955	Ankyrin-3	0	338.236	21	69	254	57	4377	480.1	6.49	582.23	69	0	0.356	0.54	0.186	0.887	0.721	1	0.414877	-1.26924	0.0175447	1.75585	0.864884	0.999837	0.647421	0.425683	0.970109	12.66	29.53	1.35	10.93	14.07	35.1	35.1	36.3	202.9	160.5	245.7	Peak Found	Peak Found	High	High	High	High	1
FALSE	High	Master Protein	Q13491	Neuronal membrane glycoprotein M6-b	0	6.433	5	1	23	1	265	29	5.76	45.86	1	0	0.49	0.17	0.298	0.848	0.46	1	0.415078	-1.26855	0.0725336	1.13946	0.872659	0.32496	0.849829	0.309813	0.83161	0	0	0	0	0	103.7	35.9	63	179.3	97.2	211.4	High	High	High	High	High	High	1
FALSE	High	Master Protein	Q00169	Phphatidylinitol transfer protein alpha isoform	0	44.233	38	8	32	7	270	31.8	6.55	70.52	8	0	0.158	0.562	0.3	0.985	0.471	1	0.415309	-1.26774	0.08518	1.06966	0.195842	0.860009	0.804694	0.760872	0.814294	1.38	15.89	4.44	22.34	5.1	22.2	85.7	47.9	164.1	168.1	209.7	High	High	High	High	High	High	1
FALSE	High	Master Protein	Q9Y6A2	Cholesterol 24-hydroxylase	0	8.661	6	3	3	3	500	56.8	9.03	3.81	3	0	0.01	0.468	0.278	0.554	0.264	1	0.415842	-1.26589	0.232673	0.633254	3.89437e-17	0.710972	0.545086	0.117219	0.283657		7.41	0	3.24	0		112.5	14.5	144.5	58.1	271.9	Not Found	Peak Found	Peak Found	Peak Found	Peak Found	High	1
FALSE	High	Master Protein	Q9UKG1	DCC-interacting protein 13-alpha	0	63.785	25	13	46	13	709	79.6	5.41	75.09	13	0	0.232	0.605	0.208	0.919	0.592	1	0.416169	-1.26476	0.0525118	1.27974	0.6228	0.983131	0.708645	0.554835	0.978143	7.15	21.46	2.44	38.59	16.66	7.9	33.9	45.4	153.2	130.9	212.6	High	High	High	High	High	High	1
FALSE	High	Master Protein	Q96PU5	E3 ubiquitin-protein ligase NEDD4-like	0	29.259	12	9	21	7	975	111.9	5.82	25.8	9	1	0.406	0.449	0.391	1.348	0.645	1	0.416305	-1.26429	0.0459763	1.33747	0.51437	0.768011	0.849766	0.841509	0.958288	33.82	35.02	9.47	2.87	10.96	34.5	57.1	43.4	339.4	84.8	115.3	High	High	High	High	High	High	1
FALSE	High	Master Protein	P17405	Sphingomyelin phphodiesterase	0	9.11	6	3	9	3	631	69.9	7.28	8.25	3	0	0.01	0.01	1.155	0.501	1.314	1	0.417407	-1.26047	0.290421	0.536972	3.89437e-17	3.89573e-17	0.798085	0.129403	0.705217			0	0	0			199.5	59.3	224.2	118.4	Not Found	High	High	Peak Found	High	High	1
FALSE	High	Master Protein	Q16890	Tumor protein D53	0	8.747	11	2	7	2	204	22.4	5.62	17.58	2	0	0.01	0.01	0.833	0.652	0.391	1	0.417523	-1.26007	0.290769	0.536451	3.89437e-17	3.89573e-17	0.908666	0.15193	0.666515			10.05	3.15	0			258.1	199.9	69.2	303.6	Not Found	Not Found	High	High	High	High	1
FALSE	High	Master Protein	Q08174	Protocadherin-1	0	68.061	21	15	32	15	1060	114.7	5.03	83.85	15	0	0.31	0.01	1.045	1.448	0.82	1	0.417687	-1.25951	0.152593	0.816466	0.486579	3.89573e-17	0.807045	0.651478	0.939834	0		0	39.54	70.68	11.1		57.9	363	102	227	Peak Found	Not Found	High	High	High	High	1
FALSE	High	Master Protein	Q96FC7	Phytanoyl-CoA hydroxylase-interacting protein-like	0	59.872	47	17	68	13	376	42.5	6.42	94.1	17	4	0.386	0.453	0.324	1.164	0.616	1	0.418345	-1.25723	0.0318184	1.49732	0.828661	0.867162	0.863718	0.999554	0.983711	8.74	6.33	2.99	31.22	12.55	68.7	61.4	28	223.2	115.1	182.1	High	High	High	High	High	High	1
FALSE	High	Master Protein	Q9Y496	Kinesin-like protein KIF3A	0	16.549	10	5	13	5	699	80	6.54	22.34	5	0	0.01	1	0.208	1.266	0.644	1	0.418557	-1.25651	0.184407	0.734222	3.89437e-17	0.949842	0.385441	0.959981	0.965823		144.99	0	33.08	37.1		195.8	10.1	220.7	110	177	Not Found	Peak Found	Peak Found	High	High	High	1
FALSE	High	Master Protein	P30049	ATP synthase subunit delta, mitochondrial	0	23.971	38	3	46	3	168	17.5	5.49	119.41	3	0	0.626	0.167	0.282	1.164	0.401	1	0.419103	-1.25462	0.139441	0.85561	0.982532	0.805333	0.837107	0.999554	0.778492	3.08	0.63	1.18	11.01	1.34	115.5	28.8	47.8	205.6	69.4	169.9	High	High	High	High	High	High	1
FALSE	High	Master Protein	Q8WWI5	Choline transporter-like protein 1	0	61.858	21	11	61	11	657	73.3	8.6	114.97	11	0	0.274	0.198	0.743	0.365	1.534	1	0.41911	-1.2546	0.212136	0.673386	0.563654	0.326133	0.911742	4.55672e-09	0.38354	1.45	2.27	14.58	3.43	29.65	36.5	26.5	103.3	43.2	213.3	128.2	High	High	High	High	High	High	1
FALSE	High	Master Protein	Q8N5M9	Protein jagunal homolog 1	0.001	5.356	7	1	10	1	183	21.1	9.73	22.09	1	0	0.01	0.01	1.291	0.924	1.195	1	0.420327	-1.25042	0.23777	0.623843	3.89437e-17	3.89573e-17	0.727018	0.903163	0.781307			0	0	0			187.7	134.4	173.7	145.4	Not Found	High	High	High	High	Peak Found	1
FALSE	High	Master Protein	P28074	Proteasome subunit beta type-5	0	47.906	30	7	34	7	263	28.5	6.92	87.67	7	0	0.432	0.389	0.261	0.996	0.576	1	0.420684	-1.24919	0.0294726	1.53058	0.7555	0.717431	0.737346	0.784021	0.930363	10.55	6.54	2.66	20	19.21	59.9	37.3	30.8	188.6	93.6	203.3	High	High	High	High	High	High	1
FALSE	High	Master Protein	Q8N9I9	Probable E3 ubiquitin-protein ligase DTX3	0	7.26	10	2	2	2	347	38	8.73	4.48	2	0	0.811	0.607	0.01	1.555	0.838	1	0.420866	-1.24857	0.113181	0.946226	0.844863	0.844042	4.02582e-17	0.779051	0.965484	0	0		0	0	133.5	99.8		255.8	137.8	164.5	Peak Found	Peak Found	Not Found	High	Peak Found	Peak Found	1
FALSE	High	Master Protein	O95716	Ras-related protein Rab-3D	0	35.229	42	8	58	1	219	24.3	4.93	106.67	8	0	1.073	0.186	0.01	2.005	0.01	1	0.420896	-1.24847	0.429752	0.366782	0.985119	0.0843861	4.02582e-17	0.413602	5.56369e-17	0	0		0		113.7	19.7		212.3		105.9	Peak Found	Peak Found	Not Found	High	Not Found	High	1
FALSE	High	Master Protein	Q8NDA8	Maestro heat-like repeat-containing protein family member 1	0	23.692	5	5	7	5	1641	181.1	6.89	16.58	5	0	1.132	0.01	0.01	1.034	0.7	1	0.421361	-1.24687	0.24647	0.608235	0.991243	3.89573e-17	4.02582e-17	0.965689	0.983711	0			0	0	221.4			202.2	136.9	195.6	Peak Found	Not Found	Not Found	High	Peak Found	High	1
FALSE	High	Master Protein	O60282	Kinesin heavy chain isoform 5C	0	115.642	32	25	87	17	957	109.4	6.19	175.28	25	2	0.315	0.442	0.35	1.001	0.626	1	0.421393	-1.24676	0.0177819	1.75002	0.544288	0.791107	0.835805	0.80304	0.969758	6.38	9.48	6.54	30.69	15.93	37.4	61.9	64.7	185.9	145.7	209.2	High	High	High	High	High	High	1
FALSE	High	Master Protein	Q9Y2X7	ARF GTPase-activating protein GIT1	0	95.508	45	20	65	18	761	84.3	6.8	131.42	20	1	0.385	0.305	0.421	1.227	0.407	1	0.421792	-1.2454	0.108863	0.963121	0.631161	0.623832	0.912933	0.965689	0.651628	6.51	5.76	10.82	21.17	3.7	32.6	32.9	46.3	273.5	65.7	192.1	High	High	High	High	High	High	1
FALSE	High	Master Protein	P62258	14-3-3 protein epsilon	0	183.239	78	25	792	22	255	29.2	4.74	1445.05	25	4	0.347	0.377	0.363	1.026	0.551	1	0.421808	-1.24534	0.0323971	1.48949	0.888922	0.970809	0.918147	0.841509	0.951041	6.43	7.65	9.83	28.79	11.5	62.2	65.9	51.7	178.7	96.6	173.7	High	High	High	High	High	High	1
FALSE	High	Master Protein	Q9BWD1	Acetyl-CoA acetyltransferase, cytolic	0	43.879	36	9	32	9	397	41.3	6.92	64.42	9	0	0.411	0.266	0.245	0.698	0.487	1	0.421968	-1.24479	0.0558743	1.25279	0.716418	0.528151	0.638198	0.0286944	0.843905	3.81	0.31	1.44	10.27	15.23	54.1	23.7	25.5	184.5	149.2	281.8	High	High	High	High	High	High	1
FALSE	High	Master Protein	Q8N1B4	Vacuolar protein sorting-associated protein 52 homolog	0	28.926	16	9	22	9	723	82.2	5.99	20.3	9	0	1.354	0.711	0.647	4.323	1.099	1	0.422298	-1.24367	0.329432	0.482234	0.954003	0.975365	0.993082	1.5222e-06	0.763961	0	14.59	0	79.09	0	117.5	87.4	56.1	59.3	99.2	122.4	Peak Found	High	Peak Found	High	High	High	1
FALSE	High	Master Protein	Q15435	Protein phphatase 1 regulatory subunit 7	0	79.789	55	16	65	16	360	41.5	4.91	129.51	16	0	0.395	0.631	0.284	1.34	0.76	1	0.422581	-1.2427	0.0387833	1.41136	0.717916	0.954896	0.786695	0.827998	0.960258	7.05	9.28	0.88	17.34	21.46	43.8	97	27.6	222.9	118.4	163.6	High	High	High	High	High	High	1
FALSE	High	Master Protein	O15069	NAC-alpha domain-containing protein 1	0	8.104	2	2	8	2	1562	161	4.23	2.37	2	0	0.01	0.01	0.85	0.01	1.047	1	0.422946	-1.24145	0.418389	0.37842	3.89437e-17	3.89573e-17	0.929069	7.03075e-17	0.869171			0		0			346.7		205.3	196.1	Not Found	Not Found	High	High	High	High	1
FALSE	High	Master Protein	Q9BPW8	Protein NipSnap homolog 1	0	114.787	59	12	94	12	284	33.3	9.31	199.63	12	0	0.756	0.184	0.202	1.345	0.351	1	0.423591	-1.23926	0.209379	0.679067	0.991243	0.678769	0.691302	0.80747	0.663703	14.72	2.75	3	22.41	6.23	141.1	29.1	29.4	277.6	57.7	201.3	High	High	High	High	High	High	1
FALSE	High	Master Protein	Q9Y6M4	Casein kinase I isoform gamma-3	0	11.906	10	4	6	4	447	51.4	9.22	2.87	4	0	0.553	0.486	0.432	0.943	1.521	1	0.424654	-1.23564	0.0238263	1.62294	0.671146	0.766767	0.870873	0.843358	0.433911	0	23.98	15.85	1.77	99.87	54.5	86.6	69.9	98.6	221.9	104.4	Peak Found	High	Peak Found	High	High	High	1
FALSE	High	Master Protein	Q8NC44	Reticulophagy regulator 2	0	25.786	16	5	19	5	543	57.8	4.45	43.29	5	0	0.238	0.361	0.569	1.542	0.208	1	0.424727	-1.23539	0.257014	0.590043	0.176733	0.581262	0.980734	0.626085	0.127455	0	0	0	16.33	0	62.4	42.4	80.6	312.8	56.2	158	High	High	High	High	High	High	1
FALSE	High	Master Protein	Q9BV79	Enoyl-[acyl-carrier-protein] reductase, mitochondrial	0	14.959	6	2	8	2	373	40.4	8.76	16.94	2	0	0.893	0.01	0.287	1.425	0.373	1	0.425304	-1.23343	0.252962	0.596945	0.935716	3.89573e-17	0.65519	0.772609	0.525515	8.17		0	1.15	2.73	141.2		28.1	220.5	56.2	155	High	Not Found	Peak Found	High	High	High	1
FALSE	High	Master Protein	Q8N573	Oxidation resistance protein 1	0	185.354	45	29	101	29	874	97.9	5.47	267.73	29	0	0.689	0.174	0.052	0.876	0.274	1	0.425581	-1.23249	0.238349	0.622788	0.982506	0.753629	0.0692805	0.389203	0.394438	10.68	2.19	0.02	9.64	2.18	36.2	15	8.4	316.3	71.1	376.9	High	High	Peak Found	High	High	High	1
FALSE	High	Master Protein	P21453	Sphingine 1-phphate receptor 1	0	7.939	6	2	7	2	382	42.8	9.5	15.08	2	0	0.01	0.316	1.058	1.991	0.26	1	0.425715	-1.23204	0.351107	0.454561	3.89437e-17	0.45096	0.809072	0.235646	0.264149		0	0	0	0		21.2	70.9	133.5	74.1	352.4	Peak Found	Peak Found	High	High	Peak Found	High	1
FALSE	High	Master Protein	Q59EK9	RUN domain-containing protein 3A	0	23.471	23	6	14	6	446	49.7	5.27	28.42	6	0	0.589	0.01	0.439	1.424	0.01	1	0.426459	-1.22952	0.362794	0.44034	0.681088	3.89573e-17	0.846577	0.843358	5.56369e-17	0		0	51.29		71.6		53.4	418.5		229.2	Peak Found	Not Found	Peak Found	High	Not Found	High	1
FALSE	High	Master Protein	P13521	Secretogranin-2	0	55.701	37	15	36	15	617	70.9	4.75	56.94	15	0	0.352	0.31	0.455	1.248	0.368	1	0.426988	-1.22773	0.132965	0.876263	0.678123	0.612366	0.962025	0.944679	0.551428	7.54	1.98	53.68	24.74	6.09	41.3	58.9	57.8	285.5	34.5	208.2	Peak Found	Peak Found	Peak Found	High	High	High	1
FALSE	High	Master Protein	P11441	Ubiquitin-like protein 4A	0	26.066	49	7	17	7	157	17.8	8.66	18.21	7	0	0.412	0.38	0.349	1.102	0.569	1	0.427181	-1.22708	0.0361125	1.44234	0.561511	0.672051	0.809072	0.96951	0.876369	2.33	3.24	7.54	11.43	1.42	45.4	30.9	28.3	222.7	121.5	231.1	High	High	Peak Found	High	High	High	1
FALSE	High	Master Protein	Q9NZL9	Methionine adenyltransferase 2 subunit beta	0	32.953	31	8	33	8	334	37.5	7.36	52.94	8	0	0.332	0.579	0.319	1.23	0.646	1	0.427677	-1.22541	0.0444907	1.35173	0.373029	0.882141	0.766594	0.966778	0.950685	0	6.4	2.97	5.45	6.41	18.3	96.5	33.5	253.6	105.2	212.4	High	High	High	High	High	High	1
FALSE	High	Master Protein	O00168	Phpholemman	0.001	4.514	13	1	12	1	92	10.4	9.14	18.66	1	0	0.059	0.322	0.525	0.827	0.291	1	0.427762	-1.22512	0.184823	0.733244	0.0125531	0.621652	0.99709	0.256597	0.240894	0	0	0	0	0	13.9	76.5	124.8	196.4	69.1	237.6	High	High	High	High	High	High	1
FALSE	High	Master Protein	Q9NQR7	Coiled-coil domain-containing protein 177	0	40.653	20	11	15	11	707	79.7	10.74	30.11	11	0	0.01	0.808	0.731	1.558	1.061	1	0.428019	-1.22425	0.089699	1.04721	3.89437e-17	0.978544	0.955056	0.564677	0.802894		0	0	39.4	0		52.7	22.7	273.7	108.9	138.3	Peak Found	Peak Found	Peak Found	High	Peak Found	High	1
FALSE	High	Master Protein	P14324	Farnesyl pyrophphate synthase	0	21.051	14	5	22	5	419	48.2	6.15	31.9	5	0	0.01	0.687	0.344	0.791	0.64	1	0.428219	-1.22358	0.104687	0.980106	3.89437e-17	0.946561	0.809157	0.344043	0.943667		3.38	9.71	12.73	11.06		47	70.1	90.6	140.8	196.8	High	High	Peak Found	High	High	High	1
FALSE	High	Master Protein	P32856	Syntaxin-2	0	19.49	30	6	16	5	288	33.3	6.28	23.49	6	0	0.01	0.157	0.323	0.01	0.134	1	0.428322	-1.22323	0.538226	0.269035	3.89437e-17	0.0891663	0.739263	7.03075e-17	0.0103373		0	0		0		78.1	160.6		66.6	497.8	Not Found	Peak Found	High	Not Found	High	Peak Found	1
FALSE	High	Master Protein	Q9UPA5	Protein bassoon	0	526.33	39	91	209	89	3926	416.2	7.55	572.04	91	1	0.514	0.266	0.251	1.185	0.22	1	0.42869	-1.22199	0.210912	0.675899	0.953768	0.902993	0.798859	0.985188	0.202702	21.04	3.54	2.74	25.08	3.1	25.4	15.4	8.1	407.4	38.7	316.9	Peak Found	Peak Found	Peak Found	High	High	High	1
FALSE	High	Master Protein	P51649	Succinate-semialdehyde dehydrogenase, mitochondrial	0	104.608	52	18	103	18	535	57.2	8.28	246.13	18	0	0.653	0.189	0.315	1.215	0.483	1	0.428836	-1.2215	0.116944	0.932023	0.98765	0.832115	0.874388	0.96951	0.901947	17.67	0.53	4.65	46.32	7.78	95.5	36.3	67.8	160	91.1	147.8	High	High	High	High	High	High	1
FALSE	High	Master Protein	P46109	Crk-like protein	0	74.728	51	11	65	11	303	33.8	6.74	140.23	11	0	0.441	0.371	0.307	1.069	0.539	1	0.429064	-1.22073	0.0438596	1.35794	0.725215	0.737166	0.732484	0.915576	0.887796	0.84	2.69	1.14	39.12	20.07	49.3	57.9	26.6	242.5	84.9	186.1	High	High	High	High	High	High	1
FALSE	High	Master Protein	O14910	Protein lin-7 homolog A	0	26.021	32	7	37	3	233	26	8.72	78.49	7	4	0.441	0.324	0.342	1.034	0.544	1	0.429403	-1.2196	0.0389796	1.40916	0.836791	0.76347	0.902304	0.846609	0.932382	3.53	3.32	0.83	10.4	2.9	70.6	58.6	52.4	235.8	76.8	206.6	High	Peak Found	Peak Found	High	High	High	1
FALSE	High	Master Protein	Q9BYV8	Centromal protein of 41 kDa	0	17.417	18	4	9	4	373	41.3	8.32	13.34	4	0	0.56	0.01	0.614	0.914	0.841	1	0.429764	-1.21838	0.0575812	1.23972	0.619566	3.89573e-17	0.979514	0.882725	0.961906	0		0	0	0	111.5		122.2	181.9	167.3	199	Peak Found	Peak Found	Peak Found	High	High	High	1
FALSE	High	Master Protein	P52888	Thimet oligopeptidase	0	30.333	13	7	19	7	689	78.8	6.05	27.21	7	0	0.71	0.01	0.539	1.133	0.795	1	0.429986	-1.21764	0.0749397	1.12529	0.851041	3.89573e-17	0.955527	0.982082	0.97626	7.79		0	51.41	0.32	67.8		15	178.1	70.4	144.6	High	High	Peak Found	High	High	High	1
FALSE	High	Master Protein	O75110	Probable phpholipid-transporting ATPase IIA	0	62.15	20	18	48	18	1047	118.5	7.77	90.36	18	0	0.376	0.282	0.523	1.223	0.522	1	0.430237	-1.2168	0.075359	1.12286	0.576897	0.51278	0.968031	0.965689	0.835493	1.45	0	5.8	27.11	9.65	43.7	12.7	72.9	227.6	89.6	187.2	High	Peak Found	High	High	High	High	1
FALSE	High	Master Protein	Q8IV08	Phpholipase D3	0	29.305	22	8	51	8	490	54.7	6.47	70.36	8	0	0.538	0.439	0.241	1.475	0.35	1	0.43115	-1.21374	0.187723	0.726483	0.818917	0.80071	0.603125	0.581225	0.366474	3.88	14.53	2.81	15.94	0.5	38.1	58.9	34.1	216.8	31.1	156.5	High	High	High	High	High	High	1
FALSE	High	Master Protein	Q8TED1	Probable glutathione peroxidase 8	0	6.011	11	2	4	2	209	23.9	9.35	5.25	2	0	0.128	0.302	0.01	0.01	0.01	1	0.431373	-1.21299	0.600759	0.2213	0.0524635	0.558938	4.02582e-17	7.03075e-17	5.56369e-17	0	0				53.2	175.7				417	Peak Found	High	High	Not Found	Not Found	Peak Found	1
FALSE	High	Master Protein	Q96DZ9	CKLF-like MARVEL transmembrane domain-containing protein 5	0	21.054	14	3	12	3	223	24.6	6.62	48.47	3	0	0.127	0.203	0.903	0.759	1.098	1	0.431572	-1.21233	0.112269	0.949739	0.0680926	0.294911	0.867333	0.170959	0.738123	0	0	37.23	0	3.72	34.8	61.9	114.7	106.2	194.2	166.8	High	High	High	High	High	High	1
FALSE	High	Master Protein	P10915	Hyaluronan and proteoglycan link protein 1	0	68.148	41	14	64	13	354	40.1	7.42	121.81	14	1	0.647	0.336	0.271	1.53	0.375	1	0.43167	-1.212	0.194389	0.711327	0.970899	0.871924	0.824757	0.422607	0.720536	7.32	0	1.71	11.67	5.06	119.4	6.4	12.8	296	71.3	194.7	High	High	High	High	High	High	1
FALSE	High	Master Protein	Q969Q5	Ras-related protein Rab-24	0	12.34	24	4	10	4	203	23.1	6.23	12.88	4	0	0.482	0.385	0.219	1.081	0.434	1	0.431809	-1.21153	0.0937079	1.02822	0.722976	0.683062	0.506604	0.954303	0.615543	26.19	15.38	4.7	37.75	0	80.9	66	49.6	183.1	22.7	316.2	High	Peak Found	Peak Found	High	High	High	1
FALSE	High	Master Protein	O75489	NADH dehydrogenase [ubiquinone] iron-sulfur protein 3, mitochondrial	0	79.312	56	13	114	13	264	30.2	7.5	240.21	13	0	0.457	0.308	0.279	0.971	0.445	1	0.432119	-1.2105	0.0723811	1.14037	0.930247	0.913495	0.835492	0.71995	0.852835	7.93	5.59	0.56	17.09	4.7	64	37.7	58.8	177.8	90.7	209.1	High	High	High	High	High	High	1
FALSE	High	Master Protein	Q08357	Sodium-dependent phphate transporter 2	0	21.29	10	4	20	4	652	70.3	6.54	48.58	4	0	1.112	0.01	0.831	1.561	1.957	1	0.432271	-1.20999	0.118737	0.925414	0.985119	3.89573e-17	0.937885	0.734862	0.32689	0		0	0	0	91.5		51.9	79.8	80.8	21.8	High	High	High	High	High	High	1
FALSE	High	Master Protein	Q15257	Serine/threonine-protein phphatase 2A activator	0	41.74	37	9	51	9	358	40.6	5.94	92.92	9	0	0.337	0.631	0.215	1.052	0.682	1	0.432699	-1.20856	0.0377991	1.42252	0.651958	0.96254	0.672116	0.885386	0.999755	3.06	21.43	0.42	23.78	21.83	60.2	123	45.3	158.9	98.7	182.1	High	High	High	High	High	High	1
FALSE	High	Master Protein	O00244	Copper transport protein ATOX1	0	11.341	38	3	11	3	68	7.4	7.24	18.46	3	0		0.418	0.236	0.768	0.495	1	0.433495	-1.20591	0.122542	0.911716		0.687447	0.533147	0.284522	0.805782		0	0.1	30.53	0	47.6	34.6	79	185.7	126.3	192.9	High	Peak Found	High	High	High	High	1
FALSE	High	Master Protein	Q9UHR5	SAP30-binding protein	0	10.862	13	3	4	3	308	33.9	4.84	7.86	3	0	1.035	0.01	0.01		0.622	1	0.433621	-1.20549	0.394325	0.404146	0.962231	3.89573e-17	4.02582e-17		0.94912	0				0	150.7			49.6	145.4	97.6	Peak Found	Not Found	Not Found	Peak Found	Peak Found	Peak Found	1
FALSE	High	Master Protein	O75962	Triple functional domain protein	0	63.337	8	18	29	17	3097	346.7	6.37	42.62	18	0	0.488	0.181	0.284	0.637	0.555	1	0.434763	-1.2017	0.0652696	1.18529	0.811382	0.341135	0.730432	0.00842306	0.913713	0	0	0	12.72	0	113.2	1.5	51.4	142.2	83.6	158.9	High	High	Peak Found	High	Peak Found	High	1
FALSE	High	Master Protein	Q12765	Secernin-1	0	114.974	48	17	126	17	414	46.4	4.75	269.66	17	0	0.233	0.524	0.362	0.999	0.574	1	0.434901	-1.20124	0.0424517	1.3721	0.743244	0.999837	0.917638	0.789602	0.967966	5.02	7.63	4.19	34.38	6.7	21.7	96.5	65.8	212.9	113.7	200.4	High	High	High	High	High	High	1
FALSE	High	Master Protein	O43752	Syntaxin-6	0	23.037	31	5	13	4	255	29.2	4.93	28.66	5	1	0.01	0.756	0.359	1.331	0.255	1	0.435035	-1.2008	0.273819	0.562536	3.89437e-17	0.98299	0.824647	0.880055	0.0891625		0	0.58	40.75	4.08		20.2	117.8	150.1	59.9	314.8	Not Found	High	High	High	High	High	1
FALSE	High	Master Protein	Q16512	Serine/threonine-protein kinase N1	0	13.949	5	4	7	4	942	103.9	6.37	12.06	4	0	0.717	0.148	0.261	1.578	0.01	1	0.435085	-1.20063	0.376019	0.42479	0.851041	0.0737221	0.571526	0.625576	5.56369e-17	0	0	0	0		113.1	51.6	41.2	249		157.8	Peak Found	High	Peak Found	High	Not Found	Peak Found	1
FALSE	High	Master Protein	Q9Y287	Integral membrane protein 2B	0	10.699	18	3	14	3	266	30.3	5.14	24.42	3	0	0.572	0.679	0.701	0.905	2.563	1	0.436885	-1.19468	0.194704	0.710626	0.760915	0.964249	0.969816	0.72274	0.0189841	36.61	1.27	11.47	0	0	42.8	68	62.1	77.6	219.8	114.7	High	High	High	High	High	High	1
FALSE	High	Master Protein	O14949	Cytochrome b-c1 complex subunit 8	0	15.375	43	4	53	4	82	9.9	10.08	51.79	4	0	0.417	0.229	0.382	0.93	0.423	1	0.436889	-1.19466	0.081532	1.08867	0.891196	0.778015	0.937403	0.585863	0.817232	2.16	1.41	1.4	8.55	0.57	123.7	46.6	64.8	140.7	65.4	148.6	High	High	High	High	High	High	1
FALSE	High	Master Protein	Q9NVE7	Pantothenate kinase 4	0	37.505	16	10	26	9	773	85.9	6.28	39.36	10	0	0.976	0.276	0.258	1.808	0.645	1	0.437301	-1.1933	0.195763	0.70827	0.95366	0.319086	0.531432	0.298341	0.963503	14.73	0	0	38.43	21.4	129.3	11.1	10.4	329.8	104.8	152.6	High	High	Peak Found	High	High	High	1
FALSE	High	Master Protein	Q99627	COP9 signalome complex subunit 8	0	20.355	24	3	18	3	209	23.2	5.38	47.01	3	0	0.412	0.594	0.315	1.314	0.702	1	0.437997	-1.19101	0.0440314	1.35624	0.52482	0.90505	0.727018	0.896462	0.990819	6.61	7.8	3.77	22.27	5.74	58.1	83.9	44.4	185.5	99.9	144.3	High	High	High	High	High	High	1
FALSE	High	Master Protein	Q14203	Dynactin subunit 1	0	258.601	47	46	275	46	1278	141.6	5.81	643.61	46	0	0.387	0.385	0.476	1.084	0.764	1	0.438202	-1.19033	0.00603264	2.21949	0.908521	0.972014	0.991129	0.935974	0.946961	4.48	5.56	7.63	19.66	10.02	72.6	67.8	66.3	166.8	122.4	158.5	High	High	High	High	High	High	1
FALSE	High	Master Protein	Q9UII2	ATPase inhibitor, mitochondrial	0	9.419	17	3	17	3	106	12.2	9.35	31.48	3	0	0.647	0.158	0.232	0.813	0.553	1	0.438292	-1.19003	0.0909928	1.04099	0.91955	0.371716	0.767431	0.190019	0.928687	36.58	0.75	1.46	28.1	4.77	86.2	30	44.7	241.4	52.5	231.5	High	High	High	High	High	High	1
FALSE	High	Master Protein	O75689	Arf-GAP with dual PH domain-containing protein 1	0	33.327	30	10	24	9	374	43.4	8.97	38.55	10	1	0.488	0.448	0.388	1.126	0.894	1	0.438411	-1.18965	0.00150405	2.82274	0.666966	0.776757	0.851224	0.982295	0.913713	0	0	6.39	1.37	4.38	33.9	6.8	56.8	198	232.9	226	Peak Found	Not Found	High	High	High	High	1
FALSE	High	Master Protein	Q96K76	Ubiquitin carboxyl-terminal hydrolase 47	0	37.289	9	9	17	9	1375	157.2	5.08	20.59	9	0		0.437	0.249	0.648	0.698	1	0.438619	-1.18896	0.0693785	1.15878		0.72296	0.545086	0.130021	0.988963		17.92	0	0	0	51.2	101	27.8	95.4	69.2	126.3	Peak Found	High	Peak Found	Peak Found	Peak Found	High	1
FALSE	High	Master Protein	Q71U36	Tubulin alpha-1A chain	0	366.231	82	32	4648	2	451	50.1	5.06	8244.27	32	39	0.681	0.328	0.318	1.144	0.881	1	0.438678	-1.18877	0.0161408	1.79208	0.991046	0.945327	0.878955	0.985037	0.8888	24.96	3.27	3.51	33.79	28.69	97.9	48.3	48.9	183.9	121.8	159.6	High	High	High	High	High	High	1
FALSE	High	Master Protein	O95219	Sorting nexin-4	0	33.527	28	10	34	10	450	51.9	5.99	50.72	10	0	0.454	0.451	0.33	1.124	0.691	1	0.438721	-1.18862	0.0175515	1.75568	0.6228	0.766564	0.772475	0.982082	0.983711	0.65	14.04	5.12	22.49	6.95	38.5	40.5	18.9	222.9	110.6	190.7	High	High	High	High	High	High	1
FALSE	High	Master Protein	Q9BZ23	Pantothenate kinase 2, mitochondrial	0	6.378	4	1	2	1	570	62.6	9.28	3.33	1	0	0.869	0.01	0.01	1.016	0.01	1	0.438796	-1.18838	0.4366	0.359916	0.909292	3.89573e-17	4.02582e-17	0.921405	5.56369e-17	0			0		151.4			177.1		174.3	Peak Found	Not Found	Not Found	Peak Found	Not Found	Peak Found	1
FALSE	High	Master Protein	Q5VIR6	Vacuolar protein sorting-associated protein 53 homolog	0	20.618	15	7	16	7	699	79.6	6.02	16.34	7	0	0.936	0.256	0.01	1.324	0.415	1	0.438846	-1.18821	0.253004	0.596873	0.954706	0.418227	4.02582e-17	0.877332	0.625711	51.88	8.72		27.62	11.64	45	22.9		354.3	66.5	288.1	High	High	High	High	Peak Found	High	1
FALSE	High	Master Protein	P50148	Guanine nucleotide-binding protein G(q) subunit alpha	0	91.387	48	15	135	8	359	42.1	5.68	232.94	15	1	0.365	0.318	0.807	1.388	1.006	1	0.43901	-1.18767	0.0346923	1.45977	0.856711	0.873641	0.888725	0.733416	0.802651	5.85	2.27	18.46	20.12	36.16	47.1	40.3	100.3	210.1	132.6	150.7	High	High	High	High	High	High	1
FALSE	High	Master Protein	Q14289	Protein-tyrine kinase 2-beta	0	54.628	15	14	28	13	1009	115.8	6.25	36.17	14	1	0.498	0.415	0.219	1.047	0.531	1	0.4391	-1.18738	0.0591133	1.22831	0.740227	0.766564	0.503177	0.895258	0.855019	17.14	12.2	0.04	39.04	8.93	21.4	50	13.8	247	80.8	248.5	Peak Found	Peak Found	Peak Found	High	High	High	1
FALSE	High	Master Protein	Q9UHC6	Contactin-associated protein-like 2	0	108.204	25	24	72	24	1331	148.1	6.58	159.63	24	0	0.673	0.231	0.106	0.801	0.496	1	0.439704	-1.1854	0.130466	0.884501	0.974921	0.800865	0.321804	0.159068	0.914025	0	3.88	0.43	9.88	7.15	41.8	18.9	15.8	224.8	128.9	312	Peak Found	Peak Found	High	High	High	High	1
FALSE	High	Master Protein	P45974	Ubiquitin carboxyl-terminal hydrolase 5	0	153.556	41	26	165	26	858	95.7	5.03	415.13	26	0	0.501	0.423	0.286	1.252	0.498	1	0.44	-1.18442	0.0897612	1.04691	0.929515	0.951139	0.846577	0.935639	0.914956	11.54	6.47	2.16	9.46	10.23	72.5	66.9	35.3	231.3	79.2	183.6	High	High	High	High	High	High	1
FALSE	High	Master Protein	Q9UBW8	COP9 signalome complex subunit 7a	0	28.135	33	7	23	7	275	30.3	8.22	40.53	7	0	0.415	0.675	0.235	1.199	0.809	1	0.440492	-1.18281	0.0300743	1.52181	0.551654	0.937716	0.556214	0.982082	0.958288	0	37.07	4.33	6.83	25.9	7.2	65.1	24	176.5	150.2	144.1	High	High	High	High	High	High	1
FALSE	High	Master Protein	Q14240	Eukaryotic initiation factor 4A-II	0	114.939	53	19	134	9	407	46.4	5.48	284.45	19	0	0.451	0.456	0.225	1.166	0.402	1	0.44081	-1.18177	0.121524	0.915339	0.852904	0.870767	0.713632	0.999554	0.748299	9.34	6.09	1.38	10.98	4.34	67.1	66	26.9	213.9	72.5	181.6	High	High	High	High	High	High	1
FALSE	High	Master Protein	Q9ULP9	TBC1 domain family member 24	0	31.58	19	10	29	10	559	62.9	7.36	43.21	10	0	0.617	0.379	0.196	1.118	0.584	1	0.441155	-1.18064	0.0679742	1.16766	0.863261	0.697935	0.482685	0.970398	0.934304	33.58	5.71	3.26	50.92	12.03	77	44.9	17.2	223.5	84.1	186.8	High	High	High	High	High	High	1
FALSE	High	Master Protein	P55011	Solute carrier family 12 member 2	0	154.456	28	28	123	28	1212	131.4	6.4	272.42	28	0	0.34	0.262	0.748	0.699	1.356	1	0.441899	-1.17821	0.0789879	1.10244	0.815615	0.777458	0.908666	0.0253226	0.511408	5.4	1.07	21.54	5.49	26.84	34.5	19.1	96.3	81.8	217.1	157.3	High	High	High	High	High	High	1
FALSE	High	Master Protein	P28072	Proteasome subunit beta type-6	0	16.339	29	4	27	4	239	25.3	4.92	63.9	4	0	0.347	0.435	0.36	1.011	0.573	1	0.44195	-1.17804	0.0306561	1.51348	0.613716	0.794403	0.831261	0.79857	0.918388	0.26	0.91	0.06	0.36	3.82	82.4	55.2	29	153.5	78.4	135.7	High	High	High	High	High	High	1
FALSE	High	Master Protein	Q9UBX3	Mitochondrial dicarboxylate carrier	0	24.951	19	4	13	4	287	31.3	9.54	22.03	4	0	0.609	0.01	0.779	1.457	0.704	1	0.442265	-1.17702	0.140119	0.853502	0.785284	3.89573e-17	0.938066	0.779393	0.990559	10.32		0	33.67	28.85	83.5		67.3	225.6	77.7	161.1	High	Not Found	High	High	Peak Found	High	1
FALSE	High	Master Protein	Q9UJW0	Dynactin subunit 4	0	66.175	41	12	63	12	460	52.3	7.34	129.16	12	0	0.416	0.315	0.482	0.92	0.82	1	0.442701	-1.1756	0.00202551	2.69347	0.749998	0.742853	0.980563	0.584811	0.94686	6.85	11.12	10.18	5.53	23.73	31.1	124.4	68.2	131.5	90	156.9	High	High	High	High	High	High	1
FALSE	High	Master Protein	Q9P246	Stromal interaction molecule 2	0	10.538	6	3	5	3	746	83.9	6.76	11.15	3	0	0.01	0.97	0.01		0.49	1	0.442953	-1.17477	0.428741	0.367805	3.89437e-17	0.984894	4.02582e-17		0.828122		0			0		138.4		51.6	70	142.7	Not Found	High	Not Found	Peak Found	Peak Found	Peak Found	1
FALSE	High	Master Protein	P60174	Triephphate isomerase	0	146.851	72	17	344	17	286	30.8	5.92	845.34	17	0	0.54	0.308	0.245	0.989	0.477	1	0.443228	-1.17388	0.0782058	1.10676	0.962534	0.932078	0.788072	0.764144	0.895616	6.85	5.41	1.51	10.37	10.04	110.8	56.6	41.5	178.7	75	178.9	High	High	High	High	High	High	1
FALSE	High	Master Protein	P06576	ATP synthase subunit beta, mitochondrial	0	382.124	73	27	1864	27	529	56.5	5.4	4366.01	27	0	0.679	0.212	0.326	1.325	0.418	1	0.443675	-1.17243	0.165486	0.781239	0.991046	0.855575	0.888725	0.837976	0.808039	10.69	1.63	4.14	33.8	9.49	122.8	34	52.6	206.9	73.7	172.7	High	High	High	High	High	High	1
FALSE	High	Master Protein	Q9BYN8	28S ribomal protein S26, mitochondrial	0	10.33	19	4	6	4	205	24.2	10.39	6.12	4	0	1.041	0.01		1.539	1.014	1	0.44371	-1.17231	0.237183	0.624916	0.963458	3.89573e-17		0.759707	0.887002	0			24.14	0	141.2		35.6	131.4	38	86.1	Peak Found	Not Found	Peak Found	High	Peak Found	High	1
FALSE	High	Master Protein	P17612	cAMP-dependent protein kinase catalytic subunit alpha	0	54.501	42	12	67	5	351	40.6	8.79	116.51	12	0	0.364	0.789	0.118	1.349	0.513	1	0.444095	-1.17106	0.164121	0.784836	0.570106	0.983489	0.131827	0.825824	0.803698	1.33	19.21	0	25.25	0.53	34.8	126.6	5.7	271.1	71.9	210.8	High	High	High	High	High	High	1
FALSE	High	Master Protein	Q99784	Noelin	0	20.104	11	3	6	3	485	55.3	6.95	18.57	3	0	0.936	0.01	0.01	0.823	0.329	1	0.444238	-1.1706	0.339853	0.468709	0.94792	3.89573e-17	4.02582e-17	0.419248	0.399199	0			55.98	1.96	47.7			318.4	82.3	296.9	Peak Found	Not Found	Not Found	High	Peak Found	High	1
FALSE	High	Master Protein	Q9ULU8	Calcium-dependent secretion activator 1	0	140.905	33	32	73	26	1353	152.7	5.71	162.84	32	5	0.757	0.242	0.102	1.179	0.299	1	0.44431	-1.17036	0.241695	0.616733	0.978973	0.797776	0.301647	0.989783	0.486746	23.16	4.22	0.34	23.26	2.48	30.4	27.9	16.7	343.9	47.7	305.2	High	High	High	High	High	High	1
FALSE	High	Master Protein	Q6PI78	Transmembrane protein 65	0	22.54	24	5	25	5	240	25.5	8.6	60.95	5	0	0.715	0.286	0.288	1.541	0.36	1	0.44433	-1.1703	0.220016	0.657546	0.888337	0.650813	0.725927	0.462077	0.439532	26.75	0.35	0.78	25.93	5.77	92.5	41.9	38.5	247.5	63.7	161.5	High	High	High	High	High	High	1
FALSE	High	Master Protein	Q96NW7	Leucine-rich repeat-containing protein 7	0	24.439	7	7	13	6	1537	172.5	6.81	16.83	7	0	0.01	0.775	0.01	0.777	0.01	1	0.44488	-1.16851	0.448129	0.348597	3.89437e-17	0.956934	4.02582e-17	0.640095	5.56369e-17		0		0			284.5		317.3		150.1	Not Found	High	Not Found	High	Not Found	High	1
FALSE	High	Master Protein	P56385	ATP synthase subunit e, mitochondrial	0	21.327	62	4	74	4	69	7.9	9.35	144.11	4	0	0.657	0.273	0.31	1.353	0.433	1	0.445083	-1.16786	0.155101	0.809384	0.988887	0.897088	0.870791	0.79857	0.836061	2.18	1.37	3.57	17.7	5.85	104.1	42.4	63.5	182.5	72.7	145.6	High	High	High	High	High	High	1
FALSE	High	Master Protein	P07919	Cytochrome b-c1 complex subunit 6, mitochondrial	0	15.627	30	3	27	3	91	10.7	4.44	63.65	3	0	0.621	0.182	0.242	0.885	0.462	1	0.445249	-1.16731	0.112028	0.950675	0.861206	0.300622	0.676019	0.462077	0.796064	2.72	0.56	0.3	8.2	1.89	82.4	23.6	32.3	176.3	78.9	204.8	High	High	High	High	High	High	1
FALSE	High	Master Protein	Q9HA64	Ketamine-3-kinase	0	22.326	13	5	28	5	309	34.4	7.33	41.83	5	0	0.285	0.611	0.443	1.315	0.692	1	0.445294	-1.16717	0.0519556	1.28437	0.274728	0.89672	0.907213	0.879762	0.98563	0	9.45	4.06	15.11	3.92	11.7	87.2	48.1	211.7	99.8	162.1	Peak Found	High	High	High	High	High	1
FALSE	High	Master Protein	Q99572	P2X purinoceptor 7	0	34.674	18	9	30	9	595	68.5	8.19	35.91	9	0	0.504	0.484	0.615	0.814	1.783	1	0.445649	-1.16602	0.0908207	1.04182	0.786012	0.852404	0.993082	0.215904	0.22268	3.39	29.77	12.19	22.96	31.47	28.8	53	61.4	208.8	301.6	162.6	High	High	High	High	High	High	1
FALSE	High	Master Protein	Q9Y3D6	Mitochondrial fission 1 protein	0	27.21	32	5	30	5	152	16.9	8.79	42.8	5	0	0.515	0.241	0.439	1.233	0.448	1	0.445729	-1.16576	0.115056	0.939091	0.817287	0.471872	0.937536	0.964148	0.757292	16.11	1.24	10.02	37	9.9	71.4	41.6	70.4	150.5	85.2	146	High	High	High	High	High	High	1
FALSE	High	Master Protein	P56378	ATP synthase subunit ATP5MPL, mitochondrial	0	10.638	33	2	14	2	58	6.7	10.08	7.45	2	0	0.667	0.404	0.272	1.29	0.721	1	0.446031	-1.16478	0.0506375	1.29553	0.847738	0.706343	0.656608	0.91018	0.992552	38.44	0	0.18	26.12	8.71	48.1	26.4	92.8	213.3	108.9	167.9	High	Peak Found	Peak Found	High	High	High	1
FALSE	High	Master Protein	Q9NZN3	EH domain-containing protein 3	0	188.295	77	32	139	17	535	60.8	6.57	286.42	32	14	0.532	0.422	0.267	1.322	0.415	1	0.446109	-1.16453	0.141486	0.849287	0.937961	0.96254	0.82217	0.841509	0.80394	20.81	13.31	3.11	17.96	11.86	54.8	48.1	20.6	313.5	92.8	233.1	Not Found	High	High	High	High	High	1
FALSE	High	Master Protein	Q9UM22	Mammalian ependymin-related protein 1	0	12.188	14	3	11	3	224	25.4	6.6	22.93	3	0	0.514	0.427	0.486	1.527	0.669	1	0.446496	-1.16328	0.0786909	1.10408	0.701685	0.71717	0.938194	0.564677	0.972665	0	11.07	5.33	41.97	27.02	16.5	54.3	67.6	201.5	85.2	150.4	Peak Found	High	High	High	High	High	1
FALSE	High	Master Protein	P61018	Ras-related protein Rab-4B	0	38.353	46	8	47	5	213	23.6	6.06	99.44	8	2	0.522	0.274	0.344	1.073	0.478	1	0.446884	-1.16203	0.0797595	1.09822	0.794272	0.560226	0.82217	0.915576	0.799131	15.85	3.17	0.39	16.88	3.93	32.8	52.8	31.2	253.8	81.5	241.7	High	High	High	High	High	High	1
FALSE	High	Master Protein	Q6IEE7	Transmembrane protein 132E	0	13.189	6	4	4	4	1074	116.1	6	6.2	4	0	0.01	1.021	0.01	1.319	0.01	1	0.446973	-1.16174	0.454215	0.342738	3.89437e-17	0.96254	4.02582e-17	0.940872	5.56369e-17		26.02		15.91			220.2		273.2		208.4	Not Found	High	Not Found	Peak Found	Not Found	Peak Found	1
FALSE	High	Master Protein	Q8WU79	Stromal membrane-associated protein 2	0	17.609	14	5	16	4	429	46.8	8.87	24.01	5	0		0.871	0.376	1.789		1	0.447114	-1.16129	0.239652	0.62042		0.988719	0.79203	0.277356			0	0	33.54		61.6	86.2	50.5	436.3	23.5	119.7	Peak Found	High	High	High	Peak Found	High	1
FALSE	High	Master Protein	O75347	Tubulin-specific chaperone A	0	41.188	51	7	38	7	108	12.8	5.29	81.36	7	0	0.434	0.36	0.308	1.077	0.386	1	0.447422	-1.16029	0.110114	0.958156	0.716427	0.738854	0.759987	0.927057	0.532522	0	1.68	1.18	10.09	8.32	15.4	47.3	36.1	166.5	69.2	163.4	High	High	High	High	High	High	1
FALSE	High	Master Protein	P61204	ADP-ribylation factor 3	0	90.467	62	11	319	5	181	20.6	7.43	648.93	11	7	0.521	0.426	0.278	1.239	0.498	1	0.44757	-1.15981	0.0930731	1.03118	0.9545	0.983489	0.835448	0.949911	0.914956	12.97	7.76	2.47	20.24	7.15	85.8	68.3	56.3	189.3	79.1	155.3	High	High	High	High	High	High	1
FALSE	High	Master Protein	P35080	Profilin-2	0	27.05	54	6	37	6	140	15	6.99	84.94	6	0	0.665	0.388	0.219	1.357	0.483	1	0.447887	-1.15879	0.140666	0.851812	0.977256	0.932078	0.736374	0.792305	0.901647	0	0	0	46.68	2.01	117.7	68.3	38.5	194.5	86	194.8	High	High	High	High	High	High	1
FALSE	High	Master Protein	Q00765	Receptor expression-enhancing protein 5	0	18.936	15	5	29	5	189	21.5	8.1	52.17	5	0	0.394	0.531	0.448	1.259	0.806	1	0.447961	-1.15856	0.0146987	1.83272	0.807272	0.930862	0.977382	0.935974	0.930363	3.34	4.89	4.74	9.34	36.94	61.9	70.5	55.2	179.4	90.8	146.9	High	High	High	High	High	High	1
FALSE	High	Master Protein	Q9Y3E1	Hepatoma-derived growth factor-related protein 3	0	37.393	28	5	33	4	203	22.6	7.99	63.08	5	1	0.678	0.302	0.241	0.956	0.767	1	0.448402	-1.15713	0.0314705	1.5021	0.894555	0.639978	0.60226	0.71995	0.972665	4.01	5.34	1.35	14.39	15.43	119.9	32.1	37.2	133.3	44.2	149	High	High	High	High	High	High	1
FALSE	High	Master Protein	Q9BQI0	Allograft inflammatory factor 1-like	0	22.358	27	4	17	4	150	17.1	7.2	40.34	4	0	0.194	0.575	0.987	0.604	2.305	1	0.44922	-1.15451	0.27112	0.566838	0.168091	0.879628	0.830667	0.0125313	0.0786285	0	34.56	6.07	33.09	2.33	8.2	22.5	108.9	44.9	253.2	100.9	Peak Found	High	High	High	High	High	1
FALSE	High	Master Protein	Q9NRV9	Heme-binding protein 1	0	34.731	51	7	35	7	189	21.1	5.8	46.07	7	0	0.249	0.357	0.463	0.727	0.652	1	0.449348	-1.15409	0.0234665	1.62955	0.356662	0.687447	0.952222	0.0607339	0.983711	0.75	3.71	5.68	4.26	7.38	52.1	76.8	97.7	150.9	127.2	201.5	High	High	High	High	High	High	1
FALSE	High	Master Protein	P62714	Serine/threonine-protein phphatase 2A catalytic subunit beta isoform	0	62.028	51	11	75	1	309	35.6	5.43	174.08	11	11	0.495	0.426	0.328	1.172	0.605	1	0.449766	-1.15275	0.0434385	1.36213	0.900309	0.931875	0.888725	0.997375	0.984756	7.26	2.53	2.68	20.77	16.76	66.3	54.4	44.4	218.4	100.7	189.6	High	Peak Found	High	High	High	High	1
FALSE	High	Master Protein	P45381	Aspartoacylase	0	36.989	29	7	25	7	313	35.7	6.52	64.14	7	0	0.01	0.498	0.871	0.559	1.506	1	0.449918	-1.15226	0.20353	0.691371	3.89437e-17	0.818669	0.880386	0.0095816	0.362485		1.68	3.49	7.5	32.53		42.1	125.6	88.1	332.4	195.3	Not Found	High	High	High	High	High	1
FALSE	High	Master Protein	P63167	Dynein light chain 1, cytoplasmic	0	39.958	51	4	36	1	89	10.4	7.4	83.63	4	0	0.578	0.21	0.406	0.737	0.916	1	0.450057	-1.15182	0.0209121	1.6796	0.764065	0.257423	0.869162	0.177565	0.901947	0	0	0	0	0	95.2	34.6	66.9	121.5	151	164.8	High	High	High	High	High	High	1
FALSE	High	Master Protein	Q15121	Astrocytic phphoprotein PEA-15	0	66.099	45	6	83	6	130	15	5.02	205.18	6	0	0.592	0.433	0.312	1.51	0.459	1	0.45032	-1.15098	0.15831	0.800491	0.975348	0.98389	0.87122	0.467092	0.871077	6.74	12.94	4.58	67.52	13.6	78.4	88.8	49.5	257.1	68.7	144.8	High	High	High	High	High	High	1
FALSE	High	Master Protein	Q4J6C6	Prolyl endopeptidase-like	0	26.348	15	7	17	7	727	83.9	6.38	20.24	7	0	0.733	0.359	0.01	0.977	0.47	1	0.450347	-1.15089	0.173516	0.76066	0.859257	0.578556	4.02582e-17	0.82808	0.795829	0	0		34.61	7.92	76.3	37.4		270	56	258	Peak Found	Peak Found	Not Found	High	High	High	1
FALSE	High	Master Protein	P46199	Translation initiation factor IF-2, mitochondrial	0	15.852	8	4	7	4	727	81.3	7.15	10.36	4	0	0.01	0.506	0.51	1.068	0.21	1	0.450395	-1.15074	0.264092	0.578245	3.89437e-17	0.747558	0.912316	0.970398	0.105178		0	0	0	0		61.5	62.1	129.9	25.5	121.6	High	Peak Found	High	Peak Found	Peak Found	High	1
FALSE	High	Master Protein	Q9BZV1	UBX domain-containing protein 6	0	101.463	61	20	59	20	441	49.7	6.89	119.27	20	0	0.398	0.506	0.381	1.38	0.471	1	0.450719	-1.1497	0.1217	0.914708	0.72159	0.849772	0.888725	0.770642	0.80825	14.8	8.55	7.5	31.19	2.26	51.4	77	37	267.9	85.7	171.2	High	High	High	High	High	High	1
FALSE	High	Master Protein	O00233	26S proteasome non-ATPase regulatory subunit 9	0	14.465	19	4	9	4	223	24.7	6.95	15.27	4	0	0.826	0.01	0.606	1.292	0.906	1	0.450907	-1.1491	0.0960681	1.01742	0.900241	3.89573e-17	0.99709	0.94079	0.914956	0		0	31.58	18.62	73.1		42.7	205.1	143.2	159	High	High	High	Peak Found	High	High	1
FALSE	High	Master Protein	O14521	Succinate dehydrogenase [ubiquinone] cytochrome b small subunit, mitochondrial	0	7.351	6	1	6	1	159	17	8.63	14.18	1	0	0.813	0.01	0.16	1.008	0.172	1	0.450917	-1.14906	0.342771	0.464996	0.923599	3.89573e-17	0.256438	0.847219	0.0108838	0		0	0	0	149.4		29.3	185.1	31.7	183.7	Peak Found	Not Found	High	High	High	High	1
FALSE	High	Master Protein	Q86UW7	Calcium-dependent secretion activator 2	0	42.292	9	10	27	4	1296	147.6	6.19	64.21	10	0	0.01	0.6	0.619	1.1	0.625	1	0.451009	-1.14877	0.113335	0.945636	3.89437e-17	0.856728	0.984845	0.978516	0.951041		0	0	45.42	0		53.8	55.5	167	56	152.9	Not Found	Peak Found	Peak Found	High	Peak Found	High	1
FALSE	High	Master Protein	Q8TAF3	WD repeat-containing protein 48	0	25.661	14	7	16	7	677	76.2	7.03	33.03	7	0	0.502	0.423	0.358	1.134	0.705	1	0.45192	-1.14586	0.017711	1.75176	0.673749	0.697935	0.813396	0.985188	0.990252	3.2	0	0.99	21.18	2.61	57.8	25.5	102.1	196.3	94.8	170	Peak Found	Peak Found	High	High	High	High	1
FALSE	High	Master Protein	Q9BX67	Junctional adhesion molecule C	0	49.322	35	8	34	8	310	35	7.59	76.15	8	0	0.228	0.163	0.855	0.548	1.208	1	0.452104	-1.14527	0.162426	0.789343	0.354349	0.279534	0.880386	0.000914756	0.64487	0.58	0.32	11.28	5.88	18.74	25.8	27.1	131.8	89	229.5	167.1	Peak Found	High	High	High	High	High	1
FALSE	High	Master Protein	Q9BRF8	Serine/threonine-protein phphatase CPPED1	0	17.534	21	5	12	5	314	35.5	6.2	29.5	5	0	0.85	0.01	0.793	0.914	1.741	1	0.452257	-1.14478	0.151665	0.819115	0.900309	3.89573e-17	0.929069	0.779524	0.244302	0		0	0.1	0	48.5		90.8	159	238.5	133.4	Peak Found	High	High	High	High	High	1
FALSE	High	Master Protein	Q99497	Protein/nucleic acid deglycase DJ-1	0	100.649	62	12	150	12	189	19.9	6.79	352.85	12	0	0.374	0.518	0.313	1.023	0.638	1	0.452837	-1.14294	0.0249153	1.60353	0.900309	0.995366	0.871886	0.837976	0.997427	2.39	13.67	1.73	18.05	13.54	65.2	95	50.7	212.4	93.8	187.6	High	High	High	High	High	High	1
FALSE	High	Master Protein	Q6U841	Sodium-driven chloride bicarbonate exchanger	0	95.034	22	19	52	13	1118	125.9	6.49	110.71	19	5	0.228	0.663	0.385	1.504	0.308	1	0.45377	-1.13997	0.237859	0.623681	0.318926	0.948781	0.864644	0.520118	0.279845	4.22	0	0	24.97	4.65	21	14.3	8.3	437.1	38.3	313.4	High	Peak Found	Peak Found	High	Peak Found	High	1
FALSE	High	Master Protein	Q9UQB8	Brain-specific angiogenesis inhibitor 1-associated protein 2	0	101.596	52	23	72	23	552	60.8	8.9	128.43	23	0	0.535	0.307	0.398	1.361	0.371	1	0.45388	-1.13962	0.16906	0.771959	0.879166	0.763082	0.946998	0.784217	0.709499	33.18	6.47	7.32	29.33	4.29	32.4	9	15.8	374.3	78.2	247.7	High	High	High	High	High	High	1
FALSE	High	Master Protein	P05771	Protein kinase C beta type	0	123.724	42	23	99	15	671	76.8	7.01	201.52	23	9	0.404	0.423	0.401	1.067	0.637	1	0.454142	-1.13878	0.0212328	1.67299	0.880249	0.950105	0.946998	0.910998	0.997068	18.86	4.48	10.5	38.5	19.41	41.4	35.4	61.3	278.4	130.4	245.1	High	Peak Found	High	High	High	High	1
FALSE	High	Master Protein	P10515	Dihydrolipoyllysine-residue acetyltransferase component of pyruvate dehydrogenase complex, mitochondrial	0	99.99	35	17	160	17	647	69	7.84	311.17	17	0	0.664	0.199	0.318	1.195	0.404	1	0.454406	-1.13795	0.1617	0.791289	0.990213	0.83952	0.877576	0.982082	0.781168	14.74	1.78	3.29	24.92	3.46	126.3	31	44.4	208.4	69	176.4	High	High	High	High	High	High	1
FALSE	High	Master Protein	P07947	Tyrine-protein kinase Yes	0	56.05	36	15	72	8	543	60.8	6.74	109.33	15	0	0.01	0.716	0.835	0.867	1.563	1	0.455102	-1.13574	0.135883	0.866834	3.89437e-17	0.977876	0.901316	0.634933	0.279845		21.12	7.89	7.71	23.5		63	105.5	78.1	139	108.8	Peak Found	Peak Found	High	High	High	High	1
FALSE	High	Master Protein	Q14247	Src substrate cortactin	0	84.086	37	16	110	16	550	61.5	5.4	249.06	16	0	0.554	0.344	0.282	1.141	0.451	1	0.455247	-1.13528	0.105704	0.975908	0.940413	0.907545	0.83811	0.983592	0.860379	10.93	3.5	1.66	23.99	7.85	87.1	64.4	61.8	174.5	63	148.3	High	High	High	High	High	High	1
FALSE	High	Master Protein	Q5VTU8	ATP synthase subunit epsilon-like protein, mitochondrial	0.01	2.533	16	1	15	1	51	5.8	10.14	28.72	1	0	0.692	0.223	0.345	1.302	0.462	1	0.455861	-1.13333	0.151165	0.820549	0.932229	0.478532	0.89248	0.882725	0.816462	0	0	0	0	0	109.6	35.3	54.6	206.2	73.2	158.4	High	High	High	High	High	High	1
FALSE	High	Master Protein	Q86VW0	SEC14 domain and spectrin repeat-containing protein 1	0	12.927	7	3	6	3	696	79.3	5.1	8.13	3	0	5.235	0.01		10.503		1	0.455968	-1.133	0.622201	0.206069	0.086334	3.89573e-17		8.52491e-11		0			0		131.4		54.2	263.6	54.8	25.1	Peak Found	High	Peak Found	High	High	High	1
FALSE	High	Master Protein	Q92614	Unconventional myin-XVIIIa	0	199.338	31	49	158	49	2054	233	6.3	331.91	49	0	0.447	0.399	0.522	1.09	0.91	1	0.456	-1.13289	0.00099486	3.00224	0.86238	0.89672	0.998109	0.942675	0.868123	6.89	5.65	9.6	24.77	33.75	53.2	45.8	71.4	179.6	136.8	173.9	High	High	High	High	High	High	1
FALSE	High	Master Protein	O60437	Periplakin	0	18.808	5	7	7	7	1756	204.6	5.6	9.42	7	0	0.937	0.01	0.01	1.087	0.01	1	0.456366	-1.13174	0.458304	0.338846	0.948605	3.89573e-17	4.02582e-17	0.963274	5.56369e-17	53.65			10.47		88.4			102.9		96	Peak Found	Not Found	Peak Found	Peak Found	Peak Found	Peak Found	1
FALSE	High	Master Protein	Q9UGM6	Tryptophan--tRNA ligase, mitochondrial	0	15.912	27	5	6	5	360	40.1	9.28	8.1	5	0	0.375	0.219	0.01	0.313	0.01	1	0.456538	-1.13119	0.484403	0.314793	0.367207	0.120444	4.02582e-17	0.00342116	5.56369e-17	0	0		0		364.3	23.9		44.2		109.4	High	Peak Found	Not Found	High	Not Found	Peak Found	1
FALSE	High	Master Protein	Q13630	GDP-L-fuce synthase	0	14.709	20	5	16	5	321	35.9	6.6	22.02	5	0	0.286	0.704	0.348	1.291	0.636	1	0.457123	-1.12934	0.0825988	1.08303	0.316051	0.951139	0.801344	0.897491	0.944303	0	42.1	0	16.42	0	68.9	89.7	45.5	191.3	78.2	131.1	High	High	High	High	High	High	1
FALSE	High	Master Protein	Q02218	2-oxoglutarate dehydrogenase, mitochondrial	0	219.566	44	37	265	29	1023	115.9	6.86	583.7	37	8	0.639	0.348	0.38	1.515	0.475	1	0.457191	-1.12913	0.160047	0.795753	0.985928	0.954643	0.936032	0.456238	0.893336	19.17	8.29	5.66	37.44	10.32	79.4	47.4	55	246.8	64.4	163.8	High	High	High	High	High	High	1
FALSE	High	Master Protein	O95777	U6 snRNA-associated Sm-like protein LSm8	0	12.437	36	3	9	3	96	10.4	4.48	14.05	3	0	0.827	0.078	0.319	1.049	0.626	1	0.45757	-1.12794	0.134128	0.87248	0.916095	0.00521579	0.730432	0.926846	0.955341	0	0	0	0	0	130.6	12.2	50.3	165.6	98.9	157.9	High	Peak Found	Peak Found	Peak Found	Peak Found	Peak Found	1
FALSE	High	Master Protein	Q9Y2H0	Disks large-associated protein 4	0	11.977	4	3	6	3	992	107.9	7.08	13.42	3	0	0.255	0.573	0.01	0.351	0.48	1	0.457673	-1.12761	0.266795	0.573822	0.321076	0.876266	4.02582e-17	2.59764e-07	0.728408	13.38	0		23.54	0	61.1	17.6		85.4	14.7	480.3	Peak Found	Peak Found	Not Found	High	Peak Found	High	1
FALSE	High	Master Protein	Q14738	Serine/threonine-protein phphatase 2A 56 kDa regulatory subunit delta isoform	0	63.869	37	16	42	13	602	69.9	8.13	62.03	16	2	0.498	0.527	0.358	1.309	0.709	1	0.45825	-1.12579	0.0394565	1.40388	0.792729	0.871924	0.822277	0.884665	0.997427	10.02	9.69	10.24	37.79	11.79	51.9	47.9	32.8	266.2	102	193.4	High	High	High	High	High	High	1
FALSE	High	Master Protein	Q96C01	Protein FAM136A	0.001	5.201	14	2	4	2	138	15.6	7.61	4.2	2	0	1.544	0.01	0.7	0.867	3.051	1	0.458316	-1.12558	0.347263	0.459341	0.930225	3.89573e-17	0.993082	0.842359	0.0631212	0		0	0	0	282.6		43.9	54.4	191.3	62.7	High	Not Found	Peak Found	Peak Found	High	Peak Found	1
FALSE	High	Master Protein	Q05397	Focal adhesion kinase 1	0	17.287	7	5	18	4	1052	119.2	6.62	27.3	5	0	0.916	0.51	0.01	1.488	0.645	1	0.458347	-1.12549	0.189511	0.722365	0.900295	0.752622	4.02582e-17	0.816022	0.951041	0	0		0	0	100.6	56		163.4	70.8	109.8	High	High	Peak Found	High	High	High	1
FALSE	High	Master Protein	Q14318	Peptidyl-prolyl cis-trans isomerase FKBP8	0	26.157	20	6	21	6	412	44.5	4.84	41.59	6	0	0.422	0.419	0.544	1.474	0.544	1	0.458913	-1.12371	0.115588	0.937088	0.558738	0.724064	0.980563	0.647333	0.856486	4.25	2.28	24.53	11.92	10.04	52.5	50.9	66.4	213.9	77.2	150.7	High	High	High	High	High	High	1
FALSE	High	Master Protein	P01861	Immunoglobulin heavy constant gamma 4	0	84.42	50	10	146	4	327	35.9	7.36	270.01	10	0	0.01	0.453	0.306	0.164	0.511	1	0.459104	-1.12311	0.334203	0.47599	3.89437e-17	0.819041	0.813195	7.03075e-17	0.871014		3.66	0.05	2.22	2.65		151.4	65.7	35.9	151.8	232.1	High	High	High	High	High	High	1
FALSE	High	Master Protein	Q969J3	BLOC-1-related complex subunit 5	0	8.06	13	2	9	2	196	22.2	6.35	17.58	2	0	0.01	0.918	0.507	1.064	1.061	1	0.4592	-1.12281	0.0991743	1.0036	3.89437e-17	0.999837	0.904304	0.97787	0.857635		0	0	0	0		135	74.6	156.6	156.1	147.1	Not Found	High	High	High	High	High	1
FALSE	High	Master Protein	P14415	Sodium/potassium-transporting ATPase subunit beta-2	0	62.211	26	10	85	10	290	33.3	8.31	200.92	10	0	0.27	0.224	0.73	1.087	0.578	1	0.459287	-1.12253	0.100091	0.999603	0.833837	0.867162	0.917638	0.940872	0.970838	1.75	1.74	11.99	35.08	16	33.1	41.6	96.3	145.1	81.7	150.6	High	High	High	High	High	High	1
FALSE	High	Master Protein	Q8NBF6	Late secretory pathway protein AVL9 homolog	0	29.032	13	6	13	6	648	71.9	6.21	31.41	6	0	0.972	0.394	0.01	1.218	0.776	1	0.459586	-1.12159	0.154124	0.81213	0.963282	0.638696	4.02582e-17	0.972463	0.978031	0	0.97		6.16	55.12	53.9	46.4		245.4	111.7	197.2	Peak Found	Peak Found	Peak Found	High	High	High	1
FALSE	High	Master Protein	Q9UGC6	Regulator of G-protein signaling 17	0.002	4.287	6	1	2	1	210	24.3	5.71	3.97	1	0	0.01	0.516	0.482	1.181	0.01	1	0.460064	-1.12009	0.378836	0.421548	3.89437e-17	0.775179	0.888725	0.989783	5.56369e-17		0	0	0			105.3	98.4	241.1		204.1	Not Found	Peak Found	Peak Found	High	Not Found	Peak Found	1
FALSE	High	Master Protein	A5YM72	Carnine synthase 1	0	77.067	31	18	40	17	827	88.4	6.21	69.92	18	0	0.01	0.225	1.585	0.796	2.159	1	0.460177	-1.11974	0.335471	0.474345	3.89437e-17	0.306856	0.576363	0.356524	0.0986136		0	24.04	23.63	53.69		1.9	269.8	60.6	356.6	133.1	Not Found	Peak Found	High	High	High	High	1
FALSE	High	Master Protein	P61019	Ras-related protein Rab-2A	0	81.995	67	13	153	6	212	23.5	6.54	361.3	13	8	0.644	0.313	0.365	1.323	0.547	1	0.460627	-1.11833	0.105354	0.97735	0.987219	0.936504	0.920828	0.840602	0.948755	8.65	1.39	4.43	24.58	5.39	75.5	43.6	46.4	193.2	66.3	138.4	High	High	High	High	High	High	1
FALSE	High	Master Protein	Q9BRQ6	MIC complex subunit MIC25	0	48.812	43	7	29	7	235	26.4	8.85	62.44	7	0	0.66	0.15	0.36	1.191	0.344	1	0.461538	-1.11548	0.199221	0.700664	0.900526	0.174797	0.896112	0.985238	0.458476	12.07	0.28	4.9	8.86	0.74	136.8	20.8	53.8	269.2	53.4	237.4	High	High	High	High	High	High	1
FALSE	High	Master Protein	P27361	Mitogen-activated protein kinase 3	0	114.623	64	21	144	14	379	43.1	6.74	317.08	21	0	0.439	0.712	0.371	1.417	0.877	1	0.462052	-1.11387	0.0381096	1.41897	0.836791	0.994551	0.926136	0.689821	0.89132	10.68	13.94	5.67	22.21	33.78	60	103.2	38.6	227.8	124.9	177.4	High	High	High	High	High	High	1
FALSE	High	Master Protein	O75914	Serine/threonine-protein kinase PAK 3	0	69.265	39	15	44	6	559	62.3	5.45	81.74	15	2	0.419	0.493	0.39	1.202	0.613	1	0.462522	-1.11241	0.0453015	1.34389	0.560293	0.809732	0.840642	0.975749	0.923269	7.59	2.69	0	8.24	0.39	26.1	61	7.2	228	85	124.6	Peak Found	Peak Found	Peak Found	High	High	High	1
FALSE	High	Master Protein	P07195	L-lactate dehydrogenase B chain	0	127.964	55	19	352	18	334	36.6	6.05	699.28	19	1	0.433	0.377	0.377	0.999	0.567	1	0.462588	-1.1122	0.0341173	1.46703	0.928501	0.970809	0.933387	0.792411	0.963503	5.14	3.2	4.19	16.6	7.55	78	68.7	67.6	182.7	99.1	170.5	High	High	High	High	High	High	1
FALSE	High	Master Protein	P03923	NADH-ubiquinone oxidoreductase chain 6	0	6.186	8	1	8	1	174	18.6	4.22	28.37	1	0	0.325	0.377	0.381	0.872	0.465	1	0.463415	-1.10962	0.0616159	1.21031	0.343608	0.687447	0.834465	0.61327	0.74335	0	0	0	0	0	51.6	59.9	60.6	138.7	73.9	159	High	High	High	High	High	High	1
FALSE	High	Master Protein	Q13616	Cullin-1	0	26.897	15	9	22	9	776	89.6	8	28.1	9	0	0.514	0.569	0.369	1.239	0.894	1	0.463454	-1.1095	0.00903036	2.04429	0.615903	0.827774	0.809072	0.970398	0.945153	0	0	0	0	0	43.9	122.4	72	98.2	53.5	135	Peak Found	High	High	High	High	High	1
FALSE	High	Master Protein	P48739	Phphatidylinitol transfer protein beta isoform	0	31.487	44	10	30	9	271	31.5	6.87	37.9	10	1	0.272	0.862	0.284	1.39	0.668	1	0.463702	-1.10873	0.12792	0.893061	0.37303	0.995788	0.691302	0.772312	0.97626	0.4	46.53	1.9	28	0.25	72.5	86.6	39.3	198.7	114.9	124.4	High	High	Peak Found	High	High	High	1
FALSE	High	Master Protein	Q9UBC2	Epidermal growth factor receptor substrate 15-like 1	0	134.543	42	28	123	28	864	94.2	5.11	285.83	28	0	0.499	0.446	0.295	1.125	0.543	1	0.464768	-1.10542	0.0637455	1.19555	0.857662	0.910385	0.856271	0.970398	0.930363	9.87	6.91	4.96	18.38	8.28	15.9	78.1	32.5	229.5	80.1	201.3	High	High	High	High	High	High	1
FALSE	High	Master Protein	Q9HC52	Chromobox protein homolog 8	0	14.955	15	5	10	5	389	43.4	9.91	5.73	5	0	1.625	0.01	0.01	2.527	0.01	1	0.465083	-1.10444	0.525865	0.279125	0.896347	3.89573e-17	4.02582e-17	0.094781	5.56369e-17	0			0		141.3			219.7		86.9	High	Not Found	Not Found	Peak Found	High	Peak Found	1
FALSE	High	Master Protein	Q9NRR5	Ubiquilin-4	0	30.661	18	6	20	4	601	63.8	5.22	56.85	6	1	0.677	0.368	0.306	1.554	0.35	1	0.46522	-1.10401	0.230534	0.637266	0.837025	0.576141	0.698182	0.673283	0.534936	0	0	0	0	0	111.7	59.4	41.9	120.7	57.6	77.6	High	High	Peak Found	Not Found	Peak Found	Not Found	1
FALSE	High	Master Protein	O75935	Dynactin subunit 3	0	17.11	37	6	33	6	186	21.1	5.47	50.28	6	0	0.494	0.345	0.456	0.944	0.838	1	0.465492	-1.10317	0.001609	2.79344	0.807272	0.669037	0.975207	0.664057	0.918388	2.63	0.07	1.68	4.79	22.54	82.2	42.5	89.7	161.4	158.3	187.6	High	High	High	High	High	High	1
FALSE	High	Master Protein	P36969	Phpholipid hydroperoxide glutathione peroxidase	0	43.445	41	8	63	8	197	22.2	8.37	136.13	8	0	0.407	0.516	0.454	1.152	0.806	1	0.465517	-1.10309	0.00738636	2.13157	0.725215	0.847347	0.962411	0.989269	0.944739	4.76	10.57	10.08	12.44	11.93	41.1	80.3	72.4	199	134.5	170.4	High	High	High	High	High	High	1
FALSE	High	Master Protein	Q15276	Rab GTPase-binding effector protein 1	0	43.661	16	11	27	11	862	99.2	5.01	42.04	11	0	0.393	0.239	0.55	0.869	0.67	1	0.465538	-1.10303	0.0262305	1.58119	0.51871	0.349072	0.985081	0.568903	0.97626	13.86	0	11.01	9.43	11.5	28.6	7.5	130.2	150.2	83.1	148.2	Peak Found	Peak Found	High	High	High	High	1
FALSE	High	Master Protein	O00408	cGMP-dependent 3',5'-cyclic phphodiesterase	0	125.02	36	24	58	24	941	105.6	5.41	134.97	24	0	0.666	0.392	0.288	1.481	0.4	1	0.467199	-1.09789	0.198553	0.702123	0.923459	0.824813	0.848559	0.534027	0.763506	36.59	8.5	0.16	21.02	6.08	15.9	15.5	9.2	391.4	63	252.5	Peak Found	Peak Found	Peak Found	High	High	High	1
FALSE	High	Master Protein	Q8TCZ2	CD99 antigen-like protein 2	0	47.283	31	6	29	6	262	28	5.14	96.76	6	0	0.362	0.17	0.588	0.942	0.45	1	0.468227	-1.09472	0.116379	0.934127	0.830067	0.630754	0.977382	0.620069	0.859306	7.54	2.47	38.05	17.62	1.76	35.5	31.5	160.7	204.2	77.8	210.3	Peak Found	High	High	High	High	High	1
FALSE	High	Master Protein	P21796	Voltage-dependent anion-selective channel protein 1	0	153.766	73	16	415	15	283	30.8	8.54	953.12	16	1	0.696	0.253	0.326	1.224	0.499	1	0.468234	-1.0947	0.13069	0.883759	0.992956	0.893812	0.888725	0.964148	0.91585	22.29	2.58	4.35	23.79	10.85	115.3	137.1	36.3	93.9	33.7	77.6	High	High	High	High	High	High	1
FALSE	High	Master Protein	Q9H082	Ras-related protein Rab-33B	0	10.473	14	3	20	1	229	25.7	7.18	40.67	3	1	0.93		0.01	1.305	0.7	1	0.469218	-1.09167	0.285789	0.543955	0.929515		4.02582e-17	0.890824	0.987223	0			0	0	75.2	18.3		681	35.6	50.9	Peak Found	High	High	High	High	High	1
FALSE	High	Master Protein	P61088	Ubiquitin-conjugating enzyme E2 N	0	32.849	49	7	60	7	152	17.1	6.57	132.69	7	0	0.331	0.687	0.275	1.255	0.498	1	0.469669	-1.09028	0.131295	0.881751	0.806787	0.983131	0.832709	0.931142	0.914956	1.82	9.33	1.12	8.1	2.92	47.4	121.1	41.8	189.8	91.4	140.1	High	High	High	High	High	High	1
FALSE	High	Master Protein	O75947	ATP synthase subunit d, mitochondrial	0	111.37	80	14	205	14	161	18.5	5.3	456.73	14	0	0.751	0.226	0.317	1.332	0.423	1	0.469691	-1.09021	0.1925	0.715569	0.999704	0.86831	0.877305	0.82808	0.817232	20.18	2.42	2.71	25.42	13.1	116.7	32.4	48.2	205	71.6	158.2	High	High	High	High	High	High	1
FALSE	High	Master Protein	P31948	Stress-induced-phphoprotein 1	0	133.368	47	27	166	27	543	62.6	6.8	289.65	27	0	0.394	0.422	0.356	0.965	0.53	1	0.469739	-1.09007	0.0443776	1.35284	0.902223	0.983131	0.912345	0.704919	0.933089	5.72	4.11	2.59	26.53	7.52	49.1	73.6	59.6	159.2	91.7	158.2	High	High	High	High	High	High	1
FALSE	High	Master Protein	P32119	Peroxiredoxin-2	0	84.406	70	13	209	12	198	21.9	5.97	499.42	13	0	0.502	0.523	0.292	1.007	0.796	1	0.469854	-1.08972	0.00805541	2.09391	0.9484	0.994278	0.851773	0.806392	0.925416	4.85	7.44	5.85	14.8	26.39	70.7	80.9	41.3	155.3	117.4	155.6	High	High	High	High	High	High	1
FALSE	High	Master Protein	Q9ULF5	Zinc transporter ZIP10	0	9.339	5	3	8	3	831	94.1	6.76	9.78	3	0	0.974	0.01	0.315	1.229	0.534	1	0.470141	-1.08883	0.236059	0.626979	0.937961	3.89573e-17	0.643344	0.975968	0.89587	56.65		0	5.28	5.7	194.2		28	232.9	101.1	189.1	High	Not Found	Peak Found	High	High	High	1
FALSE	High	Master Protein	Q9UL15	BAG family molecular chaperone regulator 5	0	29.677	21	6	19	6	447	51.2	6.05	40.66	6	0	0.921	0.01		0.979		1	0.47044	-1.08792	0.369067	0.432895	0.913147	3.89573e-17		0.937525		0			0		181		21.3	199.9	29.5	124.5	High	Not Found	High	High	High	High	1
FALSE	High	Master Protein	P36507	Dual specificity mitogen-activated protein kinase kinase 2	0	58.981	35	12	51	6	400	44.4	6.55	84.98	12	0	0.491	0.844	0.01	1.088	0.769	1	0.470774	-1.08689	0.124323	0.90545	0.649456	0.994278	4.02582e-17	0.957979	0.983711	0	19.24		13.02	27.62	58.7	182		186.3	93.4	184	High	High	High	High	High	High	1
FALSE	High	Master Protein	Q96IY4	Carboxypeptidase B2	0	14.745	14	5	8	5	423	48.4	7.71	11.47	5	0	0.474	0.01	0.752	0.873	0.752	1	0.470857	-1.08664	0.112082	0.950463	0.722976	3.89573e-17	0.946998	0.65254	0.98563	6.15		0	49.35	40.43	297.9		48.7	82.4	102.1	98.8	High	Not Found	Peak Found	Peak Found	Peak Found	Peak Found	1
FALSE	High	Master Protein	Q99500	Sphingine 1-phphate receptor 3	0.002	3.894	3	1	1	1	378	42.2	9.7	2.42	1	0	0.589	0.542	0.01	0.965	0.458	1	0.470904	-1.0865	0.169376	0.771149	0.760915	0.80905	4.02582e-17	0.846609	0.79526	0	0		0	0	96.8	89.1		158.6	75.3	164.4	Peak Found	Peak Found	Not Found	Peak Found	Peak Found	Peak Found	1
FALSE	High	Master Protein	M0R2J8	Doublecortin domain-containing protein 1	0.005	3.12	0	1	110	1	1783	200.5	8.9	54.25	1	0	0.522	0.265	0.59	1.234	0.689	1	0.471091	-1.08592	0.0505371	1.29639	0.949945	0.857613	0.977238	0.955675	0.983711	0	0	0	0	0	105.9	51.2	133.7	167.7	102.1	135.9	High	High	High	Peak Found	High	Peak Found	1
FALSE	High	Master Protein	Q86VP6	Cullin-associated NEDD8-dissociated protein 1	0	176.966	37	34	223	32	1230	136.3	5.78	453.31	34	2	0.468	0.571	0.264	1.191	0.574	1	0.471248	-1.08544	0.0747412	1.12644	0.93122	0.984177	0.82016	0.982082	0.968585	8.68	15.35	2.56	16.36	12.25	62.9	89.3	31.4	196	80.5	149.5	High	High	High	High	High	High	1
FALSE	High	Master Protein	Q92626	Peroxidasin homolog	0	205.04	36	39	89	39	1479	165.2	7.17	185.66	39	0	0.431	0.587		1.082	1.146	1	0.473048	-1.07994	0.00571974	2.24262	0.685684	0.891932		0.957979	0.709567	0.2	40.93		3.31	0	47.7	32.1	18.1	7.1	10.8	17.6	High	High	High	Peak Found	Peak Found	Peak Found	1
FALSE	High	Master Protein	Q9BZK7	F-box-like/WD repeat-containing protein TBL1XR1	0	23.764	12	4	20	4	514	55.6	5.55	52.36	4	0	0.736		0.01	1.019	0.346	1	0.47315	-1.07963	0.368606	0.433437	0.876628		4.02582e-17	0.892171	0.531944	42.58			8.61	0	139.1	17.2		131.3	32.6	112.3	High	High	Not Found	High	High	High	1
FALSE	High	Master Protein	Q96HD1	Cysteine-rich with EGF-like domain protein 1	0	8.1	6	2	9	2	420	45.4	4.87	18.64	2	0	0.838	0.717	0.01	1.496	0.808	1	0.473668	-1.07805	0.153518	0.81384	0.871746	0.930862	4.02582e-17	0.7868	0.97626	0	8.98		9.67	0	64.7	109.8		227.4	62.4	151.8	High	Peak Found	High	High	Peak Found	High	1
FALSE	High	Master Protein	Q6UXD5	Seizure 6-like protein 2	0	16.495	7	4	7	4	910	97.5	4.89	12.57	4	0	0.805	0.503	0.01	1.771	0.01	1	0.47393	-1.07725	0.432882	0.36363	0.872659	0.766539	4.02582e-17	0.365965	5.56369e-17	0	0		19.7		93.6	58.5		382.8		238.2	Peak Found	Peak Found	Not Found	High	Not Found	High	1
FALSE	High	Master Protein	P46379	Large proline-rich protein BAG6	0	69.795	20	13	51	13	1132	119.3	5.6	94.6	13	0	0.794	0.309	0.361	1.26	0.828	1	0.474093	-1.07676	0.0525974	1.27904	0.916095	0.616669	0.848559	0.940872	0.930363	26.7	10.17	4.9	19.97	21.54	57.1	55.6	34.5	272.4	122.3	159.2	High	High	High	High	High	High	1
FALSE	High	Master Protein	Q15056	Eukaryotic translation initiation factor 4H	0	27.254	38	5	21	5	248	27.4	7.23	41.92	5	0	0.411	0.663	0.293	1.363	0.519	1	0.474323	-1.07606	0.132277	0.878516	0.63312	0.949842	0.723874	0.80747	0.833932	0	0	0	68.89	1.32	49.9	72.8	24.6	252.7	73	105.9	High	High	High	High	High	High	1
FALSE	High	Master Protein	O14495	Phpholipid phphatase 3	0	30.221	23	7	44	7	311	35.1	9.14	88.77	7	0	0.299	0.258	0.566	1.037	0.329	1	0.474641	-1.07509	0.17215	0.764093	0.591375	0.49248	0.985392	0.850851	0.413203	2.52	1.29	14.01	14.64	4.94	47.8	44	127.1	192.9	61	183.4	High	High	High	High	High	High	1
FALSE	High	Master Protein	Q9NQW6	Anillin	0	104.945	24	23	97	23	1124	124.1	8.07	189.26	23	0	0.563	0.388	0.589	0.464	1.771	1	0.476043	-1.07084	0.215689	0.666172	0.896347	0.896739	0.977382	2.23984e-06	0.251364	55.54	16.25	11.17	3.62	43.04	16.9	13	86.7	73.6	251	160.3	Peak Found	Peak Found	High	High	High	High	1
FALSE	High	Master Protein	Q9BVG4	Protein PBDC1	0	9.391	13	3	10	3	233	26	4.79	16.94	3	0		0.784	0.01	1.491	0.01	1	0.47621	-1.07033	0.539245	0.268214		0.949842	4.02582e-17	0.837976	5.56369e-17		0		0		135.3	159.6		146.2		54.5	High	High	Not Found	Peak Found	Not Found	Peak Found	1
FALSE	High	Master Protein	Q9UNN5	FAS-associated factor 1	0	12.41	7	4	11	4	650	73.9	4.88	8.03	4	0	0.357	0.362	0.647	0.769	1.099	1	0.47629	-1.07009	0.0216407	1.66473	0.429969	0.592318	0.988741	0.312353	0.744824	7.11	0	10.78	45.23	59.01	36.6	13.3	80.8	91.6	331.1	123.2	Peak Found	Peak Found	Peak Found	High	High	High	1
FALSE	High	Master Protein	O75175	CCR4-NOT transcription complex subunit 3	0.006	2.868	3	1	1	1	753	81.8	6.2	1.68	1	0	0.625	0.215	0.293	1.021	0.355	1	0.476852	-1.06839	0.175686	0.755264	0.856711	0.477088	0.7387	0.842359	0.442719	0	0	0	0	0	117.2	40.3	54.9	191.5	66.6	187.5	Peak Found	Peak Found	Peak Found	Peak Found	Peak Found	Peak Found	1
FALSE	High	Master Protein	Q96GQ5	RUS1 family protein C16orf58	0	28.764	26	9	26	9	468	51	6.93	54.06	9	0	1.025	0.15	0.325	1.261	0.882	1	0.477251	-1.06718	0.131801	0.880082	0.985119	0.154884	0.765043	0.939933	0.909648	28.28	0	0.27	51.44	29.42	81.6	25.5	54.1	151.9	137.6	148.7	High	Peak Found	High	High	High	High	1
FALSE	High	Master Protein	P18859	ATP synthase-coupling factor 6, mitochondrial	0	55.556	52	6	92	6	108	12.6	9.52	216.31	6	0	0.611	0.232	0.349	1.111	0.385	1	0.477564	-1.06623	0.159712	0.796663	0.978894	0.873641	0.905945	0.965689	0.746969	0.81	1.72	0.7	11.28	2.93	106.3	35.2	64.2	176.4	67.7	164.8	High	High	High	High	High	High	1
FALSE	High	Master Protein	Q99653	Calcineurin B homologous protein 1	0	32.751	47	7	35	7	195	22.4	5.1	76.96	7	0	0.405	0.375	0.446	1.074	0.493	1	0.4776	-1.06612	0.0717681	1.14407	0.651238	0.767258	0.920828	0.911453	0.80948	0.9	1.2	1.85	11.82	8.85	73.9	41.5	45.6	204.8	67.1	168.8	High	High	High	High	High	High	1
FALSE	High	Master Protein	Q96DA2	Ras-related protein Rab-39B	0	28.231	38	6	29	5	213	24.6	7.83	51.52	6	0	0.652	0.384	0.494	1.595	0.608	1	0.477677	-1.06589	0.133914	0.873175	0.832218	0.674902	0.937806	0.477557	0.933784	14.03	4.16	5.27	22.18	2.33	104	48	56.4	265.5	99.4	166.1	High	Peak Found	High	High	High	High	1
FALSE	High	Master Protein	Q8WY22	BRI3-binding protein	0	15.557	14	2	17	2	251	27.8	9.44	48.88	2	0	0.668	0.212	0.425	1.368	0.357	1	0.478899	-1.06221	0.217216	0.663107	0.830067	0.322422	0.89248	0.816022	0.40795	8.49	0	5.44	21.71	0.91	99.8	28.2	61.1	202.5	55.9	161.6	High	High	High	High	High	High	1
FALSE	High	Master Protein	Q7L5N1	COP9 signalome complex subunit 6	0	26.097	24	5	21	5	327	36.1	5.73	50.26	5	0		0.885	0.298	1.464		1	0.480114	-1.05855	0.229025	0.640117		0.995366	0.587606	0.81646			0	0	0		84.5	163	16.6	113.5	109.8	55.6	High	High	Peak Found	High	High	High	1
FALSE	High	Master Protein	A6NHR9	Structural maintenance of chromomes flexible hinge domain-containing protein 1	0	36.077	7	11	24	11	2005	226.2	7.3	22.07	11	0	2.161	0.5	0.362	3.896	1.399	1	0.480222	-1.05823	0.367629	0.43459	0.793357	0.769682	0.806249	5.441e-05	0.511408	38.14	7.93	2.97	133.58	70.36	131.8	73.9	35.8	67.2	152.2	106.1	High	High	High	High	Peak Found	Peak Found	1
FALSE	High	Master Protein	P02689	Myelin P2 protein	0	43.778	53	9	63	7	132	14.9	9.83	154.73	9	3	0.234	0.437	1.166	0.5	2.321	1	0.480764	-1.0566	0.341006	0.467238	0.648058	0.867162	0.753531	2.40884e-05	0.0900049	0.75	8.64	28.94	11.86	31.9	12.7	34.7	122.1	70	233.1	132.2	High	High	High	High	High	High	1
FALSE	High	Master Protein	Q86YS7	C2 domain-containing protein 5	0	41.552	17	12	18	12	1000	110.4	5.69	25.34	12	0	0.873	0.01	0.378	1.124	0.496	1	0.481298	-1.055	0.224104	0.64955	0.921682	3.89573e-17	0.822192	0.97787	0.832477	0		0	35.3	0	24.3		37.8	332.2	91.8	188.2	Peak Found	Peak Found	Peak Found	High	Peak Found	High	1
FALSE	High	Master Protein	P11142	Heat shock cognate 71 kDa protein	0	276.211	59	32	1043	23	646	70.9	5.52	2497.41	32	6	0.417	0.5	0.347	1.016	0.61	1	0.48134	-1.05487	0.0315321	1.50125	0.921487	0.999837	0.904899	0.825263	0.98563	4.02	7.77	3.8	21.69	11.41	67	76.1	58.7	158	96.9	160.3	High	High	High	High	High	High	1
FALSE	High	Master Protein	Q13367	AP-3 complex subunit beta-2	0	90.155	24	20	55	17	1082	119	5.59	109.53	20	2	0.446	0.565	0.362	1.372	0.48	1	0.481417	-1.05464	0.136669	0.864331	0.836791	0.945407	0.917638	0.779524	0.885097	0.81	7.9	18.1	16.52	12.26	25.9	54.4	23.8	298.6	83.6	241.9	Peak Found	Peak Found	Peak Found	High	High	High	1
FALSE	High	Master Protein	Q96F07	Cytoplasmic FMR1-interacting protein 2	0	159.182	30	34	160	19	1278	148.3	7.31	320.88	34	13	0.418	0.561	0.273	1.183	0.416	1	0.481724	-1.05372	0.141735	0.848523	0.916095	0.987508	0.829473	0.985319	0.80467	10.96	17.21	6.06	21.52	6.89	51.1	41.8	26.4	259.4	100.3	200.7	High	High	High	High	High	High	1
FALSE	High	Master Protein	A6NDG6	Glycerol-3-phphate phphatase	0	6.997	11	3	3	3	321	34	6.14	1.65	3	0	0.775	0.419	0.333	1.562	0.606	1	0.482008	-1.05287	0.151022	0.820959	0.900309	0.743014	0.787057	0.486149	0.916842	13.59	8.89	0	42.83	5.46	92.7	63.8	30.1	180.9	73.7	126.4	Peak Found	Peak Found	Peak Found	High	Peak Found	High	1
FALSE	High	Master Protein	Q9Y5S2	Serine/threonine-protein kinase MRCK beta	0	80.477	16	20	63	17	1711	194.2	6.37	112.88	20	2	0.49	0.393	0.337	1.012	0.518	1	0.482213	-1.05226	0.0608147	1.21599	0.723225	0.7674	0.799279	0.846609	0.863317	6.15	3.63	5.44	15.69	10.69	40.3	72.4	65.8	181.9	134.9	209.2	High	High	High	High	High	High	1
FALSE	High	Master Protein	Q9NX62	Initol monophphatase 3	0	16.045	18	3	6	3	359	38.7	6.86	17.98	3	0		0.624	0.01	0.959	0.01	1	0.482986	-1.04995	0.527431	0.277834		0.869685	4.02582e-17	0.920108	5.56369e-17		0		0		154.6	37		57		59.4	High	Peak Found	Not Found	Peak Found	Not Found	Peak Found	1
FALSE	High	Master Protein	Q8NBU5	ATPase family AAA domain-containing protein 1	0	34.645	35	9	34	9	361	40.7	6.9	61.91	9	0	0.82	0.294	0.14	0.898	0.696	1	0.483423	-1.04864	0.117387	0.930379	0.932591	0.635304	0.254727	0.485619	0.998907	18.95	0.08	0.56	13.59	7.31	76.1	20.3	38.5	183.4	85.5	198.1	High	Peak Found	Peak Found	High	High	High	1
FALSE	High	Master Protein	P62937	Peptidyl-prolyl cis-trans isomerase A	0	89.294	64	11	592	9	165	18	7.81	834.42	11	1	0.352	0.89	0.305	1.408	0.782	1	0.484953	-1.04408	0.105207	0.977955	0.891779	0.911526	0.863403	0.696896	0.933822	6.81	21.4	2.4	30.61	25.69	50.1	113.6	34.7	172.5	83.6	123.1	High	High	High	High	High	High	1
FALSE	High	Master Protein	Q9UBQ0	Vacuolar protein sorting-associated protein 29	0	43.154	53	8	54	8	182	20.5	6.79	79.51	8	0	0.608	0.357	0.295	1.148	0.45	1	0.484988	-1.04398	0.128017	0.892732	0.90697	0.747558	0.829473	0.984692	0.801612	4.76	2.62	1.87	15.91	1.59	99.4	47.7	33.3	193.9	66.4	157.9	High	High	High	High	High	High	1
FALSE	High	Master Protein	P46108	Adapter molecule crk	0	50.732	51	12	52	12	304	33.8	5.55	117.97	12	0	0.375	0.706	0.347	1.063	0.881	1	0.485054	-1.04378	0.0164296	1.78437	0.573409	0.951139	0.802483	0.925025	0.901947	4.61	32.96	6	20.48	14.89	16.8	114.8	35.7	131.3	150.7	159.2	High	High	High	High	High	High	1
FALSE	High	Master Protein	P32418	Sodium/calcium exchanger 1	0	66.108	19	14	44	14	973	108.5	5	54.39	14	0	0.741	0.165	0.348	1.204	0.38	1	0.485294	-1.04307	0.214076	0.669432	0.916095	0.250197	0.844262	0.982082	0.588043	0	1.59	0	30.95	4.76	28.1	7.1	13.2	356.4	97.3	287.3	High	High	High	High	High	High	1
FALSE	High	Master Protein	O43583	Density-regulated protein	0	27.816	26	5	23	5	198	22.1	5.3	47.58	5	0	0.621	0.664	0.413	1.469	1.027	1	0.485698	-1.04187	0.0246247	1.60863	0.80001	0.913972	0.866385	0.725782	0.817232	0	0	2.89	35.24	52.12	28.3	30.3	48.7	204.8	97.3	172.5	High	High	High	High	High	High	1
FALSE	High	Master Protein	Q8NBF2	NHL repeat-containing protein 2	0	16.847	11	5	8	5	726	79.4	5.55	10.42	5	0	0.01		0.936	1.022	0.899	1	0.485793	-1.04159	0.246406	0.608349	3.89437e-17		0.863403	0.939232	0.931715			0	0	0		83.7	204.7	136.9	120.5	134	Peak Found	High	Peak Found	Peak Found	High	Peak Found	1
FALSE	High	Master Protein	Q9BRP8	Partner of Y14 and mago	0	22.441	30	4	7	4	204	22.6	9.45	19.66	4	0	0.678	0.296	0.265	1.296	0.253	1	0.486073	-1.04076	0.265437	0.576038	0.820404	0.405267	0.529202	0.942675	0.228871	0	0	0	0	0	91.2	24.3	21.7	106.3	44.3	82	High	Peak Found	Peak Found	High	Peak Found	High	1
FALSE	High	Master Protein	O75145	Liprin-alpha-3	0	93.212	25	22	40	18	1194	133.4	5.68	89.34	22	3	0.336	0.663	0.369	1.431	0.383	1	0.486141	-1.04055	0.208061	0.681809	0.540164	0.949842	0.824593	0.679821	0.487404	0	57.25	3.05	27.87	0.95	14.8	30.6	19	409.5	38.4	269.3	Not Found	Not Found	Not Found	High	Peak Found	High	1
FALSE	High	Master Protein	Q9NTG7	NAD-dependent protein deacetylase sirtuin-3, mitochondrial	0	11.118	8	3	9	3	399	43.5	8.7	19.33	3	0	0.761	0.83	0.01	2.282	0.01	1	0.48633	-1.03999	0.47062	0.327329	0.830067	0.976248	4.02582e-17	0.128654	5.56369e-17	0	0		13.47		48.4	74.5		346.1		153.4	Peak Found	High	Not Found	High	Not Found	High	1
FALSE	High	Master Protein	P17936	Insulin-like growth factor-binding protein 3	0	9.425	10	2	3	2	291	31.7	8.69	2.4	2	0	0.776	0.01	0.129	0.707	0.173	1	0.486702	-1.03889	0.397026	0.401181	0.888337	3.89573e-17	0.116762	0.183302	0.0293072	0		0	0	0	207.2		34.6	188.8	46.3	267.2	High	Not Found	Peak Found	Peak Found	Peak Found	Peak Found	1
FALSE	High	Master Protein	O14639	Actin-binding LIM protein 1	0	93.249	31	19	88	19	778	87.6	8.59	155.16	19	0	0.552	0.394	0.357	1.224	0.449	1	0.487467	-1.03662	0.127337	0.895044	0.88353	0.823417	0.913258	0.96951	0.835493	9.44	5.66	5.04	25.94	8.93	113.3	64.4	77.1	191.4	91	157.6	High	High	High	High	High	High	1
FALSE	High	Master Protein	O95197	Reticulon-3	0	153.694	33	28	97	27	1032	112.5	4.96	227.39	28	1	0.495	0.258	0.534	1.149	0.486	1	0.488425	-1.03379	0.10896	0.962731	0.945276	0.89672	0.9954	0.988554	0.903886	21.39	5.44	18.25	19.18	15.18	61.2	33.2	78.2	190.2	124.3	194	High	High	High	High	High	High	1
FALSE	High	Master Protein	Q7L266	Isoaspartyl peptidase/L-asparaginase	0	46.206	41	8	26	8	308	32	6.24	66.83	8	0	0.574	0.199	0.277	0.798	0.351	1	0.488599	-1.03328	0.176084	0.754279	0.847153	0.32496	0.807045	0.191267	0.499611	41.96	1.53	1.11	15.08	3.13	82.4	60.6	84.7	142.7	126.6	174.4	Peak Found	Peak Found	High	High	High	High	1
FALSE	High	Master Protein	Q8N490	Probable hydrolase PNKD	0	5.784	4	1	8	1	385	42.8	9.09	17.74	1	0	0.966	0.01	0.01	1.007	0.01	1	0.488845	-1.03255	0.496166	0.304373	0.93122	3.89573e-17	4.02582e-17	0.957979	5.56369e-17	0			0		120.7			125.9		125	High	Not Found	High	High	Not Found	High	1
FALSE	High	Master Protein	P43007	Neutral amino acid transporter A	0	56.414	20	8	44	8	532	55.7	6.25	120.72	8	0	1.032	0.108	0.095	1.161	0.361	1	0.489691	-1.03006	0.338343	0.470643	0.9994	0.0737895	0.13413	0.99802	0.52653	254.04	0	0.3	3.36	10.58	247.1	4.6	10.5	239.5	41.1	185.9	High	High	High	High	High	High	1
FALSE	High	Master Protein	Q9NZQ3	NCK-interacting protein with SH3 domain	0	50.801	24	13	26	13	722	78.9	6.38	43.84	13	0	0.89	0.499	0.01	1.266	0.59	1	0.489846	-1.0296	0.205574	0.687033	0.937177	0.842763	4.02582e-17	0.93749	0.918388	63.76	0		23.81	45.8	49.8	19.2		425	40.2	220.5	High	Peak Found	High	High	High	High	1
FALSE	High	Master Protein	P23634	Plasma membrane calcium-transporting ATPase 4	0	298.241	38	42	391	25	1241	137.8	6.6	878.41	42	17	0.555	0.454	0.432	1.367	0.569	1	0.490804	-1.02678	0.0999402	1.00026	0.966589	0.98881	0.966801	0.774117	0.964698	17.45	13.68	10.5	35.14	14.08	76.6	58.6	55.1	223.9	89.1	176.1	High	High	High	High	High	High	1
FALSE	High	Master Protein	P61163	Alpha-centractin	0	115.566	56	15	124	7	376	42.6	6.64	307.59	15	7	0.525	0.292	0.543	0.94	0.828	1	0.491329	-1.02524	0.00789064	2.10289	0.954706	0.920456	0.993082	0.620069	0.918388	7.41	5.08	13.76	22.42	46.73	82.1	47.9	88	176.9	123.7	178.6	High	High	High	High	High	High	1
FALSE	High	Master Protein	P52943	Cysteine-rich protein 2	0	58.881	69	9	58	9	208	22.5	8.72	165.16	9	0	0.364	0.4	0.241	0.729	0.313	1	0.492165	-1.02279	0.167852	0.775075	0.838677	0.913969	0.781845	0.0445835	0.518698	4.98	7.98	3.75	19.83	4.4	60.4	55.9	30.2	166.8	42.2	198.9	High	High	High	High	High	High	1
FALSE	High	Master Protein	Q92616	eIF-2-alpha kinase activator GCN1	0	162.937	20	39	93	39	2671	292.6	7.47	129.08	39	0	0.418	0.45		0.979	0.664	1	0.492622	-1.02145	0.0502955	1.29847	0.666966	0.804351		0.82955	0.972151	0.18	3.53		37.86	4.73	99.1	114	9.3	54	53.6	72.5	High	High	Peak Found	High	High	High	1
FALSE	High	Master Protein	Q9UNE7	E3 ubiquitin-protein ligase CHIP	0	34.875	37	10	30	10	303	34.8	5.87	53.44	10	0	0.589	0.499	0.326	1.139	0.73	1	0.492855	-1.02077	0.0273278	1.5634	0.854803	0.817238	0.835805	0.982082	0.985224	0	14.61	1.1	11.52	16.5	36.4	63.4	36	219.1	114.4	267.4	Peak Found	High	High	High	High	High	1
FALSE	High	Master Protein	Q04760	Lactoylglutathione lyase	0	48.001	51	8	74	8	184	20.8	5.31	99.68	8	0	0.541	0.498	0.424	1.325	0.641	1	0.493257	-1.01959	0.0668274	1.17505	0.937177	0.972014	0.961004	0.837976	0.99899	7.91	7.84	3.61	30.01	27.07	70.4	48.4	59.7	257	100.6	192.7	High	High	High	High	High	High	1
FALSE	High	Master Protein	Q709C8	Vacuolar protein sorting-associated protein 13C	0	61.175	7	18	30	18	3753	422.1	6.83	45.63	18	0	1.198	0.794	0.58		2.475	1	0.493429	-1.01908	0.237084	0.625097	0.996161	0.981607	0.957658		0.105472	0	12.11	0		0	113.4	115.5	13.2	11.5	114.4	26.2	High	High	High	High	High	High	1
FALSE	High	Master Protein	P54920	Alpha-soluble NSF attachment protein	0	157.909	83	20	201	17	295	33.2	5.36	491.85	20	0	0.484	0.566	0.382	1.22	0.679	1	0.493963	-1.01752	0.0420335	1.3764	0.923481	0.990322	0.937403	0.965689	0.98563	7.94	8.66	1.35	21.55	13.98	74.6	78.6	53.9	190.2	98.1	147	High	High	High	High	High	High	1
FALSE	High	Master Protein	P34903	Gamma-aminobutyric acid receptor subunit alpha-3	0	23.476	14	5	7	4	492	55.1	8.66	18.47	5	0	0.01	1.363	0.01	1.788	0.01	1	0.494282	-1.01659	0.528433	0.27701	3.89437e-17	0.859397	4.02582e-17	0.468679	5.56369e-17		0		8.5			226		429.3		244.7	Not Found	Peak Found	Not Found	High	Not Found	Peak Found	1
FALSE	High	Master Protein	P41594	Metabotropic glutamate receptor 5	0	28.964	9	7	16	7	1212	132.4	7.78	31.78	7	0	0.01	0.43	0.667	1.229	0.01	1	0.494417	-1.0162	0.42026	0.376482	3.89437e-17	0.766767	0.977776	0.964529	5.56369e-17		0	0	23.25			29.2	91.4	439.8		308.7	Not Found	Peak Found	Peak Found	High	High	High	1
FALSE	High	Master Protein	P48047	ATP synthase subunit O, mitochondrial	0	93.414	66	11	225	11	213	23.3	9.96	460.77	11	0	0.676	0.258	0.369	1.145	0.49	1	0.494497	-1.01597	0.13147	0.881172	0.991046	0.89672	0.923439	0.985188	0.90818	15.29	1.91	2.9	34.42	6.7	103.5	55.3	54.5	181.9	73.9	152.9	High	High	High	High	High	High	1
FALSE	High	Master Protein	Q9HD34	LYR motif-containing protein 4	0	18.462	45	4	17	4	91	10.8	10.73	26.86	4	0	0.755	0.252	0.297	1.373	0.264	1	0.494501	-1.01595	0.288416	0.539981	0.900309	0.426732	0.706026	0.799662	0.0720592	13.39	0	9.43	10.74	2.57	112.2	21.5	54.8	281.6	40.9	221.7	High	Peak Found	High	High	Peak Found	High	1
FALSE	High	Master Protein	Q9Y2H5	Pleckstrin homology domain-containing family A member 6	0	10.297	4	3	8	3	1048	117.1	9.1	10.17	3	0	0.366	0.528	0.431	1.29	0.389	1	0.494588	-1.0157	0.169527	0.770762	0.328188	0.805692	0.856271	0.931819	0.640472	0	0	0	19.22	0.4	57.7	47.3	38.6	310.4	95.9	247.4	Peak Found	High	Peak Found	High	High	High	1
FALSE	High	Master Protein	Q15311	RalA-binding protein 1	0	18.923	11	4	6	4	655	76	5.88	14.91	4	0	0.01	0.01	1.06	1.172	0.01	1	0.494959	-1.01462	0.50616	0.295712	3.89437e-17	3.89573e-17	0.835805	0.989521	5.56369e-17			0	0				189.1	209.2		373.6	Peak Found	Peak Found	Peak Found	High	High	High	1
FALSE	High	Master Protein	P26992	Ciliary neurotrophic factor receptor subunit alpha	0	30.809	26	5	21	5	372	40.6	6.76	70.93	5	0	0.63	0.266	0.396	1.349	0.261	1	0.495019	-1.01444	0.263457	0.579291	0.86238	0.536702	0.86336	0.831281	0.113853	9.37	0	3.1	32.64	0.61	97.6	19.3	52	193.2	79.9	316.5	High	Peak Found	High	High	High	High	1
FALSE	High	Master Protein	Q12884	Prolyl endopeptidase FAP	0	15.823	8	5	7	5	760	87.7	6.65	11.64	5	0	1.443	0.01	0.01	1.22	0.73	1	0.495932	-1.01179	0.376124	0.424669	0.937961	3.89573e-17	4.02582e-17	0.971075	0.988963	0			0	0	97.4			82.4	49.3	67.5	Peak Found	High	Not Found	Peak Found	Peak Found	Peak Found	1
FALSE	High	Master Protein	P53041	Serine/threonine-protein phphatase 5	0	37.944	21	9	16	9	499	56.8	6.28	26.46	9	0	0.57	0.453	0.242	0.989	0.561	1	0.496078	-1.01136	0.0690337	1.16094	0.759188	0.783337	0.536967	0.834038	0.89587	38.12	0	0	20.62	0	84.1	37.4	20	219.7	46.3	252.3	Peak Found	High	Peak Found	High	High	High	1
FALSE	High	Master Protein	P27348	14-3-3 protein theta	0	111.641	57	17	424	12	245	27.7	4.78	897.47	17	0	0.507	0.414	0.353	0.881	0.687	1	0.496106	-1.01128	0.0132119	1.87903	0.950871	0.982015	0.908666	0.405757	0.984756	4.69	3.84	2.07	14.22	11.61	68.4	61.6	59.7	148.7	107.2	173.5	High	High	High	High	High	High	1
FALSE	High	Master Protein	P46821	Microtubule-associated protein 1B	0	725.711	53	91	910	89	2468	270.5	4.81	2532.4	91	0	0.502	0.403	0.405	1.068	0.572	1	0.496212	-1.01097	0.0490876	1.30903	0.9484	0.977876	0.949354	0.910998	0.967227	11.43	6.49	8.45	22.28	11.55	72.9	62.3	66	173.4	101.4	162.7	High	High	High	High	High	High	1
FALSE	High	Master Protein	Q53HC9	EARP and GARP complex-interacting protein 1	0	24.05	25	7	26	7	387	43.6	5.06	36.46	7	0	0.8	0.01	0.854	1.304	1.047	1	0.496568	-1.00994	0.123245	0.909231	0.900309	3.89573e-17	0.900181	0.906854	0.80063	40.51		3.1	14.62	9.14	71.4		47.9	188.1	92.9	179.3	High	Not Found	High	High	High	High	1
FALSE	High	Master Protein	Q9NZ94	Neuroligin-3	0	22.263	9	5	21	4	848	93.8	6.39	37.6	5	0	0.808	0.01	0.01	0.654	0.01	1	0.497596	-1.00695	0.517993	0.285676	0.872659	3.89573e-17	4.02582e-17	0.232281	5.56369e-17	26.49			0		108.2			188.4		147.2	High	Not Found	Not Found	High	High	High	1
FALSE	High	Master Protein	O15397	Importin-8	0.001	4.923	2	2	5	2	1037	119.9	5.16	5.63	2	0	0.498	0.735	0.237	1.039	0.903	1	0.49966	-1.00098	0.0303738	1.5175	0.678649	0.975365	0.529202	0.904427	0.90507	0	0	0	0	0	62.2	91.7	29.6	129.6	112.6	124.8	Peak Found	Peak Found	Peak Found	High	High	Peak Found	1
[truncated: 3,199 more rows]
[truncated: 1 more columns]
