# Supplementary material for: The role of DNAJC3 in enhancing glioma progression and regulating the tumor immune microenvironment
Source: J Biol Chem. 2025 Dec 13;302(2):111059. doi: 10.1016/j.jbc.2025.111059 (PMC12805106; doi:10.1016/j.jbc.2025.111059)
Supplement: Table S4 [file mmc5.zip]

Archive with 1 entries (1 files):
- jbc_111059_Table S4_mmc5.XLSX
