# Supplementary material for: The role of DNAJC3 in enhancing glioma progression and regulating the tumor immune microenvironment
Source: J Biol Chem. 2025 Dec 13;302(2):111059. doi: 10.1016/j.jbc.2025.111059 (PMC12805106; doi:10.1016/j.jbc.2025.111059)
Supplement: Table S4 [file mmc5.zip › jbc_111059_Table S4_mmc5.XLSX]

## Sheet: Sheet1
Table S4 Gene sets of immune cells and immune-related pathways
aDCs	B_cells	CD8+_T_cells	DCs	iDCs	Macrophages	Mast_cells	Neutrophils	NK_cells	pDCs	T_helper_cells	Tfh	Th1_cells	Th2_cells	TIL	Treg	APC_co_inhibition	APC_co_stimulation	CCR	Check-point	Cytolytic_activity	HLA	Inflammation-promoting	MHC_class_I	Parainflammation	T_cell_co-inhibition	T_cell_co-stimulation	Type_I_IFN_Reponse	Type_II_IFN_Reponse
CD83	BACH2	CD8A	CCL17	CD1A	C11orf45	CMA1	EVI2B	KLRC1	CLEC4C	CD4	PDCD1	IFNG	PMCH	ITM2C	IL12RB2	C10orf54	CD40	CCL16	IDO1	PRF1	HLA-E	CCL5	B2M	CXCL10	BTLA	CD2	DDX4	GPR146
LAMP3	BANK1		CCL22	CD1E	CD68	MS4A2	HSD17B11	KLRF1	CXCR3		CXCL13	TBX21	LAIR2	CD38	TMPRSS6	CD274	CD58	TPO	LAG3	GZMA	HLA-DPB2	CD19	HLA-A	PLAT	C10orf54	CD226	IFIT1	SELP
CCL1	BLK		CD209		CLEC5A	TPSAB1	KDM6B		GZMB		CXCR5	CTLA4	SMAD2	THEMIS2	CTSC	LGALS9	CD70	TGFBR2	CTLA4		HLA-C	CD8B	TAP1	CCND1	CD160	CD27	IFIT2	AHR
	BTLA		CCL13		CYBB		MEGF9		IL3RA			STAT4	CXCR6	GLYR1	LAPTM4B	PDCD1LG2	ICOSLG	CXCL2	TNFRSF9		HLA-J	CXCL10		LGMN	CD244	CD28	IFIT3
	CD79A				FUCA1		MNDA		IRF7			CD38	GATA3	ICOS	TFRC	PVRL3	SLAMF1	CCL14	ICOS		HLA-DQB1	CXCL13		PLAUR	CD274	CD40LG	IRF7
	CD79B				GPNMB		NLRP12		IRF8			IL12RB2	IL26	F5	RNF145		TNFSF14	TGFBR3	CD80		HLA-DQB2	CXCL9		AIM2	CTLA4	ICOS	ISG20
	FCRL1				HS3ST2		PADI4		LILRA4			LTA		TIGIT	NETO2		TNFSF15	IL11RA	PDCD1LG2		HLA-DQA2	GNLY		MMP7	HAVCR2	SLAMF1	MX1
	FCRL3				LGMN		SELL		PHEX			CSF2		KLRD1	ADAT2		TNFSF18	CCL11	TIGIT		HLA-DQA1	GZMB		ICAM1	LAG3	TNFRSF18	MX2
	HVCN1				MMP9		TRANK1		PLD4					IRF4	CHST2		TNFSF4	IL4I1	CD70		HLA-A	IFNG		MX2	LAIR1	TNFRSF25	RSAD2
	RALGPS2				TM4SF19		VNN3		PTCRA					PRKCQ	CTLA4		TNFSF8	IL33	TNFSF9		HLA-DMA	IL12A		CXCL9	TIGIT	TNFRSF4	TNFSF10
														FCRL5	NFE2L3		TNFSF9	CXCL12	ICOSLG		HLA-DOB	IL12B		ANXA1		TNFRSF8
														SIRPG	LIMA1			CXCL10	KIR3DL1		HLA-DRB1	IRF1		TLR2		TNFRSF9
														LPXN	IL1R2			BMPER	CD86		HLA-H	PRF1		PLA2G2D		TNFSF14
														IL2RG	ICOS			BMP8A	PDCD1		HLA-B	STAT1		ITGA2
														CCL5	HSDL2			CXCL11	LAIR1		HLA-DRB5	TBX21		MX1
														LCK	HTATIP2			IL21R	TNFRSF8		HLA-DOA			HMOX1
														TRAF3IP3	FKBP1A			IL17B	TNFSF15		HLA-DPB1			CD276
														CD86	TIGIT			TNFRSF9	TNFRSF14		HLA-DRA			TIRAP
														MAL	CCR8			ILF2	IDO2		HLA-DRB6			IL33
														LILRB1	LTA			CX3CR1	CD276		HLA-L			PTGES
														DOK2	SLC35F2			CCR8	CD40		HLA-F			TNFRSF12A
														CD6	IL21R			TNFSF12	TNFRSF4		HLA-G			SCARB1
														PAG1	AHCYL1			CSF3	TNFSF14		HLA-DMB			CD14
														LAX1	SOCS2			TNFSF4	HHLA2		HLA-DPA1			BLNK
														PLEK	ETV7			BMP3	CD244					IFIT3
														PIK3CD	BCL2L1			CX3CL1	CD274					RETNLB
														SLAMF1	RRAGB			BMP5	HAVCR2					IFIT2
														XCL1	ACSL4			CXCR2	CD27					ISG15
														GPR171	CHRNA6			TNFRSF10D	BTLA					OAS2
														XCL2	BATF			BMP2	LGALS9					REL
														TBX21	LAX1			CXCL14	TMIGD2					OAS3
														CD2	ADPRH			CCL28	CD28					CD44
														CD53	TNFRSF4			CXCL3	CD48					PPARG
														KLHL6	ANKRD10			BMP6	TNFRSF25					BST2
														SLAMF6	CD274			CCL21	CD40LG					OAS1
														CD40	CASP1			CXCL9	ADORA2A					NOX1
														SIT1	LY75			CCL23	VTCN1					PLA2G2A
														TNFRSF4	NPTN			IL6	CD160					IFIT1
														CD79A	SSTR3			TNFRSF18	CD44					IFITM3
														CD247	GRSF1			IL17RD	TNFSF18					IL1RN
														LCP2	CSF2RB			IL17D	TNFRSF18
														CD3D	TMEM184C			IL27	BTNL2
														CD27	NDFIP2			CCL7	C10orf54
														SH2D1A	ZBTB38			IL1R1	CD200R1
														FYB	ERI1			CXCR4	TNFSF4
														ARHGAP30	TRAF3			CXCR2P1	CD200
														ACAP1	NAB1			TGFB1I1	NRP1
														CST7	HS3ST3B1			IFNGR1
														CD3G	LAYN			IL9R
														IL2RB	JAK1			IL1RAPL1
														CD3E	VDR			IL11
														FCRL3	LEPROT			CSF1
														CORO1A	GCNT1			IL20RA
														ITK	PTPRJ			IL25
														TCL1A	IKZF2			TNFRSF4
														CYBB	CSF1			IL18
														CSF2RB	ENTPD1			ILF3
														IKZF1	TNFRSF18			CCL20
														NCF4	METTL7A			TNFRSF12A
														DOCK2	KSR1			IL6ST
														CCR2	SSH1			CXCL13
														PTPRC	CADM1			IL12B
														PLAC8	IL1R1			TNFRSF8
														NCKAP1L	ACP5			IL6R
														IL7R	CHST7			BMPR2
														2021-09-06	THADA			IFNE
														CD28	CD177			IL1RAPL2
														STAT4	NFAT5			IL3RA
														CD8A	ZNF282			BMP4
														LY9	MAGEH1			CCL24
														CD48				TNFSF13B
														HCST				CCR4
														PTPRCAP				IL2RA
														SASH3				IL32
														ARHGAP25				TNFRSF10C
														LAT				IL22RA1
														TRAT1				BMPR1A
														IL10RA				CXCR5
														PAX5				CXCR3
														CCR7				IFNA8
														DOCK11				IL17REL
														PARVG				IFNB1
														SPNS1				IFNAR1
														CD52				TNFRSF1B
														HCLS1				CCL17
														ARHGAP9				IFNL1
														GIMAP6				IL16
														PRKCB				IL1RL1
														MS4A1				ILK
														GPR18				CCL25
														TBC1D10C				ILDR2
														GVINP1				CXCR1
														P2RY8				IL36RN
														EVI2B				IL34
														VAMP5				TGFB1
														KLRK1				IFNG
														SELL				IL19
														MPEG1				ILKAP
														MS4A6A				BMP2K
														ARHGAP15				CCR10
														MFNG				ILDR1
														GZMK				EPO
														SELPLG				CCR7
														TARP				IL17C
														GIMAP7				IL23A
														FAM65B				CCR5
														INPP5D				IL7
														ITGA4				EPOR
														MZB1				CCL13
														GPSM3				IL2RG
														STK10				IL31RA
														CLEC2D				TNFAIP6
														IL16				IFNL2
														NLRC3				BMP1
														GIMAP5				IL12RB1
														GIMAP4				TNFAIP8
														IFFO1				IL4R
														CFH				TNFRSF6B
														PVRIG				TNFAIP8L1
														CFHR1				TNFRSF10B
																		IFNL3
																		CCL5
																		CXCL6
																		CXCL1
																		CCR3
																		TNFSF11
																		CSF1R
																		IL21
																		IL1RAP
																		IL12RB2
																		CCL1
																		IL17RA
																		CCR1
																		IL1RN
																		TNFRSF11B
																		TNFRSF14
																		IL13
																		IL2RB
																		BMP8B
																		CCL2
																		IL24
																		IL18RAP
																		TGFBI
																		TNFSF10
																		TNFRSF11A
																		CXCL5
																		IL5RA
																		TNFSF9
																		IL1RL2
																		TNFRSF13C
																		IL36G
																		IL15RA
																		TNFRSF21
																		CXCL8
																		IL22RA2
																		TNFAIP8L2
																		IL18R1
																		IFNLR1
																		CXCR6
																		CCL3L3
																		TNFRSF1A
																		IL17RE
																		IFNGR2
																		IL17RC
																		TNFAIP8L3
																		ILVBL
																		TGFBRAP1
																		CCL4L1
																		CSF2RA
																		CCRN4L
																		CCL26
																		TNFAIP1
																		CCRL2
																		IFNA10
																		TNFRSF17
																		IFNA13
																		IL20
																		IL18BP
																		CCL3L1
																		TNFSF12-TNFSF13
																		IL5
																		IL23R
																		IL26
																		TNF
																		TGFA
																		CSF2
																		IL1F10
																		CXCL17
																		TNFSF13
																		IFNA4
																		IL37
																		IL12A
																		IL7R
																		IFNA1
																		IL1A
																		IL4
																		IL2
																		CCL22
																		CSF3R
																		IL10
																		IFNK
																		TGFB2
																		IL1R2
																		IL1B
																		IL17F
																		IL27RA
																		IL15
																		TNFSF8
																		IL36B
																		XCL1
																		CXCL16
																		TNFRSF19
																		IL3
																		CCL3
																		IFNA2
																		BMPR1B
																		IFNA21
																		TNFSF18
																		CCL8
																		IL17RB
																		TNFRSF25
																		IL22
																		IL10RB
																		IFNAR2
																		CCL18
																		IFNA16
																		CSF2RB
																		IL36A
																		TNFAIP3
																		IL13RA2
																		IL13RA1
																		CCR9
																		TNFRSF10A
																		IFNA7
																		IFNW1
																		XCL2
																		TNFSF14
																		CCR2
																		BMP15
																		BMP10
																		CCL15-CCL14
																		TGFBR1
																		IFNA5
																		BMP7
																		IFNA14
																		IL20RB
																		IL10RA
																		IFNA17
																		CCR6
																		TGFB3
																		CCL15
																		CCL4
																		CCL27
																		TNFRSF13B
																		TNFAIP2
																		IL31
																		IL17A
																		TNFSF15
																		CCL19
																		IFNA6
																		IL9
